# Supplementary material for: MGSEA – a multivariate Gene set enrichment analysis
Source: BMC Bioinformatics. 2019 Mar 18;20:145. doi: 10.1186/s12859-019-2716-6 (PMC6421703; doi:10.1186/s12859-019-2716-6)
Supplement: Supplementary file 4 — Table S1. Number of significantly enriched gene sets using top 100 genes from each feature score. The table shows the number of significantly enriched gene sets by querying top 100 genes from each feature score. A gene set is significantly enriched if the p-value of the Fisher’s exact test <0.05. (XLSX 8 kb) [file 12859_2019_2716_MOESM4_ESM.xlsx]

## Sheet: Sheet1
Feature	Cancer Type
	BRCA	GBM
CNV	178	68
MET	71	67
MRNA	197	228
