# Supplementary material for: MGSEA – a multivariate Gene set enrichment analysis
Source: BMC Bioinformatics. 2019 Mar 18;20:145. doi: 10.1186/s12859-019-2716-6 (PMC6421703; doi:10.1186/s12859-019-2716-6)
Supplement: Supplementary file 7 — Table S4. Dominant and combinatorial features of enrichment in 434 functional classes of TCGA breast cancer data. The table shows the full list of significantly enriched gene sets and their combinatorial relations for TCGA breast cancer data. The reduced functional category for each gene set is also reported. An NA entry denotes that the gene set and its reduced functional category are identical. (XLSX 28 kb) [file 12859_2019_2716_MOESM7_ESM.xlsx]

## Sheet: TableS4
Geneset	CNV	MET	MRNA	CNV and MET	MET and MRNA	CNV and MRNA	CNV and MET and MRNA	Reduced functional category
GO_CARBOHYDRATE_BIOSYNTHETIC_PROCESS	0	0	1	0	0	0	0	GO_CARBOHYDRATE_BIOSYNTHETIC_PROCESS
GO_NUCLEOSIDE_PHOSPHATE_BIOSYNTHETIC_PROCESS	0	0	1	0	0	0	0	GO_CARBOHYDRATE_BIOSYNTHETIC_PROCESS
GO_CELLULAR_RESPONSE_TO_DNA_DAMAGE_STIMULUS	0	0	1	0	0	0	0	GO_CELLULAR_RESPONSE_TO_DNA_DAMAGE_STIMULUS
GO_REGULATION_OF_RESPONSE_TO_DNA_DAMAGE_STIMULUS	0	0	1	0	0	0	0	GO_CELLULAR_RESPONSE_TO_DNA_DAMAGE_STIMULUS
GO_CHROMATIN_REMODELING	0	0	1	0	0	0	0	GO_CHROMATIN_REMODELING
GO_PROTEIN_DNA_COMPLEX_SUBUNIT_ORGANIZATION	0	0	1	0	0	0	0	GO_CHROMATIN_REMODELING
GO_CENTROSOME	0	0	1	0	0	0	0	GO_CHROMOSOME
GO_CHROMATIN	0	0	1	0	0	0	0	GO_CHROMOSOME
GO_CHROMOSOMAL_REGION	0	0	1	0	0	0	0	GO_CHROMOSOME
GO_CHROMOSOME	0	0	1	0	0	0	0	GO_CHROMOSOME
GO_CHROMOSOME_CENTROMERIC_REGION	0	0	1	0	0	0	0	GO_CHROMOSOME
GO_CONDENSED_CHROMOSOME	0	0	1	0	0	0	0	GO_CHROMOSOME
GO_CYTOSKELETAL_PART	0	0	1	0	0	0	0	GO_CHROMOSOME
GO_MICROTUBULE_CYTOSKELETON	0	0	1	0	0	0	0	GO_CHROMOSOME
GO_MICROTUBULE_ORGANIZING_CENTER	0	0	1	0	0	0	0	GO_CHROMOSOME
GO_NUCLEAR_CHROMOSOME	0	0	1	0	0	0	0	GO_CHROMOSOME
GO_SPINDLE	0	0	1	0	0	0	0	GO_CHROMOSOME
GO_CHROMOSOME_ORGANIZATION	0	0	1	0	0	0	0	GO_CHROMOSOME_ORGANIZATION
GO_DNA_CONFORMATION_CHANGE	0	0	1	0	0	0	0	GO_CHROMOSOME_ORGANIZATION
GO_MITOTIC_NUCLEAR_DIVISION	0	0	1	0	0	0	0	GO_CHROMOSOME_ORGANIZATION
GO_NEGATIVE_REGULATION_OF_CYTOSKELETON_ORGANIZATION	0	0	1	0	0	0	0	GO_CHROMOSOME_ORGANIZATION
GO_NEGATIVE_REGULATION_OF_ORGANELLE_ORGANIZATION	0	0	1	0	0	0	0	GO_CHROMOSOME_ORGANIZATION
GO_ORGANELLE_ASSEMBLY	0	0	1	0	0	0	0	GO_CHROMOSOME_ORGANIZATION
GO_ORGANELLE_FISSION	0	0	1	0	0	0	0	GO_CHROMOSOME_ORGANIZATION
GO_POSITIVE_REGULATION_OF_CHROMOSOME_ORGANIZATION	0	0	1	0	0	0	0	GO_CHROMOSOME_ORGANIZATION
GO_REGULATION_OF_CHROMOSOME_ORGANIZATION	0	0	1	0	0	0	0	GO_CHROMOSOME_ORGANIZATION
GO_REGULATION_OF_CYTOSKELETON_ORGANIZATION	0	0	1	0	0	0	0	GO_CHROMOSOME_ORGANIZATION
GO_REGULATION_OF_NUCLEAR_DIVISION	0	0	1	0	0	0	0	GO_CHROMOSOME_ORGANIZATION
GO_DNA_BIOSYNTHETIC_PROCESS	0	0	1	0	0	0	0	GO_DNA_RECOMBINATION
GO_DNA_RECOMBINATION	0	0	1	0	0	0	0	GO_DNA_RECOMBINATION
GO_DNA_REPAIR	0	0	1	0	0	0	0	GO_DNA_RECOMBINATION
GO_DNA_REPLICATION	0	0	1	0	0	0	0	GO_DNA_RECOMBINATION
GO_REGULATION_OF_DNA_METABOLIC_PROCESS	0	0	1	0	0	0	0	GO_DNA_RECOMBINATION
GO_REGULATION_OF_DNA_REPLICATION	0	0	1	0	0	0	0	GO_DNA_RECOMBINATION
GO_EPIDERMIS_DEVELOPMENT	0	0	1	0	0	0	0	GO_EPIDERMIS_DEVELOPMENT
GO_EPITHELIAL_CELL_DEVELOPMENT	0	0	1	0	0	0	0	GO_EPIDERMIS_DEVELOPMENT
GO_MESENCHYMAL_CELL_DIFFERENTIATION	0	0	1	0	0	0	0	GO_EPIDERMIS_DEVELOPMENT
GO_EXTRACELLULAR_MATRIX	0	0	1	0	0	0	0	GO_EXTRACELLULAR_MATRIX
GO_PROTEINACEOUS_EXTRACELLULAR_MATRIX	0	0	1	0	0	0	0	GO_EXTRACELLULAR_MATRIX
GO_GLYCOSAMINOGLYCAN_BINDING	0	0	1	0	0	0	0	GO_HEPARIN_BINDING
GO_HEPARIN_BINDING	0	0	1	0	0	0	0	GO_HEPARIN_BINDING
GO_MICROTUBULE_BASED_MOVEMENT	0	0	1	0	0	0	0	GO_MICROTUBULE_BASED_MOVEMENT
GO_MICROTUBULE_CYTOSKELETON_ORGANIZATION	0	0	1	0	0	0	0	GO_MICROTUBULE_BASED_MOVEMENT
GO_REGULATION_OF_MICROTUBULE_BASED_PROCESS	0	0	1	0	0	0	0	GO_MICROTUBULE_BASED_MOVEMENT
GO_REGULATION_OF_MICROTUBULE_POLYMERIZATION_OR_DEPOLYMERIZATION	0	0	1	0	0	0	0	GO_MICROTUBULE_BASED_MOVEMENT
GO_BRANCHING_MORPHOGENESIS_OF_AN_EPITHELIAL_TUBE	0	0	1	0	0	0	0	GO_MORPHOGENESIS_OF_A_BRANCHING_STRUCTURE
GO_MORPHOGENESIS_OF_A_BRANCHING_STRUCTURE	0	0	1	0	0	0	0	GO_MORPHOGENESIS_OF_A_BRANCHING_STRUCTURE
GO_NEURAL_TUBE_DEVELOPMENT	0	0	1	0	0	0	0	GO_MORPHOGENESIS_OF_A_BRANCHING_STRUCTURE
GO_TUBE_FORMATION	0	0	1	0	0	0	0	GO_MORPHOGENESIS_OF_A_BRANCHING_STRUCTURE
GO_CELL_CYCLE_CHECKPOINT	0	0	1	0	0	0	0	GO_NUCLEAR_CHROMOSOME_SEGREGATION
GO_CELL_CYCLE_G1_S_PHASE_TRANSITION	0	0	1	0	0	0	0	GO_NUCLEAR_CHROMOSOME_SEGREGATION
GO_CELL_CYCLE_PHASE_TRANSITION	0	0	1	0	0	0	0	GO_NUCLEAR_CHROMOSOME_SEGREGATION
GO_CELL_CYCLE_PROCESS	0	0	1	0	0	0	0	GO_NUCLEAR_CHROMOSOME_SEGREGATION
GO_DNA_INTEGRITY_CHECKPOINT	0	0	1	0	0	0	0	GO_NUCLEAR_CHROMOSOME_SEGREGATION
GO_MITOTIC_CELL_CYCLE	0	0	1	0	0	0	0	GO_NUCLEAR_CHROMOSOME_SEGREGATION
GO_MITOTIC_CELL_CYCLE_CHECKPOINT	0	0	1	0	0	0	0	GO_NUCLEAR_CHROMOSOME_SEGREGATION
GO_NEGATIVE_REGULATION_OF_CELL_CYCLE	0	0	1	0	0	0	0	GO_NUCLEAR_CHROMOSOME_SEGREGATION
GO_NEGATIVE_REGULATION_OF_CELL_CYCLE_PHASE_TRANSITION	0	0	1	0	0	0	0	GO_NUCLEAR_CHROMOSOME_SEGREGATION
GO_NEGATIVE_REGULATION_OF_CELL_CYCLE_PROCESS	0	0	1	0	0	0	0	GO_NUCLEAR_CHROMOSOME_SEGREGATION
GO_NEGATIVE_REGULATION_OF_MITOTIC_CELL_CYCLE	0	0	1	0	0	0	0	GO_NUCLEAR_CHROMOSOME_SEGREGATION
GO_NUCLEAR_CHROMOSOME_SEGREGATION	0	0	1	0	0	0	0	GO_NUCLEAR_CHROMOSOME_SEGREGATION
GO_POSITIVE_REGULATION_OF_CELL_CYCLE	0	0	1	0	0	0	0	GO_NUCLEAR_CHROMOSOME_SEGREGATION
GO_POSITIVE_REGULATION_OF_CELL_CYCLE_PROCESS	0	0	1	0	0	0	0	GO_NUCLEAR_CHROMOSOME_SEGREGATION
GO_POSITIVE_REGULATION_OF_MITOTIC_CELL_CYCLE	0	0	1	0	0	0	0	GO_NUCLEAR_CHROMOSOME_SEGREGATION
GO_REGULATION_OF_CELL_CYCLE	0	0	1	0	0	0	0	GO_NUCLEAR_CHROMOSOME_SEGREGATION
GO_REGULATION_OF_CELL_CYCLE_G1_S_PHASE_TRANSITION	0	0	1	0	0	0	0	GO_NUCLEAR_CHROMOSOME_SEGREGATION
GO_REGULATION_OF_CELL_CYCLE_PHASE_TRANSITION	0	0	1	0	0	0	0	GO_NUCLEAR_CHROMOSOME_SEGREGATION
GO_REGULATION_OF_CELL_CYCLE_PROCESS	0	0	1	0	0	0	0	GO_NUCLEAR_CHROMOSOME_SEGREGATION
GO_REGULATION_OF_MITOTIC_CELL_CYCLE	0	0	1	0	0	0	0	GO_NUCLEAR_CHROMOSOME_SEGREGATION
GO_SISTER_CHROMATID_SEGREGATION	0	0	1	0	0	0	0	GO_NUCLEAR_CHROMOSOME_SEGREGATION
GO_ALPHA_AMINO_ACID_METABOLIC_PROCESS	0	0	1	0	0	0	0	GO_ORGANIC_ACID_CATABOLIC_PROCESS
GO_ORGANIC_ACID_BIOSYNTHETIC_PROCESS	0	0	1	0	0	0	0	GO_ORGANIC_ACID_CATABOLIC_PROCESS
GO_ORGANIC_ACID_CATABOLIC_PROCESS	0	0	1	0	0	0	0	GO_ORGANIC_ACID_CATABOLIC_PROCESS
GO_GLIAL_CELL_DIFFERENTIATION	0	0	1	0	0	0	0	GO_PALLIUM_DEVELOPMENT
GO_GLIOGENESIS	0	0	1	0	0	0	0	GO_PALLIUM_DEVELOPMENT
GO_PALLIUM_DEVELOPMENT	0	0	1	0	0	0	0	GO_PALLIUM_DEVELOPMENT
GO_CELL_GROWTH	0	0	1	0	0	0	0	GO_POSITIVE_REGULATION_OF_GROWTH
GO_DEVELOPMENTAL_GROWTH	0	0	1	0	0	0	0	GO_POSITIVE_REGULATION_OF_GROWTH
GO_NEGATIVE_REGULATION_OF_CELL_GROWTH	0	0	1	0	0	0	0	GO_POSITIVE_REGULATION_OF_GROWTH
GO_POSITIVE_REGULATION_OF_GROWTH	0	0	1	0	0	0	0	GO_POSITIVE_REGULATION_OF_GROWTH
GO_NEGATIVE_REGULATION_OF_NEURON_APOPTOTIC_PROCESS	0	0	1	0	0	0	0	GO_REGULATION_OF_NEURON_APOPTOTIC_PROCESS
GO_NEGATIVE_REGULATION_OF_NEURON_DEATH	0	0	1	0	0	0	0	GO_REGULATION_OF_NEURON_APOPTOTIC_PROCESS
GO_REGULATION_OF_NEURON_APOPTOTIC_PROCESS	0	0	1	0	0	0	0	GO_REGULATION_OF_NEURON_APOPTOTIC_PROCESS
GO_NEGATIVE_REGULATION_OF_PROTEIN_COMPLEX_DISASSEMBLY	0	0	1	0	0	0	0	GO_REGULATION_OF_PROTEIN_COMPLEX_DISASSEMBLY
GO_REGULATION_OF_PROTEIN_COMPLEX_DISASSEMBLY	0	0	1	0	0	0	0	GO_REGULATION_OF_PROTEIN_COMPLEX_DISASSEMBLY
GO_RESPONSE_TO_PURINE_CONTAINING_COMPOUND	0	0	1	0	0	0	0	GO_RESPONSE_TO_PURINE_CONTAINING_COMPOUND
GO_RESPONSE_TO_TRANSFORMING_GROWTH_FACTOR_BETA	0	0	1	0	0	0	0	GO_RESPONSE_TO_PURINE_CONTAINING_COMPOUND
GO_CELLULAR_RESPONSE_TO_OXYGEN_LEVELS	0	0	1	0	0	0	0	GO_RESPONSE_TO_RADIATION
GO_CELLULAR_RESPONSE_TO_RADIATION	0	0	1	0	0	0	0	GO_RESPONSE_TO_RADIATION
GO_RESPONSE_TO_IONIZING_RADIATION	0	0	1	0	0	0	0	GO_RESPONSE_TO_RADIATION
GO_RESPONSE_TO_RADIATION	0	0	1	0	0	0	0	GO_RESPONSE_TO_RADIATION
GO_RESPONSE_TO_UV	0	0	1	0	0	0	0	GO_RESPONSE_TO_RADIATION
GO_REGULATION_OF_SIGNAL_TRANSDUCTION_BY_P53_CLASS_MEDIATOR	0	0	1	0	0	0	0	GO_SECOND_MESSENGER_MEDIATED_SIGNALING
GO_SECOND_MESSENGER_MEDIATED_SIGNALING	0	0	1	0	0	0	0	GO_SECOND_MESSENGER_MEDIATED_SIGNALING
GO_CELLULAR_PROCESS_INVOLVED_IN_REPRODUCTION_IN_MULTICELLULAR_ORGANISM	0	0	1	0	0	0	0	GO_SEX_DIFFERENTIATION
GO_DEVELOPMENT_OF_PRIMARY_SEXUAL_CHARACTERISTICS	0	0	1	0	0	0	0	GO_SEX_DIFFERENTIATION
GO_FEMALE_SEX_DIFFERENTIATION	0	0	1	0	0	0	0	GO_SEX_DIFFERENTIATION
GO_GERM_CELL_DEVELOPMENT	0	0	1	0	0	0	0	GO_SEX_DIFFERENTIATION
GO_SEX_DIFFERENTIATION	0	0	1	0	0	0	0	GO_SEX_DIFFERENTIATION
GO_NEGATIVE_REGULATION_OF_WNT_SIGNALING_PATHWAY	0	0	1	0	0	0	0	GO_SIGNAL_RELEASE
GO_SIGNAL_RELEASE	0	0	1	0	0	0	0	GO_SIGNAL_RELEASE
GO_MICROTUBULE	0	0	1	0	0	0	0	GO_SUPRAMOLECULAR_FIBER
GO_SUPRAMOLECULAR_FIBER	0	0	1	0	0	0	0	GO_SUPRAMOLECULAR_FIBER
GO_MICROTUBULE_BINDING	0	0	1	0	0	0	0	GO_TUBULIN_BINDING
GO_TUBULIN_BINDING	0	0	1	0	0	0	0	GO_TUBULIN_BINDING
GO_AMINOGLYCAN_METABOLIC_PROCESS	0	0	1	0	0	0	0	NA
GO_ANATOMICAL_STRUCTURE_HOMEOSTASIS	0	0	1	0	0	0	0	NA
GO_APICAL_PLASMA_MEMBRANE	0	0	1	0	0	0	0	NA
GO_CELL_CYCLE	0	0	1	0	0	0	0	NA
GO_CELL_DIVISION	0	0	1	0	0	0	0	NA
GO_CELL_PROLIFERATION	0	0	1	0	0	0	0	NA
GO_CELLULAR_RESPONSE_TO_ACID_CHEMICAL	0	0	1	0	0	0	0	NA
GO_CHROMOSOME_SEGREGATION	0	0	1	0	0	0	0	NA
GO_DIGESTIVE_SYSTEM_DEVELOPMENT	0	0	1	0	0	0	0	NA
GO_DNA_METABOLIC_PROCESS	0	0	1	0	0	0	0	NA
GO_GLAND_DEVELOPMENT	0	0	1	0	0	0	0	NA
GO_GROWTH	0	0	1	0	0	0	0	NA
GO_LYASE_ACTIVITY	0	0	1	0	0	0	0	NA
GO_MAMMARY_GLAND_DEVELOPMENT	0	0	1	0	0	0	0	NA
GO_MICROTUBULE_BASED_PROCESS	0	0	1	0	0	0	0	NA
GO_MIDBODY	0	0	1	0	0	0	0	NA
GO_NEGATIVE_REGULATION_OF_LOCOMOTION	0	0	1	0	0	0	0	NA
GO_NUCLEAR_MEMBRANE	0	0	1	0	0	0	0	NA
GO_ORGANELLE_LOCALIZATION	0	0	1	0	0	0	0	NA
GO_OSSIFICATION	0	0	1	0	0	0	0	NA
GO_PROTEIN_HOMODIMERIZATION_ACTIVITY	0	0	1	0	0	0	0	NA
GO_REGULATION_OF_CELL_DIVISION	0	0	1	0	0	0	0	NA
GO_REGULATION_OF_LIGASE_ACTIVITY	0	0	1	0	0	0	0	NA
GO_REGULATION_OF_NEUROTRANSMITTER_LEVELS	0	0	1	0	0	0	0	NA
GO_REGULATION_OF_OSSIFICATION	0	0	1	0	0	0	0	NA
GO_REGULATION_OF_TRANSMEMBRANE_RECEPTOR_PROTEIN_SERINE_THREONINE_KINASE_SIGNALING_PATHWAY	0	0	1	0	0	0	0	NA
GO_RESPONSE_TO_DRUG	0	0	1	0	0	0	0	NA
GO_RESPONSE_TO_KETONE	0	0	1	0	0	0	0	NA
GO_RESPONSE_TO_TOXIC_SUBSTANCE	0	0	1	0	0	0	0	NA
GO_RESPONSE_TO_TRANSITION_METAL_NANOPARTICLE	0	0	1	0	0	0	0	NA
GO_STEM_CELL_DIFFERENTIATION	0	0	1	0	0	0	0	NA
GO_TUBE_DEVELOPMENT	0	0	1	0	0	0	0	NA
HALLMARK_APICAL_SURFACE	0	0	1	0	0	0	0	NA
HALLMARK_DNA_REPAIR	0	0	1	0	0	0	0	NA
HALLMARK_E2F_TARGETS	0	0	1	0	0	0	0	NA
HALLMARK_ESTROGEN_RESPONSE_EARLY	0	0	1	0	0	0	0	NA
HALLMARK_ESTROGEN_RESPONSE_LATE	0	0	1	0	0	0	0	NA
HALLMARK_FATTY_ACID_METABOLISM	0	0	1	0	0	0	0	NA
HALLMARK_G2M_CHECKPOINT	0	0	1	0	0	0	0	NA
HALLMARK_GLYCOLYSIS	0	0	1	0	0	0	0	NA
HALLMARK_HEDGEHOG_SIGNALING	0	0	1	0	0	0	0	NA
HALLMARK_HYPOXIA	0	0	1	0	0	0	0	NA
HALLMARK_MITOTIC_SPINDLE	0	0	1	0	0	0	0	NA
HALLMARK_MTORC1_SIGNALING	0	0	1	0	0	0	0	NA
HALLMARK_MYC_TARGETS_V1	0	0	1	0	0	0	0	NA
HALLMARK_MYC_TARGETS_V2	0	0	1	0	0	0	0	NA
HALLMARK_PEROXISOME	0	0	1	0	0	0	0	NA
HALLMARK_SPERMATOGENESIS	0	0	1	0	0	0	0	NA
GO_APOPTOTIC_SIGNALING_PATHWAY	0	1	0	0	0	0	0	GO_APOPTOTIC_SIGNALING_PATHWAY
GO_NEGATIVE_REGULATION_OF_APOPTOTIC_SIGNALING_PATHWAY	0	1	0	0	0	0	0	GO_APOPTOTIC_SIGNALING_PATHWAY
GO_REGULATION_OF_EXTRINSIC_APOPTOTIC_SIGNALING_PATHWAY	0	1	0	0	0	0	0	GO_APOPTOTIC_SIGNALING_PATHWAY
GO_CELL_SUBSTRATE_ADHESION	0	1	0	0	0	0	0	GO_CELL_SUBSTRATE_ADHESION
GO_NEGATIVE_REGULATION_OF_CELL_CELL_ADHESION	0	1	0	0	0	0	0	GO_CELL_SUBSTRATE_ADHESION
GO_CENTRAL_NERVOUS_SYSTEM_NEURON_DIFFERENTIATION	0	1	0	0	0	0	0	GO_CENTRAL_NERVOUS_SYSTEM_NEURON_DIFFERENTIATION
GO_NEGATIVE_REGULATION_OF_NERVOUS_SYSTEM_DEVELOPMENT	0	1	0	0	0	0	0	GO_CENTRAL_NERVOUS_SYSTEM_NEURON_DIFFERENTIATION
GO_CORE_PROMOTER_BINDING	0	1	0	0	0	0	0	GO_CORE_PROMOTER_BINDING
GO_DOUBLE_STRANDED_DNA_BINDING	0	1	0	0	0	0	0	GO_CORE_PROMOTER_BINDING
GO_SEQUENCE_SPECIFIC_DNA_BINDING	0	1	0	0	0	0	0	GO_CORE_PROMOTER_BINDING
GO_ER_TO_GOLGI_VESICLE_MEDIATED_TRANSPORT	0	1	0	0	0	0	0	GO_ER_TO_GOLGI_VESICLE_MEDIATED_TRANSPORT
GO_POSITIVE_REGULATION_OF_INTRACELLULAR_PROTEIN_TRANSPORT	0	1	0	0	0	0	0	GO_ER_TO_GOLGI_VESICLE_MEDIATED_TRANSPORT
GO_POSITIVE_REGULATION_OF_NUCLEOCYTOPLASMIC_TRANSPORT	0	1	0	0	0	0	0	GO_ER_TO_GOLGI_VESICLE_MEDIATED_TRANSPORT
GO_POSITIVE_REGULATION_OF_PROTEIN_LOCALIZATION_TO_NUCLEUS	0	1	0	0	0	0	0	GO_ER_TO_GOLGI_VESICLE_MEDIATED_TRANSPORT
GO_REGULATION_OF_INTRACELLULAR_PROTEIN_TRANSPORT	0	1	0	0	0	0	0	GO_ER_TO_GOLGI_VESICLE_MEDIATED_TRANSPORT
GO_REGULATION_OF_NUCLEOCYTOPLASMIC_TRANSPORT	0	1	0	0	0	0	0	GO_ER_TO_GOLGI_VESICLE_MEDIATED_TRANSPORT
GO_REGULATION_OF_PROTEIN_LOCALIZATION_TO_NUCLEUS	0	1	0	0	0	0	0	GO_ER_TO_GOLGI_VESICLE_MEDIATED_TRANSPORT
GO_REGULATION_OF_PROTEIN_TARGETING	0	1	0	0	0	0	0	GO_ER_TO_GOLGI_VESICLE_MEDIATED_TRANSPORT
GO_INTERACTION_WITH_HOST	0	1	0	0	0	0	0	GO_INTERACTION_WITH_HOST
GO_VIRAL_LIFE_CYCLE	0	1	0	0	0	0	0	GO_INTERACTION_WITH_HOST
GO_COVALENT_CHROMATIN_MODIFICATION	0	1	0	0	0	0	0	GO_MACROMOLECULAR_COMPLEX_DISASSEMBLY
GO_MACROMOLECULAR_COMPLEX_DISASSEMBLY	0	1	0	0	0	0	0	GO_MACROMOLECULAR_COMPLEX_DISASSEMBLY
GO_REGULATION_OF_CELL_MORPHOGENESIS_INVOLVED_IN_DIFFERENTIATION	0	1	0	0	0	0	0	GO_MACROMOLECULAR_COMPLEX_DISASSEMBLY
GO_REGULATION_OF_CHROMATIN_ORGANIZATION	0	1	0	0	0	0	0	GO_MACROMOLECULAR_COMPLEX_DISASSEMBLY
GO_REGULATION_OF_PROTEIN_COMPLEX_ASSEMBLY	0	1	0	0	0	0	0	GO_MACROMOLECULAR_COMPLEX_DISASSEMBLY
GO_GENE_SILENCING	0	1	0	0	0	0	0	GO_NEGATIVE_REGULATION_OF_PHOSPHORYLATION
GO_NEGATIVE_REGULATION_OF_KINASE_ACTIVITY	0	1	0	0	0	0	0	GO_NEGATIVE_REGULATION_OF_PHOSPHORYLATION
GO_NEGATIVE_REGULATION_OF_PHOSPHORYLATION	0	1	0	0	0	0	0	GO_NEGATIVE_REGULATION_OF_PHOSPHORYLATION
GO_NEGATIVE_REGULATION_OF_TRANSCRIPTION_FROM_RNA_POLYMERASE_II_PROMOTER	0	1	0	0	0	0	0	GO_NEGATIVE_REGULATION_OF_PHOSPHORYLATION
GO_POSITIVE_REGULATION_OF_TRANSCRIPTION_FROM_RNA_POLYMERASE_II_PROMOTER	0	1	0	0	0	0	0	GO_NEGATIVE_REGULATION_OF_PHOSPHORYLATION
GO_ENZYME_INHIBITOR_ACTIVITY	0	1	0	0	0	0	0	GO_PEPTIDASE_INHIBITOR_ACTIVITY
GO_PEPTIDASE_INHIBITOR_ACTIVITY	0	1	0	0	0	0	0	GO_PEPTIDASE_INHIBITOR_ACTIVITY
GO_PEPTIDASE_REGULATOR_ACTIVITY	0	1	0	0	0	0	0	GO_PEPTIDASE_INHIBITOR_ACTIVITY
GO_PEPTIDYL_LYSINE_MODIFICATION	0	1	0	0	0	0	0	GO_PEPTIDYL_SERINE_MODIFICATION
GO_PEPTIDYL_SERINE_MODIFICATION	0	1	0	0	0	0	0	GO_PEPTIDYL_SERINE_MODIFICATION
GO_PROTEIN_MODIFICATION_BY_SMALL_PROTEIN_CONJUGATION_OR_REMOVAL	0	1	0	0	0	0	0	GO_PEPTIDYL_SERINE_MODIFICATION
GO_PROTEIN_POLYUBIQUITINATION	0	1	0	0	0	0	0	GO_PEPTIDYL_SERINE_MODIFICATION
GO_PROTEIN_UBIQUITINATION	0	1	0	0	0	0	0	GO_PEPTIDYL_SERINE_MODIFICATION
GO_CELLULAR_LIPID_CATABOLIC_PROCESS	0	1	0	0	0	0	0	GO_PROTEIN_CATABOLIC_PROCESS
GO_PROTEASOMAL_PROTEIN_CATABOLIC_PROCESS	0	1	0	0	0	0	0	GO_PROTEIN_CATABOLIC_PROCESS
GO_PROTEIN_CATABOLIC_PROCESS	0	1	0	0	0	0	0	GO_PROTEIN_CATABOLIC_PROCESS
GO_NEGATIVE_REGULATION_OF_INTRACELLULAR_SIGNAL_TRANSDUCTION	0	1	0	0	0	0	0	GO_RAS_PROTEIN_SIGNAL_TRANSDUCTION
GO_RAS_PROTEIN_SIGNAL_TRANSDUCTION	0	1	0	0	0	0	0	GO_RAS_PROTEIN_SIGNAL_TRANSDUCTION
GO_NEGATIVE_REGULATION_OF_CATALYTIC_ACTIVITY	0	1	0	0	0	0	0	GO_REGULATION_OF_BINDING
GO_NEGATIVE_REGULATION_OF_HYDROLASE_ACTIVITY	0	1	0	0	0	0	0	GO_REGULATION_OF_BINDING
GO_NEGATIVE_REGULATION_OF_MOLECULAR_FUNCTION	0	1	0	0	0	0	0	GO_REGULATION_OF_BINDING
GO_NEGATIVE_REGULATION_OF_PEPTIDASE_ACTIVITY	0	1	0	0	0	0	0	GO_REGULATION_OF_BINDING
GO_NEGATIVE_REGULATION_OF_PROTEOLYSIS	0	1	0	0	0	0	0	GO_REGULATION_OF_BINDING
GO_NEGATIVE_REGULATION_OF_SEQUENCE_SPECIFIC_DNA_BINDING_TRANSCRIPTION_FACTOR_ACTIVITY	0	1	0	0	0	0	0	GO_REGULATION_OF_BINDING
GO_POSITIVE_REGULATION_OF_SEQUENCE_SPECIFIC_DNA_BINDING_TRANSCRIPTION_FACTOR_ACTIVITY	0	1	0	0	0	0	0	GO_REGULATION_OF_BINDING
GO_REGULATION_OF_BINDING	0	1	0	0	0	0	0	GO_REGULATION_OF_BINDING
GO_REGULATION_OF_CYSTEINE_TYPE_ENDOPEPTIDASE_ACTIVITY	0	1	0	0	0	0	0	GO_REGULATION_OF_BINDING
GO_REGULATION_OF_PEPTIDASE_ACTIVITY	0	1	0	0	0	0	0	GO_REGULATION_OF_BINDING
GO_REGULATION_OF_PROTEIN_BINDING	0	1	0	0	0	0	0	GO_REGULATION_OF_BINDING
GO_REGULATION_OF_SEQUENCE_SPECIFIC_DNA_BINDING_TRANSCRIPTION_FACTOR_ACTIVITY	0	1	0	0	0	0	0	GO_REGULATION_OF_BINDING
GO_TRANSCRIPTION_FROM_RNA_POLYMERASE_II_PROMOTER	0	1	0	0	0	0	0	GO_REGULATION_OF_BINDING
GO_POSITIVE_REGULATION_OF_ESTABLISHMENT_OF_PROTEIN_LOCALIZATION	0	1	0	0	0	0	0	GO_REGULATION_OF_PROTEIN_IMPORT
GO_REGULATION_OF_CELLULAR_PROTEIN_LOCALIZATION	0	1	0	0	0	0	0	GO_REGULATION_OF_PROTEIN_IMPORT
GO_REGULATION_OF_ENDOCYTOSIS	0	1	0	0	0	0	0	GO_REGULATION_OF_PROTEIN_IMPORT
GO_REGULATION_OF_PROTEIN_IMPORT	0	1	0	0	0	0	0	GO_REGULATION_OF_PROTEIN_IMPORT
GO_CELLULAR_RESPONSE_TO_INSULIN_STIMULUS	0	1	0	0	0	0	0	GO_RESPONSE_TO_CARBOHYDRATE
GO_RESPONSE_TO_CARBOHYDRATE	0	1	0	0	0	0	0	GO_RESPONSE_TO_CARBOHYDRATE
GO_RESPONSE_TO_INSULIN	0	1	0	0	0	0	0	GO_RESPONSE_TO_CARBOHYDRATE
GO_RESPONSE_TO_TOPOLOGICALLY_INCORRECT_PROTEIN	0	1	0	0	0	0	0	GO_RESPONSE_TO_CARBOHYDRATE
GO_CELLULAR_RESPONSE_TO_OXIDATIVE_STRESS	0	1	0	0	0	0	0	GO_RESPONSE_TO_ENDOPLASMIC_RETICULUM_STRESS
GO_POSITIVE_REGULATION_OF_STRESS_ACTIVATED_PROTEIN_KINASE_SIGNALING_CASCADE	0	1	0	0	0	0	0	GO_RESPONSE_TO_ENDOPLASMIC_RETICULUM_STRESS
GO_REGULATION_OF_CELLULAR_RESPONSE_TO_STRESS	0	1	0	0	0	0	0	GO_RESPONSE_TO_ENDOPLASMIC_RETICULUM_STRESS
GO_REGULATION_OF_JNK_CASCADE	0	1	0	0	0	0	0	GO_RESPONSE_TO_ENDOPLASMIC_RETICULUM_STRESS
GO_REGULATION_OF_STRESS_ACTIVATED_PROTEIN_KINASE_SIGNALING_CASCADE	0	1	0	0	0	0	0	GO_RESPONSE_TO_ENDOPLASMIC_RETICULUM_STRESS
GO_RESPONSE_TO_ENDOPLASMIC_RETICULUM_STRESS	0	1	0	0	0	0	0	GO_RESPONSE_TO_ENDOPLASMIC_RETICULUM_STRESS
GO_REGULATION_OF_LIPID_BIOSYNTHETIC_PROCESS	0	1	0	0	0	0	0	GO_SMALL_MOLECULE_BIOSYNTHETIC_PROCESS
GO_SMALL_MOLECULE_BIOSYNTHETIC_PROCESS	0	1	0	0	0	0	0	GO_SMALL_MOLECULE_BIOSYNTHETIC_PROCESS
GO_TRANSCRIPTION_COACTIVATOR_ACTIVITY	0	1	0	0	0	0	0	GO_TRANSCRIPTION_COREPRESSOR_ACTIVITY
GO_TRANSCRIPTION_COREPRESSOR_ACTIVITY	0	1	0	0	0	0	0	GO_TRANSCRIPTION_COREPRESSOR_ACTIVITY
GO_TRANSFERASE_COMPLEX	0	1	0	0	0	0	0	GO_TRANSFERASE_COMPLEX
GO_TRANSFERASE_COMPLEX_TRANSFERRING_PHOSPHORUS_CONTAINING_GROUPS	0	1	0	0	0	0	0	GO_TRANSFERASE_COMPLEX
GO_GTPASE_BINDING	0	1	0	0	0	0	0	GO_UBIQUITIN_LIKE_PROTEIN_LIGASE_BINDING
GO_KINASE_BINDING	0	1	0	0	0	0	0	GO_UBIQUITIN_LIKE_PROTEIN_LIGASE_BINDING
GO_UBIQUITIN_LIKE_PROTEIN_LIGASE_BINDING	0	1	0	0	0	0	0	GO_UBIQUITIN_LIKE_PROTEIN_LIGASE_BINDING
GO_NON_CANONICAL_WNT_SIGNALING_PATHWAY	0	1	0	0	0	0	0	GO_WNT_SIGNALING_PATHWAY
GO_REGULATION_OF_CANONICAL_WNT_SIGNALING_PATHWAY	0	1	0	0	0	0	0	GO_WNT_SIGNALING_PATHWAY
GO_WNT_SIGNALING_PATHWAY	0	1	0	0	0	0	0	GO_WNT_SIGNALING_PATHWAY
GO_ACTIN_FILAMENT_ORGANIZATION	0	1	0	0	0	0	0	NA
GO_AGING	0	1	0	0	0	0	0	NA
GO_BINDING_BRIDGING	0	1	0	0	0	0	0	NA
GO_CELL_CORTEX	0	1	0	0	0	0	0	NA
GO_CELL_JUNCTION_ASSEMBLY	0	1	0	0	0	0	0	NA
GO_CELL_JUNCTION_ORGANIZATION	0	1	0	0	0	0	0	NA
GO_CELLULAR_CARBOHYDRATE_METABOLIC_PROCESS	0	1	0	0	0	0	0	NA
GO_CELLULAR_COMPONENT_DISASSEMBLY	0	1	0	0	0	0	0	NA
GO_CELLULAR_RESPONSE_TO_ABIOTIC_STIMULUS	0	1	0	0	0	0	0	NA
GO_COENZYME_BINDING	0	1	0	0	0	0	0	NA
GO_COFACTOR_BINDING	0	1	0	0	0	0	0	NA
GO_CYTOPLASMIC_REGION	0	1	0	0	0	0	0	NA
GO_ENERGY_DERIVATION_BY_OXIDATION_OF_ORGANIC_COMPOUNDS	0	1	0	0	0	0	0	NA
GO_ESTABLISHMENT_OR_MAINTENANCE_OF_CELL_POLARITY	0	1	0	0	0	0	0	NA
GO_HEART_MORPHOGENESIS	0	1	0	0	0	0	0	NA
GO_HORMONE_RECEPTOR_BINDING	0	1	0	0	0	0	0	NA
GO_IN_UTERO_EMBRYONIC_DEVELOPMENT	0	1	0	0	0	0	0	NA
GO_LIGASE_ACTIVITY	0	1	0	0	0	0	0	NA
GO_LYTIC_VACUOLE_MEMBRANE	0	1	0	0	0	0	0	NA
GO_MACROMOLECULE_METHYLATION	0	1	0	0	0	0	0	NA
GO_MITOCHONDRIAL_MATRIX	0	1	0	0	0	0	0	NA
GO_MYELIN_SHEATH	0	1	0	0	0	0	0	NA
GO_PLACENTA_DEVELOPMENT	0	1	0	0	0	0	0	NA
GO_PROTEIN_FOLDING	0	1	0	0	0	0	0	NA
GO_PROTEIN_STABILIZATION	0	1	0	0	0	0	0	NA
GO_REGULATION_OF_AUTOPHAGY	0	1	0	0	0	0	0	NA
GO_REGULATION_OF_GENE_EXPRESSION_EPIGENETIC	0	1	0	0	0	0	0	NA
GO_REGULATION_OF_PROTEIN_STABILITY	0	1	0	0	0	0	0	NA
GO_REGULATION_OF_RESPONSE_TO_EXTRACELLULAR_STIMULUS	0	1	0	0	0	0	0	NA
GO_REGULATORY_REGION_NUCLEIC_ACID_BINDING	0	1	0	0	0	0	0	NA
GO_RNA_SPLICING	0	1	0	0	0	0	0	NA
GO_TRANSCRIPTION_FACTOR_ACTIVITY_PROTEIN_BINDING	0	1	0	0	0	0	0	NA
GO_TRANSCRIPTION_FACTOR_BINDING	0	1	0	0	0	0	0	NA
GO_TRANSCRIPTION_FACTOR_COMPLEX	0	1	0	0	0	0	0	NA
GO_UBIQUITIN_LIKE_PROTEIN_TRANSFERASE_ACTIVITY	0	1	0	0	0	0	0	NA
GO_VACUOLE_ORGANIZATION	0	1	0	0	0	0	0	NA
HALLMARK_ADIPOGENESIS	0	1	0	0	0	0	0	NA
HALLMARK_ANGIOGENESIS	0	1	0	0	0	0	0	NA
HALLMARK_CHOLESTEROL_HOMEOSTASIS	0	1	0	0	0	0	0	NA
HALLMARK_COAGULATION	0	1	0	0	0	0	0	NA
HALLMARK_COMPLEMENT	0	1	0	0	0	0	0	NA
HALLMARK_OXIDATIVE_PHOSPHORYLATION	0	1	0	0	0	0	0	NA
HALLMARK_TGF_BETA_SIGNALING	0	1	0	0	0	0	0	NA
HALLMARK_UNFOLDED_PROTEIN_RESPONSE	0	1	0	0	0	0	0	NA
GO_INTRINSIC_APOPTOTIC_SIGNALING_PATHWAY	0	1	1	0	1	0	0	GO_POSITIVE_REGULATION_OF_APOPTOTIC_SIGNALING_PATHWAY
GO_POSITIVE_REGULATION_OF_APOPTOTIC_SIGNALING_PATHWAY	0	1	1	0	1	0	0	GO_POSITIVE_REGULATION_OF_APOPTOTIC_SIGNALING_PATHWAY
GO_MAGNESIUM_ION_BINDING	0	1	1	0	1	0	0	NA
GO_NEGATIVE_REGULATION_OF_PROTEIN_SERINE_THREONINE_KINASE_ACTIVITY	0	1	1	0	1	0	0	NA
GO_POSITIVE_REGULATION_OF_CELLULAR_PROTEIN_LOCALIZATION	0	1	1	0	1	0	0	NA
GO_SIGNAL_TRANSDUCTION_BY_P53_CLASS_MEDIATOR	0	1	1	0	1	0	0	NA
GO_TELENCEPHALON_DEVELOPMENT	0	1	1	0	1	0	0	NA
HALLMARK_NOTCH_SIGNALING	0	1	1	0	1	0	0	NA
GO_ADAPTIVE_IMMUNE_RESPONSE	1	0	0	0	0	0	0	GO_ADAPTIVE_IMMUNE_RESPONSE
GO_IMMUNE_SYSTEM_DEVELOPMENT	1	0	0	0	0	0	0	GO_ADAPTIVE_IMMUNE_RESPONSE
GO_LEUKOCYTE_ACTIVATION	1	0	0	0	0	0	0	GO_ADAPTIVE_IMMUNE_RESPONSE
GO_LEUKOCYTE_DIFFERENTIATION	1	0	0	0	0	0	0	GO_ADAPTIVE_IMMUNE_RESPONSE
GO_LYMPHOCYTE_ACTIVATION	1	0	0	0	0	0	0	GO_ADAPTIVE_IMMUNE_RESPONSE
GO_LYMPHOCYTE_DIFFERENTIATION	1	0	0	0	0	0	0	GO_ADAPTIVE_IMMUNE_RESPONSE
GO_MYELOID_CELL_DIFFERENTIATION	1	0	0	0	0	0	0	GO_ADAPTIVE_IMMUNE_RESPONSE
GO_POSITIVE_REGULATION_OF_HEMOPOIESIS	1	0	0	0	0	0	0	GO_ADAPTIVE_IMMUNE_RESPONSE
GO_REGULATION_OF_HEMOPOIESIS	1	0	0	0	0	0	0	GO_ADAPTIVE_IMMUNE_RESPONSE
GO_REGULATION_OF_LEUKOCYTE_DIFFERENTIATION	1	0	0	0	0	0	0	GO_ADAPTIVE_IMMUNE_RESPONSE
GO_REGULATION_OF_LYMPHOCYTE_DIFFERENTIATION	1	0	0	0	0	0	0	GO_ADAPTIVE_IMMUNE_RESPONSE
GO_REGULATION_OF_MYELOID_CELL_DIFFERENTIATION	1	0	0	0	0	0	0	GO_ADAPTIVE_IMMUNE_RESPONSE
GO_T_CELL_DIFFERENTIATION	1	0	0	0	0	0	0	GO_ADAPTIVE_IMMUNE_RESPONSE
GO_ANION_TRANSMEMBRANE_TRANSPORT	1	0	0	0	0	0	0	GO_ANION_TRANSPORT
GO_ANION_TRANSPORT	1	0	0	0	0	0	0	GO_ANION_TRANSPORT
GO_CALCIUM_ION_TRANSPORT	1	0	0	0	0	0	0	GO_ANION_TRANSPORT
GO_DIVALENT_INORGANIC_CATION_TRANSPORT	1	0	0	0	0	0	0	GO_ANION_TRANSPORT
GO_INORGANIC_ION_TRANSMEMBRANE_TRANSPORT	1	0	0	0	0	0	0	GO_ANION_TRANSPORT
GO_ION_TRANSMEMBRANE_TRANSPORT	1	0	0	0	0	0	0	GO_ANION_TRANSPORT
GO_METAL_ION_TRANSPORT	1	0	0	0	0	0	0	GO_ANION_TRANSPORT
GO_ORGANIC_ANION_TRANSPORT	1	0	0	0	0	0	0	GO_ANION_TRANSPORT
GO_REGULATION_OF_CALCIUM_ION_TRANSPORT	1	0	0	0	0	0	0	GO_ANION_TRANSPORT
GO_REGULATION_OF_CATION_TRANSMEMBRANE_TRANSPORT	1	0	0	0	0	0	0	GO_ANION_TRANSPORT
GO_REGULATION_OF_TRANSMEMBRANE_TRANSPORT	1	0	0	0	0	0	0	GO_ANION_TRANSPORT
GO_CELL_CELL_ADHESION	1	0	0	0	0	0	0	GO_CELL_CELL_ADHESION_VIA_PLASMA_MEMBRANE_ADHESION_MOLECULES
GO_CELL_CELL_ADHESION_VIA_PLASMA_MEMBRANE_ADHESION_MOLECULES	1	0	0	0	0	0	0	GO_CELL_CELL_ADHESION_VIA_PLASMA_MEMBRANE_ADHESION_MOLECULES
GO_LEUKOCYTE_CELL_CELL_ADHESION	1	0	0	0	0	0	0	GO_CELL_CELL_ADHESION_VIA_PLASMA_MEMBRANE_ADHESION_MOLECULES
GO_CLATHRIN_COATED_VESICLE	1	0	0	0	0	0	0	GO_CLATHRIN_COATED_VESICLE
GO_ENDOCYTIC_VESICLE	1	0	0	0	0	0	0	GO_CLATHRIN_COATED_VESICLE
GO_ENDOCYTIC_VESICLE_MEMBRANE	1	0	0	0	0	0	0	GO_CLATHRIN_COATED_VESICLE
GO_COGNITION	1	0	0	0	0	0	0	GO_COGNITION
GO_MUSCLE_CONTRACTION	1	0	0	0	0	0	0	GO_COGNITION
GO_MUSCLE_SYSTEM_PROCESS	1	0	0	0	0	0	0	GO_COGNITION
GO_REGULATION_OF_BLOOD_CIRCULATION	1	0	0	0	0	0	0	GO_COGNITION
GO_REGULATION_OF_HEART_CONTRACTION	1	0	0	0	0	0	0	GO_COGNITION
GO_REGULATION_OF_SYSTEM_PROCESS	1	0	0	0	0	0	0	GO_COGNITION
GO_EXCITATORY_SYNAPSE	1	0	0	0	0	0	0	GO_EXCITATORY_SYNAPSE
GO_POSTSYNAPSE	1	0	0	0	0	0	0	GO_EXCITATORY_SYNAPSE
GO_POSTSYNAPTIC_MEMBRANE	1	0	0	0	0	0	0	GO_EXCITATORY_SYNAPSE
GO_SYNAPSE_PART	1	0	0	0	0	0	0	GO_EXCITATORY_SYNAPSE
GO_SYNAPTIC_MEMBRANE	1	0	0	0	0	0	0	GO_EXCITATORY_SYNAPSE
GO_BONE_DEVELOPMENT	1	0	0	0	0	0	0	GO_FORMATION_OF_PRIMARY_GERM_LAYER
GO_EMBRYONIC_SKELETAL_SYSTEM_DEVELOPMENT	1	0	0	0	0	0	0	GO_FORMATION_OF_PRIMARY_GERM_LAYER
GO_FORMATION_OF_PRIMARY_GERM_LAYER	1	0	0	0	0	0	0	GO_FORMATION_OF_PRIMARY_GERM_LAYER
GO_SKELETAL_SYSTEM_MORPHOGENESIS	1	0	0	0	0	0	0	GO_FORMATION_OF_PRIMARY_GERM_LAYER
GO_CYTOKINE_ACTIVITY	1	0	0	0	0	0	0	GO_GROWTH_FACTOR_RECEPTOR_BINDING
GO_CYTOKINE_RECEPTOR_BINDING	1	0	0	0	0	0	0	GO_GROWTH_FACTOR_RECEPTOR_BINDING
GO_G_PROTEIN_COUPLED_RECEPTOR_BINDING	1	0	0	0	0	0	0	GO_GROWTH_FACTOR_RECEPTOR_BINDING
GO_GROWTH_FACTOR_RECEPTOR_BINDING	1	0	0	0	0	0	0	GO_GROWTH_FACTOR_RECEPTOR_BINDING
GO_GTPASE_ACTIVITY	1	0	0	0	0	0	0	GO_GTPASE_ACTIVITY
GO_METALLOPEPTIDASE_ACTIVITY	1	0	0	0	0	0	0	GO_GTPASE_ACTIVITY
GO_CELLULAR_RESPONSE_TO_ENDOGENOUS_STIMULUS	1	0	0	0	0	0	0	GO_HORMONE_MEDIATED_SIGNALING_PATHWAY
GO_HORMONE_MEDIATED_SIGNALING_PATHWAY	1	0	0	0	0	0	0	GO_HORMONE_MEDIATED_SIGNALING_PATHWAY
GO_RESPONSE_TO_ORGANIC_CYCLIC_COMPOUND	1	0	0	0	0	0	0	GO_HORMONE_MEDIATED_SIGNALING_PATHWAY
GO_MUSCLE_CELL_DIFFERENTIATION	1	0	0	0	0	0	0	GO_MUSCLE_CELL_DIFFERENTIATION
GO_MUSCLE_ORGAN_DEVELOPMENT	1	0	0	0	0	0	0	GO_MUSCLE_CELL_DIFFERENTIATION
GO_SKELETAL_MUSCLE_ORGAN_DEVELOPMENT	1	0	0	0	0	0	0	GO_MUSCLE_CELL_DIFFERENTIATION
GO_STRIATED_MUSCLE_CELL_DIFFERENTIATION	1	0	0	0	0	0	0	GO_MUSCLE_CELL_DIFFERENTIATION
GO_ANION_TRANSMEMBRANE_TRANSPORTER_ACTIVITY	1	0	0	0	0	0	0	GO_ORGANIC_ACID_TRANSMEMBRANE_TRANSPORTER_ACTIVITY
GO_DIVALENT_INORGANIC_CATION_TRANSMEMBRANE_TRANSPORTER_ACTIVITY	1	0	0	0	0	0	0	GO_ORGANIC_ACID_TRANSMEMBRANE_TRANSPORTER_ACTIVITY
GO_GATED_CHANNEL_ACTIVITY	1	0	0	0	0	0	0	GO_ORGANIC_ACID_TRANSMEMBRANE_TRANSPORTER_ACTIVITY
GO_INORGANIC_CATION_TRANSMEMBRANE_TRANSPORTER_ACTIVITY	1	0	0	0	0	0	0	GO_ORGANIC_ACID_TRANSMEMBRANE_TRANSPORTER_ACTIVITY
GO_LIGAND_GATED_CHANNEL_ACTIVITY	1	0	0	0	0	0	0	GO_ORGANIC_ACID_TRANSMEMBRANE_TRANSPORTER_ACTIVITY
GO_METAL_ION_TRANSMEMBRANE_TRANSPORTER_ACTIVITY	1	0	0	0	0	0	0	GO_ORGANIC_ACID_TRANSMEMBRANE_TRANSPORTER_ACTIVITY
GO_MONOVALENT_INORGANIC_CATION_TRANSMEMBRANE_TRANSPORTER_ACTIVITY	1	0	0	0	0	0	0	GO_ORGANIC_ACID_TRANSMEMBRANE_TRANSPORTER_ACTIVITY
GO_ORGANIC_ACID_TRANSMEMBRANE_TRANSPORTER_ACTIVITY	1	0	0	0	0	0	0	GO_ORGANIC_ACID_TRANSMEMBRANE_TRANSPORTER_ACTIVITY
GO_ORGANIC_ANION_TRANSMEMBRANE_TRANSPORTER_ACTIVITY	1	0	0	0	0	0	0	GO_ORGANIC_ACID_TRANSMEMBRANE_TRANSPORTER_ACTIVITY
GO_PASSIVE_TRANSMEMBRANE_TRANSPORTER_ACTIVITY	1	0	0	0	0	0	0	GO_ORGANIC_ACID_TRANSMEMBRANE_TRANSPORTER_ACTIVITY
GO_SECONDARY_ACTIVE_TRANSMEMBRANE_TRANSPORTER_ACTIVITY	1	0	0	0	0	0	0	GO_ORGANIC_ACID_TRANSMEMBRANE_TRANSPORTER_ACTIVITY
GO_SYMPORTER_ACTIVITY	1	0	0	0	0	0	0	GO_ORGANIC_ACID_TRANSMEMBRANE_TRANSPORTER_ACTIVITY
GO_ORGANIC_CYCLIC_COMPOUND_CATABOLIC_PROCESS	1	0	0	0	0	0	0	GO_ORGANIC_CYCLIC_COMPOUND_CATABOLIC_PROCESS
GO_RNA_CATABOLIC_PROCESS	1	0	0	0	0	0	0	GO_ORGANIC_CYCLIC_COMPOUND_CATABOLIC_PROCESS
GO_GUANYL_NUCLEOTIDE_EXCHANGE_FACTOR_ACTIVITY	1	0	0	0	0	0	0	GO_RAS_GUANYL_NUCLEOTIDE_EXCHANGE_FACTOR_ACTIVITY
GO_RAS_GUANYL_NUCLEOTIDE_EXCHANGE_FACTOR_ACTIVITY	1	0	0	0	0	0	0	GO_RAS_GUANYL_NUCLEOTIDE_EXCHANGE_FACTOR_ACTIVITY
GO_HEMOSTASIS	1	0	0	0	0	0	0	GO_REGULATION_OF_BODY_FLUID_LEVELS
GO_REGULATION_OF_BODY_FLUID_LEVELS	1	0	0	0	0	0	0	GO_REGULATION_OF_BODY_FLUID_LEVELS
GO_NEGATIVE_REGULATION_OF_CYTOKINE_PRODUCTION	1	0	0	0	0	0	0	GO_REGULATION_OF_CYTOKINE_PRODUCTION
GO_REGULATION_OF_CYTOKINE_PRODUCTION	1	0	0	0	0	0	0	GO_REGULATION_OF_CYTOKINE_PRODUCTION
GO_REGULATION_OF_EPITHELIAL_CELL_MIGRATION	1	0	0	0	0	0	0	GO_REGULATION_OF_CYTOKINE_PRODUCTION
GO_REGULATION_OF_CYTOSOLIC_CALCIUM_ION_CONCENTRATION	1	0	0	0	0	0	0	GO_REGULATION_OF_ION_HOMEOSTASIS
GO_REGULATION_OF_ION_HOMEOSTASIS	1	0	0	0	0	0	0	GO_REGULATION_OF_ION_HOMEOSTASIS
GO_POSITIVE_REGULATION_OF_ERK1_AND_ERK2_CASCADE	1	0	0	0	0	0	0	GO_REGULATION_OF_STAT_CASCADE
GO_REGULATION_OF_ERK1_AND_ERK2_CASCADE	1	0	0	0	0	0	0	GO_REGULATION_OF_STAT_CASCADE
GO_REGULATION_OF_PHOSPHATIDYLINOSITOL_3_KINASE_SIGNALING	1	0	0	0	0	0	0	GO_REGULATION_OF_STAT_CASCADE
GO_REGULATION_OF_STAT_CASCADE	1	0	0	0	0	0	0	GO_REGULATION_OF_STAT_CASCADE
GO_REGULATION_OF_CELL_PROJECTION_ASSEMBLY	1	0	0	0	0	0	0	GO_RIBOSOME_BIOGENESIS
GO_RIBOSOME_BIOGENESIS	1	0	0	0	0	0	0	GO_RIBOSOME_BIOGENESIS
GO_TRANSCRIPTION_FACTOR_ACTIVITY_RNA_POLYMERASE_II_CORE_PROMOTER_PROXIMAL_REGION_SEQUENCE_SPECIFIC_BINDING	1	0	0	0	0	0	0	GO_TRANSCRIPTIONAL_REPRESSOR_ACTIVITY_RNA_POLYMERASE_II_TRANSCRIPTION_REGULATORY_REGION_SEQUENCE_SPECIFIC_BINDING
GO_TRANSCRIPTIONAL_ACTIVATOR_ACTIVITY_RNA_POLYMERASE_II_CORE_PROMOTER_PROXIMAL_REGION_SEQUENCE_SPECIFIC_BINDING	1	0	0	0	0	0	0	GO_TRANSCRIPTIONAL_REPRESSOR_ACTIVITY_RNA_POLYMERASE_II_TRANSCRIPTION_REGULATORY_REGION_SEQUENCE_SPECIFIC_BINDING
GO_TRANSCRIPTIONAL_ACTIVATOR_ACTIVITY_RNA_POLYMERASE_II_TRANSCRIPTION_REGULATORY_REGION_SEQUENCE_SPECIFIC_BINDING	1	0	0	0	0	0	0	GO_TRANSCRIPTIONAL_REPRESSOR_ACTIVITY_RNA_POLYMERASE_II_TRANSCRIPTION_REGULATORY_REGION_SEQUENCE_SPECIFIC_BINDING
GO_TRANSCRIPTIONAL_REPRESSOR_ACTIVITY_RNA_POLYMERASE_II_TRANSCRIPTION_REGULATORY_REGION_SEQUENCE_SPECIFIC_BINDING	1	0	0	0	0	0	0	GO_TRANSCRIPTIONAL_REPRESSOR_ACTIVITY_RNA_POLYMERASE_II_TRANSCRIPTION_REGULATORY_REGION_SEQUENCE_SPECIFIC_BINDING
GO_RESPONSE_TO_WOUNDING	1	0	0	0	0	0	0	GO_WOUND_HEALING
GO_WOUND_HEALING	1	0	0	0	0	0	0	GO_WOUND_HEALING
GO_ANTERIOR_POSTERIOR_PATTERN_SPECIFICATION	1	0	0	0	0	0	0	NA
GO_CARDIAC_CHAMBER_DEVELOPMENT	1	0	0	0	0	0	0	NA
GO_CATION_CHANNEL_COMPLEX	1	0	0	0	0	0	0	NA
GO_CELL_ACTIVATION	1	0	0	0	0	0	0	NA
GO_CELL_ADHESION_MOLECULE_BINDING	1	0	0	0	0	0	0	NA
GO_CELL_CELL_SIGNALING	1	0	0	0	0	0	0	NA
GO_CELL_FATE_COMMITMENT	1	0	0	0	0	0	0	NA
GO_CELL_JUNCTION	1	0	0	0	0	0	0	NA
GO_CYTOSOLIC_TRANSPORT	1	0	0	0	0	0	0	NA
GO_G_PROTEIN_COUPLED_RECEPTOR_SIGNALING_PATHWAY_COUPLED_TO_CYCLIC_NUCLEOTIDE_SECOND_MESSENGER	1	0	0	0	0	0	0	NA
GO_INTERMEDIATE_FILAMENT_CYTOSKELETON	1	0	0	0	0	0	0	NA
GO_MULTI_ORGANISM_REPRODUCTIVE_PROCESS	1	0	0	0	0	0	0	NA
GO_MUSCLE_STRUCTURE_DEVELOPMENT	1	0	0	0	0	0	0	NA
GO_MUSCLE_TISSUE_DEVELOPMENT	1	0	0	0	0	0	0	NA
GO_NEGATIVE_REGULATION_OF_RESPONSE_TO_EXTERNAL_STIMULUS	1	0	0	0	0	0	0	NA
GO_ORGANIC_ACID_TRANSPORT	1	0	0	0	0	0	0	NA
GO_RECEPTOR_COMPLEX	1	0	0	0	0	0	0	NA
GO_REGULATION_OF_RESPONSE_TO_BIOTIC_STIMULUS	1	0	0	0	0	0	0	NA
GO_REGULATION_OF_TRANSPORTER_ACTIVITY	1	0	0	0	0	0	0	NA
GO_RESPIRATORY_SYSTEM_DEVELOPMENT	1	0	0	0	0	0	0	NA
GO_RIBOSOME	1	0	0	0	0	0	0	NA
GO_RRNA_METABOLIC_PROCESS	1	0	0	0	0	0	0	NA
GO_SINGLE_ORGANISM_BEHAVIOR	1	0	0	0	0	0	0	NA
GO_SITE_OF_POLARIZED_GROWTH	1	0	0	0	0	0	0	NA
GO_SKELETAL_SYSTEM_DEVELOPMENT	1	0	0	0	0	0	0	NA
GO_SYNAPTIC_SIGNALING	1	0	0	0	0	0	0	NA
GO_TRANSMEMBRANE_RECEPTOR_PROTEIN_SERINE_THREONINE_KINASE_SIGNALING_PATHWAY	1	0	0	0	0	0	0	NA
GO_TRANSPORTER_COMPLEX	1	0	0	0	0	0	0	NA
HALLMARK_ANDROGEN_RESPONSE	1	0	0	0	0	0	0	NA
HALLMARK_EPITHELIAL_MESENCHYMAL_TRANSITION	1	0	0	0	0	0	0	NA
HALLMARK_IL6_JAK_STAT3_SIGNALING	1	0	0	0	0	0	0	NA
HALLMARK_PANCREAS_BETA_CELLS	1	0	0	0	0	0	0	NA
HALLMARK_REACTIVE_OXIGEN_SPECIES_PATHWAY	1	0	0	0	0	0	0	NA
GO_KIDNEY_EPITHELIUM_DEVELOPMENT	1	0	1	0	0	1	0	GO_KIDNEY_EPITHELIUM_DEVELOPMENT
GO_MESENCHYME_DEVELOPMENT	1	0	1	0	0	1	0	GO_KIDNEY_EPITHELIUM_DEVELOPMENT
GO_MORPHOGENESIS_OF_EMBRYONIC_EPITHELIUM	1	0	1	0	0	1	0	GO_KIDNEY_EPITHELIUM_DEVELOPMENT
GO_MALE_SEX_DIFFERENTIATION	1	0	1	0	0	1	0	GO_MEIOTIC_CELL_CYCLE_PROCESS
GO_MEIOTIC_CELL_CYCLE	1	0	1	0	0	1	0	GO_MEIOTIC_CELL_CYCLE_PROCESS
GO_MEIOTIC_CELL_CYCLE_PROCESS	1	0	1	0	0	1	0	GO_MEIOTIC_CELL_CYCLE_PROCESS
GO_REGULATION_OF_CELLULAR_RESPONSE_TO_GROWTH_FACTOR_STIMULUS	1	0	1	0	0	1	0	GO_RESPONSE_TO_ALCOHOL
GO_RESPONSE_TO_ALCOHOL	1	0	1	0	0	1	0	GO_RESPONSE_TO_ALCOHOL
GO_CATION_CHANNEL_ACTIVITY	1	0	1	0	0	1	0	GO_VOLTAGE_GATED_ION_CHANNEL_ACTIVITY
GO_VOLTAGE_GATED_CATION_CHANNEL_ACTIVITY	1	0	1	0	0	1	0	GO_VOLTAGE_GATED_ION_CHANNEL_ACTIVITY
GO_VOLTAGE_GATED_ION_CHANNEL_ACTIVITY	1	0	1	0	0	1	0	GO_VOLTAGE_GATED_ION_CHANNEL_ACTIVITY
GO_LIPID_MODIFICATION	1	0	1	0	0	1	0	NA
GO_NUCLEAR_PERIPHERY	1	0	1	0	0	1	0	NA
GO_POSITIVE_REGULATION_OF_CELL_DIVISION	1	0	1	0	0	1	0	NA
GO_POTASSIUM_ION_TRANSPORT	1	0	1	0	0	1	0	NA
GO_REGULATION_OF_ORGAN_MORPHOGENESIS	1	0	1	0	0	1	0	NA
GO_UROGENITAL_SYSTEM_DEVELOPMENT	1	0	1	0	0	1	0	NA
HALLMARK_BILE_ACID_METABOLISM	1	0	1	0	0	1	0	NA
GO_CORE_PROMOTER_PROXIMAL_REGION_DNA_BINDING	1	1	0	1	0	0	0	NA
GO_RESPONSE_TO_NUTRIENT	1	1	0	1	0	0	0	NA
GO_RNA_POLYMERASE_II_TRANSCRIPTION_FACTOR_ACTIVITY_SEQUENCE_SPECIFIC_DNA_BINDING	1	1	0	1	0	0	0	NA
Total	147	137	179	3	8	18	0	NA
