# Supplementary material for: MGSEA – a multivariate Gene set enrichment analysis
Source: BMC Bioinformatics. 2019 Mar 18;20:145. doi: 10.1186/s12859-019-2716-6 (PMC6421703; doi:10.1186/s12859-019-2716-6)
Supplement: Supplementary file 8 — Table S5. Mann-Whitney p-values of 16 pairwise random walk comparisons among the 676 functional categories in the TCGA GBM data. Mann-Whitney p-values of 16 pairwise random walk comparisons among the 676 significant gene sets in the TCGA GBM data. (XLSX 118 kb) [file 12859_2019_2716_MOESM8_ESM.xlsx]

## Sheet: TableS5
Geneset	C.1.C.0.	C.2.C.0.	C.3.C.0.	C.12.C.0.	C.23.C.0.	C.31.C.0.	C.123.C.0.	C.12.C.1.2.	C.12.C.2.1.	C.23.C.2.3.	C.23.C.3.2.	C.13.C.1.3.	C.13.C.3.1.	C.123.C.1.23.	C.123.C.2.13.	C.123.C.3.12.
GO_ACTIN_BASED_CELL_PROJECTION	0.999999	2.51e-25	4.18e-12	1.91e-250	0	3.03e-252	0	0.999999	9.59e-06	1.47e-66	3.08e-58	0.00403249	2e-17	2.67e-65	1.9e-158	7.25e-199
GO_ACTIN_BINDING	0.00112352	0.00226671	2.01e-74	2.63e-270	0	0	0	0.0001225	3.43e-06	1.58e-07	1.9e-35	1.93e-11	7.68e-49	8.38e-151	5.34e-155	3.65e-243
GO_ACTIN_CYTOSKELETON	0.848413	0.091377	1.62e-44	1.54e-236	0	0	0	0.000116206	2.49e-08	1.27e-06	3.22e-25	1.21e-10	1.51e-42	1.83e-160	8.72e-146	3.42e-239
GO_ACTIN_FILAMENT_BASED_PROCESS	0.999719	3.57e-10	2.33e-31	4.2e-209	0	1.2e-300	0	0.941117	0.000112851	9.33e-39	4.93e-47	0.0146156	1.7e-23	2.7e-103	2.21e-146	2.15e-205
GO_ACTIN_FILAMENT_ORGANIZATION	0.999997	5.82e-40	9.04e-43	4.77e-226	0	0	0	1	0.00155501	1.72e-38	9.6e-30	6.68e-19	5.7e-64	1.23e-133	8.66e-96	1.87e-260
GO_ACTIVATION_OF_IMMUNE_RESPONSE	0.987069	1	3.9e-130	1.03e-165	0	0	0	0.00206922	0.354208	0.38997	1.2e-59	1.13e-16	3.47e-110	4.9e-178	6.31e-164	1.82e-285
GO_ACTIVATION_OF_INNATE_IMMUNE_RESPONSE	0.999163	1	2.32e-153	6.84e-136	0	0	0	0.424558	0.998859	0.00412691	5.99e-95	5.42e-43	3.53e-159	5.5e-121	6.02e-150	6.98e-294
GO_ACTIVATION_OF_MAPK_ACTIVITY	3.22e-06	0.481093	4.91e-31	4.74e-228	0	0	0	0.308458	0.975394	9.98e-19	2.79e-52	1.85e-78	1.42e-114	1.06e-96	2.95e-50	3.47e-250
GO_ACTIVATION_OF_PROTEIN_KINASE_ACTIVITY	0.899791	0.999838	2.47e-38	3.96e-173	0	0	0	0.792244	0.984679	2.12e-26	1.08e-69	1.94e-45	3.05e-88	2.88e-67	1.95e-43	8.56e-222
GO_ADAPTIVE_IMMUNE_RESPONSE_BASED_ON_SOMATIC_RECOMBINATION_OF_IMMUNE_RECEPTORS_BUILT_FROM_IMMUNOGLOBULIN_SUPERFAMILY_DOMAINS	2.92e-12	1	1.68e-175	1.74e-196	0	0	0	4e-16	0.858333	1	2.67e-75	3.93e-88	5.23e-187	3.22e-251	6e-68	5.26e-264
GO_ADAPTIVE_IMMUNE_RESPONSE	1.22e-05	1	3.64e-145	7.28e-218	0	0	0	1.71e-14	0.00597179	0.930293	1.63e-59	5.31e-44	3.28e-125	1.57e-256	1.03e-126	1.41e-271
GO_ADENYLATE_CYCLASE_MODULATING_G_PROTEIN_COUPLED_RECEPTOR_SIGNALING_PATHWAY	6.33e-39	1.05e-33	1	0	5.6e-261	1.05e-224	0	8.51e-21	2.29e-08	1.71e-52	0.000419168	1.1e-24	0.999751	4.05e-111	2.47e-187	3.24e-143
GO_AGING	0.999466	1	1.37e-31	1.86e-142	0	1.21e-302	0	0.714343	0.979591	7.65e-09	6.93e-47	0.000673468	1.91e-24	1.59e-147	1.28e-175	2.17e-235
GO_AMEBOIDAL_TYPE_CELL_MIGRATION	0.0205755	3.2e-11	0.00994946	0	0	0	0	6.59e-10	3.99e-17	4.09e-21	4.51e-14	3.31e-54	2.93e-55	5.89e-160	1.11e-120	4.56e-197
GO_AMIDE_BIOSYNTHETIC_PROCESS	0.999956	1.29e-27	1	3.74e-267	7.42e-203	3.51e-121	0	1.11e-07	8.44e-37	3.37e-12	0.993114	0.00622928	0.432806	5.92e-123	1.94e-115	5.57e-61
GO_AMINOGLYCAN_METABOLIC_PROCESS	1	0.999333	1.47e-56	1.95e-91	0	3.28e-263	0	1	0.998524	2.51e-35	5.14e-97	0.743855	5e-40	7.2e-151	3.66e-171	2.69e-297
GO_AMMONIUM_ION_METABOLIC_PROCESS	0.0144279	1.28e-36	1	0	4.78e-254	3.19e-119	0	0.000203882	7.19e-22	2.92e-70	2.02e-10	0.00789859	1	1.81e-104	1.88e-193	9.85e-131
GO_ANCHORED_COMPONENT_OF_MEMBRANE	0.927592	1.22e-24	1	9.59e-278	3.64e-291	4.75e-149	0	0.716276	8.5e-12	1.8e-50	3.96e-05	0.080276	0.991361	2.41e-113	5.42e-174	3.85e-169
GO_ANCHORING_JUNCTION	1	0.99969	2.16e-136	1.06e-126	0	0	0	0.999809	0.881017	1.35e-09	2.79e-86	0.154653	7.35e-76	5.93e-121	4.72e-146	1.44e-269
GO_ANGIOGENESIS	1	3.34e-16	5.24e-38	2.71e-237	0	0	0	0.251133	6.41e-14	1.17e-20	5.05e-28	1.67e-07	1.07e-42	1.28e-117	3.17e-115	1.68e-188
GO_ANION_TRANSMEMBRANE_TRANSPORT	0.987716	6.13e-15	0.000366108	5.04e-273	0	7.28e-194	0	5.29e-10	2.29e-25	2.94e-17	1.73e-11	0.0587773	9.51e-06	6.26e-118	1.57e-160	1.13e-127
GO_ANION_TRANSMEMBRANE_TRANSPORTER_ACTIVITY	0.552389	1.11e-27	0.723513	0	4.44e-299	5.83e-204	0	7.94e-16	1.68e-36	1.1e-20	7.31e-05	9.14e-07	1.01e-05	6.89e-133	7.11e-165	7.47e-125
GO_ANTIGEN_PROCESSING_AND_PRESENTATION	1	0.981419	1.82e-56	8.34e-202	1.86e-291	0	0	0.0120127	3.57e-12	0.591913	3.32e-21	1.32e-20	5.24e-90	5.97e-142	1.34e-79	1.31e-229
GO_ANTIGEN_RECEPTOR_MEDIATED_SIGNALING_PATHWAY	0.945564	0.0165919	1.62e-25	3.36e-265	6.72e-275	0	0	1.24e-12	5.75e-20	0.000224332	1.02e-15	6.23e-37	6.8e-82	1.09e-166	4.16e-145	1.09e-163
GO_APOPTOTIC_SIGNALING_PATHWAY	0.999989	0.00425246	3.24e-26	9.58e-210	0	1.6e-282	0	0.0784528	1.14e-06	1.53e-50	2.97e-76	0.0746867	8.21e-19	4.09e-100	2.19e-202	1.13e-213
GO_AUTOPHAGY	0.999805	0.999989	8.41e-11	4.05e-158	2.24e-253	1.33e-242	0	0.958861	0.968634	1.99e-05	1.41e-21	0.140474	8.64e-11	2.18e-142	2.13e-119	1.42e-179
GO_B_CELL_ACTIVATION	5.72e-41	2.47e-08	1.22e-07	0	0	0	0	2.23e-34	3.16e-08	8.31e-19	1.14e-18	3.4e-49	8.09e-29	9.95e-188	5.62e-82	5e-154
GO_BASOLATERAL_PLASMA_MEMBRANE	1	3.48e-22	9.03e-11	4.4e-274	0	1.24e-189	0	0.0991394	4.5e-23	1.25e-44	2.96e-44	0.610275	8.32e-13	2.06e-95	1.17e-147	6.76e-178
GO_BINDING_BRIDGING	1	0.0034836	5.15e-33	1.15e-207	0	5.57e-267	0	3.8e-10	1.04e-19	2.48e-73	1.66e-104	0.997049	1.49e-12	6.7e-32	7.92e-172	4.56e-110
GO_BIOLOGICAL_ADHESION	1	0.804191	1.81e-68	8.28e-162	0	0	0	0.99061	0.517407	4.13e-15	2.78e-61	9.89e-05	1.43e-51	1e-128	9.83e-180	3.57e-250
GO_BLOOD_VESSEL_MORPHOGENESIS	1	2.88e-11	5.81e-34	3.79e-222	0	0	0	0.483806	2.16e-10	1.85e-15	3.99e-24	5.45e-10	8.59e-47	1.83e-124	3.86e-116	2.23e-194
GO_BONE_DEVELOPMENT	0.999985	2.5e-05	4.75e-28	2.63e-212	0	8.17e-273	0	0.969851	0.000104834	4.33e-24	1.7e-40	0.98462	2.96e-12	2.88e-77	1.78e-154	1.79e-191
GO_CALCIUM_ION_TRANSMEMBRANE_TRANSPORT	1.14e-05	1.55e-56	0.999996	0	0	2.67e-244	0	7.91e-05	7.84e-19	3.21e-76	6.42e-18	2.24e-23	1.53e-09	1.69e-126	1.12e-108	3.11e-129
GO_CALCIUM_ION_TRANSMEMBRANE_TRANSPORTER_ACTIVITY	1e-10	4.58e-60	1	0	0	2.5e-257	0	0.000528927	4.08e-14	1.22e-90	1.73e-26	1.23e-30	5.17e-09	1.97e-117	1.78e-107	7.33e-128
GO_CALCIUM_ION_TRANSPORT	0.0208737	1.16e-36	0.999998	1.56e-271	0	7.57e-219	0	0.0486321	8.89e-11	4.12e-58	3.9e-13	6.08e-12	8.21e-05	1.79e-132	2.16e-145	9.23e-171
GO_CALMODULIN_BINDING	0.000392423	2.58e-12	6.81e-21	1.21e-245	0	1.25e-283	0	3.54e-05	1.43e-08	2.84e-23	4.24e-21	6.08e-06	1.98e-12	2.21e-114	2.49e-103	1.09e-170
GO_CARBOHYDRATE_BINDING	0.996185	1	9.55e-75	4.47e-130	0	0	0	0.0990117	0.980255	0.713905	1.07e-51	1.83e-19	3.06e-69	6.63e-200	4.79e-168	8.85e-301
GO_CARBOHYDRATE_DERIVATIVE_CATABOLIC_PROCESS	1	0.943522	6.51e-64	5.12e-130	0	0	0	0.999994	0.164488	5.95e-22	2.29e-70	0.293331	1.1e-44	1.29e-117	2.08e-133	1.14e-248
GO_CARTILAGE_DEVELOPMENT	1	0.80351	1.26e-26	1.19e-124	0	1.94e-213	0	0.999999	0.157467	3.64e-102	9.4e-141	0.998084	2.23e-18	5.09e-25	8.44e-145	8.85e-208
GO_CATION_CHANNEL_ACTIVITY	4.44e-06	2.41e-49	1	0	1.09e-296	2.53e-155	0	3.83e-27	1.2e-50	1.35e-47	0.322964	3.78e-05	0.999996	3.17e-156	2.29e-223	1.34e-116
GO_CATION_CHANNEL_COMPLEX	1.74e-14	5.37e-67	1	0	0	1.38e-135	0	3.39e-96	2.01e-131	4.65e-100	1.43e-30	0.851733	1	2.54e-85	3.41e-251	2.61e-21
GO_CELL_ACTIVATION_INVOLVED_IN_IMMUNE_RESPONSE	2.03e-16	1.03e-05	3.27e-71	0	0	0	0	1.8e-36	8.43e-17	1.88e-32	6.64e-64	2.45e-11	1.78e-15	2.76e-148	4.18e-235	1.68e-233
GO_CELL_ACTIVATION	0.427628	0.551531	1.3e-51	8.62e-216	0	0	0	0.0130198	0.0288824	3.69e-18	3.46e-54	6.04e-09	6.51e-39	2.66e-132	2.95e-144	1.05e-226
GO_CELL_ADHESION_MOLECULE_BINDING	0.999999	0.999421	6.84e-161	2.64e-165	0	0	0	0.888122	0.532376	1.78e-23	4.3e-126	7.5e-14	8.85e-115	4.31e-156	1.09e-156	0
GO_CELL_BODY	0.995421	4.07e-05	7.68e-19	1.43e-203	0	2.95e-263	0	0.67267	0.00431725	1.05e-11	1.12e-21	7.88e-05	8.67e-20	1.15e-141	3.26e-169	6.21e-198
GO_CELL_CELL_ADHESION	0.997974	0.94124	4.58e-76	6.13e-164	0	0	0	0.934745	0.867811	2.88e-21	4.38e-77	8.8e-05	3.17e-46	1.7e-124	4.69e-198	2.64e-274
GO_CELL_CELL_JUNCTION	0.999989	0.718077	1.61e-18	7.26e-193	0	6.32e-296	0	0.941269	0.351388	4.59e-12	4.15e-28	0.00580298	3.55e-19	1.34e-140	1.77e-190	2.6e-233
GO_CELL_CHEMOTAXIS	0.126686	0.768135	8.73e-142	3.61e-242	0	0	0	0.000428793	0.00463906	0.00127353	3.1e-70	3.48e-31	6.44e-131	2.86e-196	5.74e-148	0
GO_CELL_CORTEX	0.995129	0.242399	1.67e-30	2.01e-185	0	0	0	0.933931	0.241697	1.65e-15	1.16e-35	9.03e-30	7.17e-67	8.51e-93	5.71e-94	5.46e-217
GO_CELL_CYCLE_ARREST	0.00120601	0.00839806	1.21e-15	2.35e-225	0	1.12e-258	0	3.95e-05	3.61e-05	7.87e-66	3.57e-95	1.59e-20	9.1e-34	5.7e-58	7.41e-62	1.25e-122
GO_CELL_CYCLE_PHASE_TRANSITION	1.61e-60	1	2.05e-07	0	4.33e-287	0	0	7.55e-58	7.13e-08	4.32e-14	1.24e-37	2.45e-55	4.58e-24	1.34e-127	4.54e-93	5.74e-111
GO_CELL_DEATH	0.000266042	0.16594	1.28e-16	8.68e-252	0	0	0	1.4e-07	0.00010924	3.94e-13	1.66e-26	2.04e-10	8.17e-17	2.9e-153	8.21e-179	9.46e-214
GO_CELL_FATE_COMMITMENT	5.8e-16	6.73e-44	1	0	0	1.41e-240	0	1.7e-23	1.04e-43	1.83e-36	0.560717	4.12e-12	0.848056	2.83e-228	4.03e-235	2.54e-193
GO_CELL_GROWTH	0.999998	6.9e-12	1.48e-69	9.17e-232	0	0	0	0.456439	3.6e-09	1.81e-51	2.05e-79	0.850506	7.65e-28	2.41e-127	1.37e-207	3.57e-239
GO_CELL_JUNCTION_ASSEMBLY	1	0.000391728	8.02e-39	5.86e-174	0	1.11e-266	0	1	7.44e-06	4.29e-25	7.74e-52	0.99983	9.13e-34	3.66e-70	8e-163	4.58e-213
GO_CELL_JUNCTION_ORGANIZATION	1	0.000216428	1.58e-42	2.94e-188	0	7.57e-272	0	0.999476	0.000376486	6.72e-24	7.24e-50	0.768918	4.15e-27	1.53e-86	4.32e-154	1.16e-202
GO_CELL_JUNCTION	0.997697	0.0428695	3.18e-34	1.35e-214	0	0	0	0.359239	0.00271324	4.56e-13	4.04e-34	0.00310139	7.3e-26	2.28e-133	1.18e-174	8.61e-217
GO_CELL_LEADING_EDGE	0.999549	8.18e-07	7.07e-79	4.16e-232	0	0	0	0.000443317	9.55e-13	4.08e-17	7.95e-63	4.62e-08	6.34e-62	1.33e-127	1.68e-157	7.41e-161
GO_CELL_MATRIX_ADHESION	0.776589	0.99979	4.11e-51	5.71e-202	0	0	0	0.0011912	0.0888669	0.00802553	6.93e-31	7.79e-29	2.33e-81	1.79e-169	1.05e-140	2.59e-252
GO_CELL_MATURATION	1	8.97e-73	1	4.73e-287	5.61e-262	2.32e-79	0	0.949419	1.23e-41	9.9e-72	0.00852655	0.738356	0.999999	4.15e-110	4.72e-204	6.19e-126
GO_CELL_MORPHOGENESIS_INVOLVED_IN_DIFFERENTIATION	0.99967	2.02e-20	2.18e-21	1.11e-263	0	3.89e-290	0	0.33701	3.88e-13	1.5e-32	5.42e-31	0.0210805	7.23e-18	3.4e-130	1.22e-200	2.01e-209
GO_CELL_MORPHOGENESIS_INVOLVED_IN_NEURON_DIFFERENTIATION	0.959468	5.15e-28	3.43e-15	7.76e-285	0	2.37e-281	0	0.082549	2.95e-18	5.28e-34	9.55e-27	0.000176951	2.81e-18	1.18e-112	2.71e-188	3.59e-186
GO_CELL_MOTILITY	1	3.91e-06	3.87e-48	1.15e-225	0	0	0	0.562258	4.88e-07	1.55e-10	2.63e-32	1.42e-11	2.79e-59	6.81e-138	8.85e-136	9.68e-230
GO_CELL_PART_MORPHOGENESIS	0.672842	1.27e-19	7.14e-11	4.33e-285	0	1.73e-275	0	0.0600498	5.94e-13	9.94e-28	1.73e-23	0.00827241	8.86e-11	5.05e-117	3.64e-186	2.53e-205
GO_CELL_PROJECTION_ORGANIZATION	0.99566	1.58e-11	3.37e-16	6.1e-255	0	5.72e-270	0	0.0963904	3.9e-10	8.55e-26	1.42e-28	0.0831852	1.05e-12	3.05e-128	1.24e-181	4.47e-209
GO_CELL_PROJECTION_PART	0.997095	5.23e-07	1.05e-11	2.99e-220	0	6.68e-246	0	0.418594	4.52e-05	4.8e-17	5.31e-23	0.0424171	7.1e-12	3.81e-121	4.42e-149	8.14e-176
GO_CELL_PROJECTION	0.933913	0.000356878	3.53e-12	6.41e-232	9.07e-302	2.04e-272	0	0.079163	2.81e-05	1.91e-10	3.79e-17	7.47e-05	1.8e-16	1.25e-144	3.42e-162	2.01e-184
GO_CELL_SUBSTRATE_ADHESION	0.99048	0.937413	3.34e-91	3.29e-194	0	0	0	0.0309627	0.0306732	0.0581451	9.03e-36	1.8e-28	1.21e-101	1.29e-193	1.75e-149	4.63e-275
GO_CELL_SUBSTRATE_JUNCTION	1	0.999986	3.29e-174	1.37e-126	0	0	0	0.997554	0.939128	6.68e-05	9.12e-91	0.000789612	1.87e-102	3.08e-129	1.13e-128	1.48e-295
GO_CELL_SURFACE	0.915688	0.531552	9.46e-33	3.51e-214	0	0	0	0.000921592	7.44e-05	2.7e-06	1.25e-24	4.11e-11	2.37e-37	6.54e-158	1.13e-131	1.38e-218
GO_CELLULAR_COMPONENT_MORPHOGENESIS	0.993001	8.32e-17	3.04e-13	9.35e-274	0	2.67e-275	0	0.113052	8.34e-13	1.08e-27	4.82e-25	0.0291547	1.18e-12	1.64e-127	3.43e-191	6.91e-214
GO_CELLULAR_LIPID_CATABOLIC_PROCESS	1.52e-30	0.577138	1	0	2.3e-158	2.05e-286	0	1.94e-78	4.94e-43	0.0628686	0.999105	2.85e-34	0.0465867	2.67e-182	2.21e-124	1.79e-71
GO_CELLULAR_RESPONSE_TO_ACID_CHEMICAL	0.360285	2.47e-17	3.07e-06	1.81e-301	0	0	0	1.98e-05	9.8e-19	9.87e-16	9.81e-06	1.65e-33	2.18e-43	1.63e-168	2.98e-79	7.42e-180
GO_CELLULAR_RESPONSE_TO_ALCOHOL	0.465621	1.33e-16	2.72e-66	3.16e-256	0	4.82e-295	0	0.0481061	1.01e-09	6.76e-17	8.85e-32	0.000100142	3.41e-26	1.41e-142	1.71e-155	3.58e-191
GO_CELLULAR_RESPONSE_TO_BIOTIC_STIMULUS	1	1	2.5e-211	4.42e-117	0	0	0	0.52856	0.950171	0.999998	6.74e-90	9.34e-11	6.35e-153	6.14e-145	1.19e-54	3.47e-262
GO_CELLULAR_RESPONSE_TO_CYTOKINE_STIMULUS	1	0.118808	1.67e-51	3.3e-168	0	8.6e-287	0	0.997917	0.0417547	1.22e-24	1.02e-63	0.000581888	8.37e-45	1.92e-106	2.6e-122	1.08e-235
GO_CELLULAR_RESPONSE_TO_EXTERNAL_STIMULUS	0.999975	0.756898	1.25e-27	6.88e-209	0	0	0	0.000450685	1.31e-08	4.68e-06	1.59e-20	4.59e-12	4.1e-43	9.31e-162	1.03e-137	3.49e-204
GO_CELLULAR_RESPONSE_TO_INORGANIC_SUBSTANCE	1	1.01e-14	1.36e-09	7.17e-241	0	8.35e-192	0	3.7e-17	2.73e-48	4.62e-64	7.44e-59	0.826451	2.05e-09	2.73e-22	5.46e-114	1.5e-55
GO_CELLULAR_RESPONSE_TO_INSULIN_STIMULUS	0.0237833	1	1.69e-12	3.23e-207	2.72e-244	0	0	1.14e-07	0.10546	0.00183902	1.85e-22	3.17e-30	6.78e-44	3.3e-142	5.54e-82	1.06e-162
GO_CELLULAR_RESPONSE_TO_LIPID	0.993839	0.526003	2.15e-11	1.22e-219	0	3.7e-279	0	0.198763	0.0116207	5.21e-06	2.7e-14	4.99e-10	8.63e-25	6.48e-170	6.39e-152	2.59e-211
GO_CELLULAR_RESPONSE_TO_NITROGEN_COMPOUND	0.000330458	0.0168269	2.64e-25	2.89e-257	0	0	0	4.31e-05	0.00131955	1.64e-08	4.57e-23	1.06e-16	1.91e-29	1.03e-157	1.82e-152	8.53e-204
GO_CELLULAR_RESPONSE_TO_ORGANIC_SUBSTANCE	0.999972	0.0655182	6.14e-20	1.6e-210	0	9.34e-286	0	0.480549	0.00170919	5.25e-11	1.29e-24	1.98e-06	2.04e-27	3.62e-165	2.24e-149	9.03e-216
GO_CELLULAR_RESPONSE_TO_OXYGEN_CONTAINING_COMPOUND	0.407748	0.821508	7.47e-29	4.12e-217	0	0	0	0.0230593	0.100669	2.45e-05	1.05e-25	5.32e-15	7.15e-37	5.41e-175	2.22e-146	1.05e-223
GO_CENTRAL_NERVOUS_SYSTEM_DEVELOPMENT	0.275798	3.71e-08	5.65e-11	4.92e-277	0	2.39e-281	0	0.00186401	3.65e-08	1.64e-13	4.36e-16	5.35e-05	3.15e-12	3.16e-166	4.4e-171	1.39e-195
GO_CENTRAL_NERVOUS_SYSTEM_NEURON_DIFFERENTIATION	1.82e-07	1.87e-48	0.999897	0	4.42e-304	6.63e-253	0	5.08e-35	1.67e-62	6.85e-19	0.977882	9.89e-16	1.89e-05	7.05e-192	1.87e-171	2.79e-84
GO_CHROMATIN_MODIFICATION	3.7e-07	1	6.44e-11	2.27e-157	4.89e-199	1.36e-293	0	0.0813738	1	0.145968	5.57e-13	1.67e-15	1.01e-19	1.73e-165	2.68e-112	4.22e-172
GO_CHROMATIN	2.87e-09	1	2.02e-18	3.93e-176	1.39e-212	2.46e-293	0	8.64e-13	0.995128	0.0499817	6.84e-32	1.1e-12	6.01e-17	5.78e-100	2.64e-105	1.12e-162
GO_CHROMOSOMAL_REGION	1.45e-27	1	1	7.31e-239	9.6e-92	2.72e-278	0	6.83e-40	0.0411111	0.999848	0.129455	2.05e-22	0.195803	2.38e-144	1.02e-109	2.3e-105
GO_CILIARY_PART	0.963411	1.35e-22	1	0	3.35e-194	2.4e-131	0	4.66e-10	2.28e-34	3.44e-14	0.225012	0.953553	0.99968	7.94e-108	9.82e-172	3.19e-131
GO_CILIUM	0.874501	4.67e-14	0.903842	6.44e-288	1.07e-231	3.17e-157	0	4.38e-08	3.6e-24	9.58e-19	3.72e-07	0.92825	0.932331	8.83e-102	1.71e-166	1.78e-141
GO_CIRCADIAN_RHYTHM	2.49e-57	0.999972	1	3.36e-280	7.15e-164	0	0	5.17e-12	0.99702	7.33e-10	6.78e-08	2.38e-52	6e-06	1.08e-128	2.07e-70	1.43e-160
GO_CIRCULATORY_SYSTEM_DEVELOPMENT	0.890771	0.000164435	1.69e-16	5.88e-228	0	4.46e-302	0	0.0405057	9.84e-06	7.11e-11	3e-16	4.51e-07	2.51e-21	3.24e-133	1.11e-154	4.99e-186
GO_CLATHRIN_COATED_VESICLE	0.000654455	0.0010897	2.97e-17	4e-243	5.82e-286	0	0	2.94e-20	3.96e-23	5.32e-06	8.82e-14	1.27e-24	4.37e-36	1.49e-136	4.94e-76	1.5e-75
GO_COATED_VESICLE	0.379612	0.0379275	1.4e-17	3.03e-217	1.68e-287	0	0	1.5e-08	1.47e-11	4.51e-10	1.53e-21	8.28e-19	4.1e-35	3.68e-129	2.09e-76	1.63e-109
GO_COENZYME_METABOLIC_PROCESS	3.22e-62	1	0.999999	0	3.86e-161	0	0	1.36e-45	0.00545389	0.00504655	0.000460073	1.31e-30	0.138593	1.76e-163	9.93e-149	8.74e-124
GO_COFACTOR_METABOLIC_PROCESS	3.59e-60	1	1	1.14e-306	5.9e-142	0	0	8.07e-45	0.00509053	0.00270666	0.0036552	4.55e-32	0.664057	3.32e-156	1.63e-136	1.76e-114
GO_CONNECTIVE_TISSUE_DEVELOPMENT	1	9.15e-05	2.73e-22	1.05e-152	0	4.04e-192	0	0.999991	1.79e-06	2.36e-109	1.04e-128	0.999998	1.18e-13	1.04e-24	9.45e-160	1.23e-198
GO_CORE_PROMOTER_PROXIMAL_REGION_DNA_BINDING	2.61e-20	1	0.836013	7.11e-264	5.54e-181	2.92e-259	0	4.81e-23	0.00210905	0.0390152	9.26e-05	1.31e-13	0.00609806	1.4e-186	1.69e-154	1.09e-151
GO_COVALENT_CHROMATIN_MODIFICATION	0.000262672	1	1.33e-14	1.47e-152	5.99e-225	3.27e-298	0	0.26171	1	0.14072	3.41e-21	7.47e-19	9.21e-28	1.62e-166	7e-85	3.99e-186
GO_CYSTEINE_TYPE_PEPTIDASE_ACTIVITY	1	1	1.49e-67	2.76e-82	3.17e-276	0	0	0.196014	0.854167	0.985348	7.89e-34	0.0216334	6.45e-49	6.21e-124	3.91e-143	2.6e-146
GO_CYTOKINE_MEDIATED_SIGNALING_PATHWAY	1	0.823018	5.88e-83	3.17e-137	0	2.73e-306	0	0.999998	0.647678	1.03e-14	1.04e-73	0.00457152	1.03e-61	2.33e-96	9.83e-107	2.12e-232
GO_CYTOKINE_PRODUCTION	1	0.715184	1.03e-169	6.66e-132	0	0	0	0.999407	0.30293	5.55e-13	1.57e-87	0.536603	2.39e-98	2.72e-69	2.04e-130	1.15e-243
GO_CYTOKINE_RECEPTOR_BINDING	1	1.36e-21	8.17e-21	2.73e-214	0	1.75e-285	0	0.996787	5.63e-16	9.26e-46	2.2e-43	0.147994	5.77e-32	1.1e-119	9.69e-206	4.32e-207
GO_CYTOPLASMIC_REGION	0.99999	0.000175998	7.21e-24	4.78e-200	0	0	0	0.936114	0.00160948	2.26e-23	3.48e-35	6.73e-14	1.01e-43	3.89e-88	9.78e-108	4.87e-209
GO_CYTOPLASMIC_SIDE_OF_MEMBRANE	6.44e-13	0.364647	1.76e-49	6.23e-257	0	0	0	7.19e-14	2.97e-05	5.24e-24	1.09e-74	1.66e-09	2.97e-23	2.88e-104	1.8e-127	8.17e-115
GO_CYTOPLASMIC_VESICLE_PART	1	4.9e-06	1.88e-20	9.98e-197	0	3.62e-240	0	0.924224	1.41e-07	5.77e-14	1.31e-22	0.487082	1.7e-18	8.95e-118	9.92e-145	8.16e-186
GO_CYTOSKELETAL_PROTEIN_BINDING	0.742426	7.12e-06	6.4e-32	9e-250	0	0	0	0.00798868	8.6e-09	1.99e-13	1.13e-25	2.58e-07	3.8e-30	1.82e-133	1.92e-146	8.02e-211
GO_CYTOSKELETON_ORGANIZATION	0.999543	0.0349984	2.43e-23	9.8e-201	0	7.49e-307	0	0.415323	0.0021874	1.45e-15	1.16e-32	3.68e-06	4.58e-29	3.68e-111	4.98e-135	1.75e-196
GO_CYTOSKELETON	0.999876	0.0439837	5.58e-14	1.59e-229	1.52e-294	6.32e-268	0	0.00857283	8.05e-08	3.04e-06	6.79e-14	0.00924151	2.04e-16	1.48e-156	7e-173	6.28e-195
GO_CYTOSOLIC_PART	4.58e-24	0.999942	1	0	4.05e-88	5.35e-288	0	1.11e-52	2.24e-21	0.883826	1	7.34e-65	0.000143861	1.2e-200	5.08e-97	1.23e-83
GO_DEFENSE_RESPONSE_TO_OTHER_ORGANISM	0.70589	1	1.54e-11	1.75e-190	1.16e-244	0	0	6.1e-07	0.0685859	0.526092	4.88e-14	8.28e-20	7e-35	5.25e-188	5.01e-159	1.87e-207
GO_DEFENSE_RESPONSE	0.99984	0.999596	3.07e-63	3e-186	0	0	0	0.0447712	0.0246015	0.00146239	3.52e-40	1.1e-07	5.3e-53	9.8e-173	1.21e-166	4.95e-237
GO_DENDRITE	0.232729	1.38e-10	8.59e-11	1.42e-219	0	6.14e-290	0	0.961677	0.164014	2.55e-22	1.68e-25	6.33e-11	1e-23	8.19e-95	1.75e-149	1.65e-180
GO_DEVELOPMENT_OF_PRIMARY_SEXUAL_CHARACTERISTICS	3.41e-80	1	1	0	6.02e-149	0	0	1.9e-56	0.043352	0.0891034	0.621714	3.74e-64	0.000412903	4.97e-254	3.9e-118	4.68e-171
GO_DEVELOPMENTAL_GROWTH_INVOLVED_IN_MORPHOGENESIS	1	0.00120317	3.11e-108	1.09e-163	0	0	0	1	0.256306	6.76e-59	1.26e-139	0.974281	2.92e-51	5.23e-35	1.49e-160	1.36e-224
GO_DEVELOPMENTAL_GROWTH	0.999913	0.995543	4.44e-14	1.39e-183	0	3.92e-297	0	0.588394	0.335599	8.17e-16	3.27e-39	5.4e-12	4.5e-29	2.69e-121	2.61e-147	1.09e-189
GO_DIVALENT_INORGANIC_CATION_TRANSMEMBRANE_TRANSPORTER_ACTIVITY	0.00853185	3.32e-43	0.999971	0	0	1.07e-225	0	1.43e-07	5.04e-25	4.04e-71	9.32e-28	9.72e-19	6.96e-09	6.09e-122	2.29e-109	2.29e-123
GO_EARLY_ENDOSOME	0.0023999	0.935453	1.34e-15	2.31e-235	1.83e-269	0	0	6.69e-14	6.51e-07	1.95e-11	1.45e-26	1.55e-07	6.03e-19	4.28e-138	3.74e-131	5.57e-112
GO_EMBRYONIC_ORGAN_MORPHOGENESIS	1	4.44e-13	1	4.39e-235	9.98e-256	3.59e-142	0	0.868153	1.93e-12	8.73e-20	0.0867097	0.75973	0.352451	3.56e-123	7.95e-164	1.37e-146
GO_ENDOCRINE_SYSTEM_DEVELOPMENT	5.7e-34	1	1	3.08e-285	1.19e-149	0	0	1.12e-18	0.589815	0.693747	0.864228	2.85e-39	3.98e-05	1.32e-263	6.25e-171	3.52e-219
GO_ENDOCYTIC_VESICLE_MEMBRANE	1	6.65e-30	5.97e-63	3.23e-157	0	3.43e-285	0	1	6.4e-10	6e-39	7.52e-53	0.0218837	1.25e-75	3.6e-49	3.75e-88	1.58e-203
GO_ENDOCYTIC_VESICLE	1	1.93e-09	3.66e-82	1.14e-158	0	0	0	1	8.34e-09	2.42e-21	1.64e-54	0.00055831	7.28e-87	7.23e-57	1.72e-105	2.5e-214
GO_ENDOCYTOSIS	0.997404	0.99198	5.24e-66	3.56e-170	0	0	0	0.915394	0.838956	0.00117221	2.13e-37	1.82e-05	6.11e-52	1.31e-136	7.03e-141	4.82e-213
GO_ENDOMEMBRANE_SYSTEM_ORGANIZATION	0.632157	0.998076	1.36e-19	6.19e-189	2.19e-304	6.9e-295	0	0.109326	0.591735	8.89e-25	1.03e-54	0.113905	2.98e-11	3.3e-69	1.43e-142	3.03e-195
GO_ENDOPLASMIC_RETICULUM_LUMEN	0.999387	0.998716	1.39e-73	1.01e-190	0	0	0	0.00786856	0.00919706	0.023897	5.41e-39	1.27e-11	4.48e-58	2.66e-166	2.18e-97	1.15e-219
GO_ENDOPLASMIC_RETICULUM_PART	0.53857	0.880229	2.26e-11	3.18e-212	5.32e-269	1.24e-281	0	0.000750809	0.00444824	1.7e-05	3.79e-15	1.57e-05	1.09e-13	3.08e-141	1.35e-147	5.15e-177
GO_ENDOSOMAL_PART	0.783349	0.998602	3.06e-39	1.33e-179	9.99e-298	0	0	0.125311	0.241042	2.1e-25	2.74e-67	3.06e-11	4.15e-48	1.19e-61	1.11e-134	1.54e-206
GO_ENDOSOME	0.999094	0.767159	8.08e-35	2.74e-190	0	0	0	0.0495631	0.00124921	1.62e-22	3.11e-57	0.00460744	5.37e-28	9.97e-134	3.58e-152	2.09e-194
GO_ENZYME_BINDING	0.415112	0.453353	3.21e-23	3.96e-230	1.62e-298	0	0	2.9e-05	3.89e-05	1.7e-07	1.65e-23	1.4e-08	1.14e-24	6.05e-150	2.15e-146	4.07e-191
GO_ENZYME_INHIBITOR_ACTIVITY	2.76e-20	1	2.31e-09	2.29e-268	1.95e-235	0	0	1.44e-32	1.77e-06	0.989903	1.1e-06	8.65e-29	1.72e-16	9.38e-211	3.13e-148	1.04e-139
GO_ENZYME_LINKED_RECEPTOR_PROTEIN_SIGNALING_PATHWAY	0.343707	0.230977	6.63e-38	2.67e-232	0	0	0	0.00519574	0.0016495	1.04e-12	1.64e-37	9.46e-05	1.1e-26	7.7e-160	1.09e-160	1.33e-240
GO_EPIDERMIS_DEVELOPMENT	0.999999	2.45e-14	0.999664	2.05e-304	3.82e-266	4.69e-197	0	6.15e-11	3.46e-38	1.42e-16	0.0326077	0.894636	0.688338	3.28e-122	7.7e-168	1.8e-137
GO_EPITHELIAL_CELL_DEVELOPMENT	1	2.12e-35	1.07e-10	1.12e-300	0	2.16e-223	0	0.0153736	2.06e-39	1.05e-34	2.94e-18	0.999845	3.79e-06	3.67e-126	7.08e-194	1.53e-185
GO_EXCITATORY_SYNAPSE	0.725758	9.35e-12	8.48e-26	2.58e-233	0	9.92e-278	0	0.987579	0.0338664	2.26e-25	3.69e-40	0.000204419	6.83e-22	6.96e-118	7.22e-158	1.51e-205
GO_EXOCYTOSIS	0.999999	2.81e-05	2.47e-39	1.1e-273	0	1.48e-267	0	3.06e-07	3e-22	7.77e-44	2.02e-71	0.993463	2.36e-11	6.17e-90	2.72e-184	2.63e-209
GO_EXTERNAL_SIDE_OF_PLASMA_MEMBRANE	0.996816	0.000118081	1.65e-76	1.42e-222	0	0	0	2.64e-06	2.47e-13	1.35e-42	1.17e-88	0.00987104	2.89e-39	3.74e-63	4.64e-138	5.1e-220
GO_EXTRACELLULAR_MATRIX_COMPONENT	1	0.329424	1.32e-102	2.69e-183	0	0	0	0.672115	0.00113623	1.46e-13	6.25e-74	4.94e-07	1.63e-77	2.15e-80	2.57e-74	1.59e-206
GO_EXTRACELLULAR_MATRIX	0.999994	1.88e-12	1.91e-14	5.31e-269	0	2.86e-280	0	0.00482251	1.57e-15	1.29e-16	1.23e-15	1.3e-09	3.08e-30	6.3e-166	3.22e-131	2.78e-193
GO_EXTRACELLULAR_STRUCTURE_ORGANIZATION	1	0.759829	7.32e-76	6.45e-205	0	0	0	0.0118416	1.26e-06	4.81e-05	1.86e-43	1.39e-05	6.55e-58	1.52e-147	8.2e-134	1.46e-222
GO_EXTRINSIC_COMPONENT_OF_MEMBRANE	0.379281	2.37e-15	9.43e-54	7.67e-260	0	0	0	0.00012047	3.29e-11	7.97e-33	8.5e-62	0.684575	3.81e-15	5.56e-98	5.98e-135	2.38e-170
GO_EXTRINSIC_COMPONENT_OF_PLASMA_MEMBRANE	0.187999	2.36e-16	8.37e-92	1.21e-251	0	0	0	0.000245339	2.67e-12	1.8e-144	1.47e-198	0.999934	4.83e-14	9.18e-15	5.72e-148	3.48e-128
GO_EYE_DEVELOPMENT	0.553524	1.99e-24	0.0322866	1.26e-267	6.06e-301	4.85e-256	0	9.15e-06	4.57e-20	1.89e-18	0.000400742	6.75e-09	6.65e-11	5.25e-114	3.13e-114	1.42e-138
GO_EYE_MORPHOGENESIS	0.969301	2.58e-40	2.73e-21	2.16e-257	0	0	0	4.53e-06	3.25e-33	3.32e-23	2.17e-08	9.7e-12	2.05e-29	6.02e-119	4.59e-139	3.87e-95
GO_FATTY_ACID_METABOLIC_PROCESS	3.98e-19	0.0499848	1	0	3.24e-218	6.16e-288	0	1.77e-33	2.02e-17	1.01e-08	0.0654191	1.36e-20	0.0994242	1.66e-204	1.27e-196	1.68e-134
GO_FC_RECEPTOR_SIGNALING_PATHWAY	1.66e-20	1	4.42e-67	1e-253	1.68e-269	0	0	2.09e-25	0.00212912	0.0820067	1.9e-38	1.96e-85	1.32e-120	1.4e-138	1.07e-36	8.32e-144
GO_FOREBRAIN_DEVELOPMENT	0.025258	1.56e-24	0.0475371	0	0	2.59e-255	0	0.00348935	7.89e-13	4.19e-28	5.68e-13	1.26e-06	8.72e-06	2.03e-189	2.12e-198	4.02e-216
GO_FORMATION_OF_PRIMARY_GERM_LAYER	0.990481	0.947732	6.56e-32	3.37e-164	0	0	0	0.995302	0.953555	5.43e-23	3.64e-60	6.3e-06	1.27e-30	3.25e-101	5.77e-121	2.51e-208
GO_G_PROTEIN_COUPLED_RECEPTOR_ACTIVITY	0.210271	1.47e-50	1	0	5.97e-228	1e-133	0	1.56e-22	6.93e-59	3.23e-27	1	3.29e-05	1	2.13e-193	2.13e-226	1.18e-107
GO_G_PROTEIN_COUPLED_RECEPTOR_SIGNALING_PATHWAY_COUPLED_TO_CYCLIC_NUCLEOTIDE_SECOND_MESSENGER	4.11e-25	7.18e-26	1	0	4.19e-250	2.36e-196	0	7.63e-33	2.48e-21	1.05e-43	0.135182	4.79e-17	1	5.07e-154	4.71e-213	1.95e-155
GO_G_PROTEIN_COUPLED_RECEPTOR_SIGNALING_PATHWAY	0.0123572	5.75e-15	1	0	2.42e-267	4.72e-213	0	7.64e-10	2.13e-17	5.86e-19	0.16063	9.33e-09	0.229706	1.86e-167	4.15e-185	4.51e-162
GO_GASTRULATION	0.673577	1	1.44e-26	2.22e-174	0	0	0	0.373239	0.94296	9.02e-06	4.18e-36	1.04e-08	1.83e-31	6.78e-163	6.22e-123	2.2e-209
GO_GATED_CHANNEL_ACTIVITY	0.825222	2.66e-71	1	0	0	3.22e-143	0	2.91e-10	7.93e-53	7.04e-52	0.00734746	0.0696785	0.952716	1.45e-135	3.11e-212	8.22e-110
GO_GLAND_MORPHOGENESIS	8.27e-05	0.99545	2.93e-89	1.58e-201	0	0	0	0.000413319	0.446716	8.65e-36	1.43e-114	4.24e-06	5.41e-38	1.32e-61	1.34e-159	2.19e-234
GO_GLIAL_CELL_DIFFERENTIATION	0.937524	0.289666	5.35e-80	1.01e-219	0	0	0	0.0775027	0.04981	0.00263855	2.84e-35	3.78e-34	5.05e-103	5.43e-151	6.88e-81	3.05e-244
GO_GLIOGENESIS	1	2.37e-07	4.63e-99	1.68e-227	0	0	0	0.238689	6.12e-10	1.13e-10	9.78e-48	1.05e-16	2.2e-96	3.17e-140	2.36e-88	1.36e-248
GO_GLYCEROPHOSPHOLIPID_METABOLIC_PROCESS	1	2.2e-14	0.786541	2.26e-274	7.38e-304	1.94e-166	0	0.000381445	6.31e-24	5.7e-41	2.07e-19	0.982231	0.274968	3.47e-76	1.86e-148	4.44e-112
GO_GLYCOPROTEIN_METABOLIC_PROCESS	1	0.996774	5.8e-21	1.84e-136	5.38e-300	1.72e-244	0	0.997434	0.885864	2.04e-07	1.82e-25	0.0828247	1.43e-18	1.24e-139	4.37e-132	7.9e-209
GO_GLYCOSAMINOGLYCAN_BINDING	0.99899	0.0917831	1.45e-17	2.62e-207	0	0	0	1.72e-05	2.74e-10	2.13e-11	1.97e-16	4.35e-15	4.73e-40	6.49e-229	4.47e-142	1.74e-195
GO_GOLGI_APPARATUS	1	0.806759	1.08e-12	2.15e-180	6.46e-274	7.2e-236	0	0.0316964	6.24e-05	2.32e-08	7.89e-21	0.116442	6.06e-14	4.65e-141	5.66e-150	4.27e-177
GO_GROWTH_FACTOR_ACTIVITY	1	5.66e-19	0.988147	8.91e-269	0	1.28e-156	0	0.823292	7.51e-16	4.04e-80	6.23e-43	0.996678	0.584589	3.49e-117	1.02e-189	3.22e-209
GO_GROWTH_FACTOR_BINDING	1	5.04e-07	4.16e-130	8.69e-174	0	0	0	0.993193	2.17e-08	9.84e-14	2.78e-71	5.64e-07	1e-109	1.44e-156	1.52e-154	2.05e-269
GO_GROWTH	0.952856	0.502439	4.22e-11	1.38e-209	0	1.34e-287	0	0.303384	0.09578	2.66e-25	7.62e-42	9.87e-06	3.66e-16	5.92e-120	5.8e-156	1.86e-189
GO_GTPASE_BINDING	0.995664	4.06e-23	0.0225081	0	5.08e-257	5.1e-241	0	0.000259892	9.53e-29	1.61e-18	1.44e-07	2.21e-05	2.99e-08	1.21e-99	6.49e-122	1.78e-155
GO_GUANYL_NUCLEOTIDE_EXCHANGE_FACTOR_ACTIVITY	9.32e-07	8.71e-24	0.0893067	0	0	3.55e-289	0	1.07e-10	8.16e-24	1.11e-39	3.75e-17	3.24e-11	4.29e-07	3.81e-167	2.49e-191	2.12e-174
GO_HEMOSTASIS	3.28e-20	0.0795778	9.31e-12	0	4.15e-299	0	0	4.16e-23	1.57e-10	3.59e-05	1.42e-09	2.86e-28	5.09e-18	1.77e-198	3.3e-149	7.49e-194
GO_HEPATICOBILIARY_SYSTEM_DEVELOPMENT	9.78e-19	0.999998	0.937124	3.72e-255	7.6e-187	0	0	1.78e-29	3.53e-06	5.09e-05	8.13e-08	1.72e-50	3.93e-27	5.74e-173	1.82e-73	3.49e-105
GO_HEXOSE_METABOLIC_PROCESS	3.23e-23	0.386485	1	2.46e-281	6.93e-213	0	0	1.04e-13	0.000438846	2.76e-08	0.000287319	3.5e-64	7.17e-20	1.04e-135	1.04e-103	4.35e-163
GO_HINDBRAIN_DEVELOPMENT	0.999526	1.11e-26	0.0399733	0	0	1.34e-187	0	2.12e-49	6.21e-84	1.54e-18	4.66e-05	0.974689	0.069382	3.23e-170	1.12e-218	5.25e-80
GO_HOMEOSTASIS_OF_NUMBER_OF_CELLS	3e-11	0.999827	1.41e-19	4.87e-268	1.7e-303	0	0	1.12e-13	0.00939228	3.35e-14	6.7e-42	3.19e-08	1.77e-13	1.03e-134	5.63e-147	5.13e-171
GO_HORMONE_MEDIATED_SIGNALING_PATHWAY	0.945573	1.53e-14	1	0	8.43e-226	2.43e-145	0	3.22e-06	1.16e-18	1.26e-13	0.999943	0.00157653	0.96842	2.77e-160	2.23e-167	1.58e-145
GO_HORMONE_METABOLIC_PROCESS	9.12e-21	2.13e-15	1	0	1.24e-151	2.3e-216	0	4.32e-102	1.03e-93	5.06e-06	1	3.14e-29	0.992591	1e-168	9.78e-133	7.36e-26
GO_HORMONE_RECEPTOR_BINDING	1.66e-23	0.026952	1.39e-06	0	1.01e-300	0	0	1.35e-16	4.52e-09	5.56e-21	4.24e-21	9.42e-39	1.35e-22	1.3e-131	5.8e-90	8.55e-190
GO_IDENTICAL_PROTEIN_BINDING	0.618717	0.993467	1.75e-32	1.13e-200	0	0	0	0.0130501	0.0997286	1.87e-12	2.6e-41	1.36e-08	8.2e-31	1.78e-125	2.54e-154	7.65e-203
GO_IMMUNE_EFFECTOR_PROCESS	0.00513834	0.504318	1.53e-62	1.05e-250	0	0	0	2.45e-15	6.49e-12	2.35e-12	4.86e-48	6.18e-09	1.83e-37	4.58e-151	3.19e-154	5.88e-157
GO_IMMUNE_RESPONSE_REGULATING_CELL_SURFACE_RECEPTOR_SIGNALING_PATHWAY	7.07e-05	0.999997	2.81e-70	2.69e-244	0	0	0	4.63e-20	6.11e-08	0.000455549	7.59e-43	2.26e-25	1.1e-69	5.38e-176	1.45e-137	9.09e-156
GO_IMMUNE_RESPONSE	0.940902	0.937044	7.11e-69	6.04e-202	0	0	0	0.00235683	0.00163017	1.14e-07	6.49e-48	2.1e-08	3.29e-49	1.76e-164	3.58e-164	2.62e-251
GO_IMMUNE_SYSTEM_DEVELOPMENT	7.26e-12	0.979899	7.27e-28	2.07e-237	0	0	0	7.88e-10	0.050371	1.52e-10	3.68e-34	1.93e-28	3.32e-35	3.84e-151	9.35e-139	2.78e-196
GO_IMMUNE_SYSTEM_PROCESS	0.809206	0.974504	6.63e-55	3.64e-203	0	0	0	0.00359875	0.0104999	1.22e-06	4.25e-40	1.42e-10	3.9e-48	3.03e-156	3.66e-168	1.68e-233
GO_INFLAMMATORY_RESPONSE	0.999997	1	1.83e-123	4.4e-157	0	0	0	0.259234	0.529253	6.88e-07	1.65e-84	2.99e-10	3.59e-96	7.38e-157	1.71e-126	2.11e-265
GO_INNATE_IMMUNE_RESPONSE	0.999997	0.997962	2.94e-77	4.77e-173	0	0	0	0.175864	0.0347037	1.94e-07	2.14e-57	8.07e-11	7.34e-68	2.22e-152	6.09e-143	2.08e-251
GO_INORGANIC_ION_TRANSMEMBRANE_TRANSPORT	0.99592	2.47e-22	1	1.22e-294	1.91e-272	1.44e-144	0	2.95e-09	1.43e-31	3.23e-26	0.000676115	0.244339	0.86349	9.96e-136	1.12e-194	6.3e-113
GO_INOSITOL_LIPID_MEDIATED_SIGNALING	0.821324	3.44e-14	2.59e-17	5.21e-299	0	0	0	8.14e-09	1.59e-25	1.27e-37	1.44e-37	2.45e-14	3.52e-39	1.59e-49	5e-88	1.21e-117
GO_INTEGRIN_BINDING	0.999997	6.73e-15	1.56e-107	2.67e-274	0	0	0	0.144176	3.08e-16	2.12e-40	3.52e-72	3.56e-15	1.29e-93	5.31e-181	3.12e-204	0
GO_INTERACTION_WITH_HOST	9.82e-10	1	2.49e-112	5.12e-205	2.5e-264	0	0	6.45e-62	1.79e-19	1	6.99e-32	1.46e-76	7.68e-143	3.74e-179	2.22e-30	1.37e-76
GO_INTRACELLULAR_VESICLE	1	0.000119185	3.83e-39	2.32e-196	0	2.08e-272	0	0.616531	4.13e-09	4.9e-17	2.45e-37	0.44826	6.71e-28	2.82e-119	8.39e-146	2.13e-198
GO_INTRINSIC_COMPONENT_OF_PLASMA_MEMBRANE	0.999988	3.19e-19	1.77e-06	8.39e-269	0	1.2e-243	0	0.0077807	1.68e-18	1.68e-22	9.42e-13	0.00975313	1e-10	2.16e-143	2.92e-194	6.37e-196
GO_ION_TRANSMEMBRANE_TRANSPORT	0.991774	9.59e-11	0.925381	6.65e-268	3.42e-294	9.97e-185	0	0.000284067	2.88e-14	7.23e-21	1.07e-09	0.0402439	0.0136614	1.03e-146	2e-199	7.57e-185
GO_IRON_ION_BINDING	3.87e-115	1	1	0	4.52e-29	0	0	2.46e-191	9.79e-57	1	1	7.16e-137	0.335552	6.17e-292	1.74e-129	1.44e-41
GO_KIDNEY_EPITHELIUM_DEVELOPMENT	0.0241025	5.86e-37	0.118149	0	0	1.69e-227	0	1.41e-10	1.44e-34	1.88e-42	1.83e-12	0.0042589	0.00523499	1.08e-143	5.21e-184	1.83e-153
GO_KINASE_BINDING	0.099945	0.830613	1.71e-48	1.27e-211	0	0	0	0.0136801	0.114386	3.55e-09	1.2e-42	6.38e-10	3.55e-40	1.22e-139	3.71e-144	4.02e-223
GO_KINASE_REGULATOR_ACTIVITY	0.95462	0.999707	5.54e-14	2.2e-209	4.9e-290	0	0	0.00135325	0.00445112	2.38e-18	4.3e-38	2.02e-17	1.56e-39	4.2e-124	2.74e-147	1.15e-206
GO_LAMELLIPODIUM	0.999998	0.00716525	7.04e-97	6.65e-185	0	0	0	0.0881973	1.42e-06	6.09e-18	1.29e-79	2.79e-11	6.69e-75	8.1e-88	3.26e-68	4.81e-150
GO_LATE_ENDOSOME	0.828547	0.115848	2.72e-36	6.18e-250	0	1.23e-307	0	4.89e-05	6.51e-07	2.76e-35	6.07e-76	1.47e-06	3.38e-35	1.48e-59	1.12e-111	7.73e-188
GO_LEADING_EDGE_MEMBRANE	0.925513	1.42e-10	2.84e-33	3.91e-249	0	0	0	5.77e-09	9.72e-19	1.19e-29	3.59e-51	0.000583745	1.01e-26	7.86e-129	2.38e-179	1.58e-116
GO_LEUKOCYTE_ACTIVATION	0.318358	0.999504	1.03e-65	5.35e-204	0	0	0	0.000106136	0.0525423	8.42e-13	8.56e-62	8.06e-11	9.01e-47	1.2e-159	1.31e-162	3.14e-235
GO_LEUKOCYTE_CELL_CELL_ADHESION	0.782257	1	2.47e-108	2.82e-118	0	0	0	0.878094	1	1.55e-18	4.97e-110	5.79e-19	1.53e-86	2.4e-116	1.68e-154	1.93e-282
GO_LEUKOCYTE_CHEMOTAXIS	0.0865953	0.999683	2.15e-146	3.33e-212	0	0	0	0.0261867	0.856888	0.0501667	1.07e-74	3.48e-40	6.5e-136	3.26e-234	2.95e-165	0
GO_LEUKOCYTE_DIFFERENTIATION	4.49e-11	0.47013	1.29e-43	1.68e-233	0	0	0	2.11e-06	0.179824	1.41e-19	3.18e-52	1.79e-27	6.53e-43	6.02e-166	9.61e-161	4.79e-228
GO_LEUKOCYTE_MEDIATED_IMMUNITY	0.997546	0.763667	1.15e-78	7.1e-255	0	0	0	2.42e-14	5.52e-17	1.04e-05	3.94e-47	6.79e-06	4.26e-55	5.14e-200	2.3e-191	5.12e-210
GO_LEUKOCYTE_MIGRATION	0.999992	0.924245	5.5e-141	5.34e-182	0	0	0	0.335934	0.0475912	0.00528069	3.24e-64	7.51e-22	2.68e-129	1.47e-138	2.01e-103	4.45e-259
GO_LIGAND_GATED_CHANNEL_ACTIVITY	1	1.58e-142	1	0	0	1.24e-107	0	0.751884	1.6e-60	3.31e-125	5.22e-26	0.00041382	0.000227778	2.55e-44	1.48e-126	3.28e-98
GO_LIPID_CATABOLIC_PROCESS	4.29e-26	0.513179	1	0	3.19e-146	8.55e-236	0	6.54e-62	6.35e-31	0.015123	0.999995	2.57e-21	0.99662	3.32e-185	5.29e-138	1.64e-96
GO_LIPID_LOCALIZATION	2.27e-12	1	1	1.07e-221	1.31e-207	3.93e-242	0	1.36e-20	0.00323194	5.34e-12	2.06e-12	7.49e-22	0.00280584	2.65e-133	3.13e-125	2.29e-140
GO_LIPID_MODIFICATION	1	1.22e-39	1.45e-05	0	0	7.3e-190	0	3.32e-06	8.18e-50	1.6e-56	5.53e-35	0.598605	9.03e-06	1.92e-75	9.2e-157	2.38e-90
GO_LOCOMOTION	0.999944	1.94e-06	5.3e-45	6.08e-239	0	0	0	0.166629	4.25e-08	8.43e-12	4.41e-31	1.44e-07	8.07e-45	3.33e-143	3.07e-173	4.83e-230
GO_LYMPHOCYTE_ACTIVATION	0.00204025	0.999998	2.29e-58	1.76e-192	0	0	0	0.00136129	0.84318	1.04e-12	5.38e-64	3.23e-16	1.36e-45	2.32e-163	2.42e-162	5.89e-241
GO_LYMPHOCYTE_DIFFERENTIATION	1e-31	0.995212	6.35e-22	1.95e-248	0	0	0	1.51e-10	0.97918	1.58e-21	7.04e-51	5.32e-23	1.93e-14	1.83e-166	7.72e-160	8.06e-216
GO_LYTIC_VACUOLE_MEMBRANE	1	0.0582117	5.56e-25	1.13e-132	6.51e-293	3.14e-236	0	0.99937	1.01e-08	2.83e-22	2.14e-43	0.865074	5.21e-33	1.3e-52	2.11e-143	2.61e-200
GO_LYTIC_VACUOLE	1	0.938993	1.99e-72	8.85e-112	0	0	0	0.999999	0.0977229	9.66e-34	3.58e-90	0.59338	7.14e-54	3.62e-47	3.55e-138	1.53e-235
GO_MACROMOLECULAR_COMPLEX_BINDING	0.547795	0.997092	3.87e-21	1.17e-196	2.13e-283	0	0	0.0423221	0.279447	5.11e-06	1.33e-23	1.14e-11	7.83e-31	8.91e-149	1.01e-135	4.77e-207
GO_MALE_GAMETE_GENERATION	1.44e-18	0.957898	1	0	5.99e-142	2.32e-219	0	9.16e-35	1.55e-16	3.46e-05	0.89805	2.3e-17	0.998884	1.38e-199	1.67e-197	8.7e-153
GO_MALE_SEX_DIFFERENTIATION	7.08e-61	1	1	0	1.56e-110	8.6e-288	0	1.27e-105	5.99e-19	0.219033	1	2.98e-56	0.980878	0	4.81e-194	2.21e-175
GO_MEMBRANE_MICRODOMAIN	0.186757	2.26e-14	1.56e-27	2.35e-268	0	0	0	0.000147988	2.89e-12	3.3e-21	2.13e-25	2.38e-10	1.22e-28	4.61e-105	5.4e-122	1.49e-178
GO_MEMBRANE_ORGANIZATION	0.668713	0.428023	5.34e-18	6.01e-231	1.21e-296	2.34e-305	0	0.000137391	1.97e-05	3.71e-10	2.64e-23	0.000285987	1.51e-15	5.64e-127	5.67e-144	1.89e-184
GO_MEMBRANE_PROTEIN_COMPLEX	0.999985	3.77e-11	6.35e-08	5.66e-248	0	1.02e-237	0	0.0875161	8.49e-12	7.58e-32	1.28e-29	0.011626	1.62e-12	2.82e-105	1.06e-174	4.74e-182
GO_MEMBRANE_REGION	0.996571	8.06e-13	4.96e-10	8.78e-258	0	2.83e-258	0	0.0403055	7.36e-11	3.65e-17	1.88e-16	7.67e-06	1.66e-17	1.43e-119	6.11e-137	1.35e-176
GO_MESENCHYMAL_CELL_DIFFERENTIATION	3.16e-11	5.47e-45	0.999963	0	0	2.46e-279	0	3.82e-33	2.77e-60	9.57e-34	0.00723233	5.7e-18	0.00388677	4.51e-202	1.63e-214	6.02e-159
GO_MESENCHYME_DEVELOPMENT	3.11e-07	1.16e-18	0.999969	0	2.56e-271	4.41e-272	0	5.95e-22	1.87e-30	5.69e-15	0.200561	1.3e-17	6.57e-06	1.38e-175	8.91e-166	5.41e-133
GO_METAL_ION_TRANSMEMBRANE_TRANSPORTER_ACTIVITY	0.00969207	1.13e-13	0.999932	1.04e-297	1.61e-278	3.66e-200	0	8.66e-16	1.25e-23	1.84e-23	1.22e-05	0.000253285	0.351199	2.2e-150	4.49e-195	1.84e-126
GO_METAL_ION_TRANSPORT	0.588597	1.17e-13	0.999981	4.89e-275	3.44e-253	6.98e-191	0	1.09e-07	1.79e-18	2.01e-18	0.00245665	0.000713961	0.106808	3.37e-148	8e-186	1.36e-162
GO_METALLOPEPTIDASE_ACTIVITY	9.69e-14	0.884433	1	0	4.19e-203	4.59e-269	0	9.01e-32	5.06e-15	0.13233	0.844507	6.05e-23	0.00317415	5.17e-246	2.07e-194	5.79e-161
GO_METHYLATION	3.71e-50	1	0.542469	4.83e-225	1.12e-106	0	0	8.84e-44	0.3324	0.999995	0.128697	6.34e-46	5.39e-15	2.41e-197	1.19e-88	8.11e-79
GO_MICROTUBULE_CYTOSKELETON_ORGANIZATION	1	0.999263	3.62e-13	1.84e-148	9.45e-288	4.21e-229	0	0.940897	0.00519168	6.98e-13	1.36e-36	0.395811	6.32e-22	3.67e-87	6.18e-138	9.79e-200
GO_MICROTUBULE	1	0.972862	5.13e-11	3.66e-177	2.06e-288	5.17e-218	0	0.0839417	1.44e-06	4.3e-06	4.49e-21	0.16686	1.2e-17	4.53e-139	2.06e-140	4.42e-185
GO_MITOCHONDRIAL_TRANSPORT	0.992344	2.45e-26	1	0	1.59e-302	2.34e-120	0	2.65e-13	2.33e-37	9.6e-47	1.28e-08	0.900843	0.999978	1.09e-116	1e-211	2.65e-108
GO_MONOCARBOXYLIC_ACID_BIOSYNTHETIC_PROCESS	0.999988	1	3.5e-36	1.04e-146	9.16e-297	0	0	0.00173179	0.792499	3.03e-07	5.16e-49	0.0588421	4.03e-26	3.84e-123	5.07e-134	2.05e-154
GO_MONOSACCHARIDE_METABOLIC_PROCESS	1.69e-24	0.69663	0.991865	5.11e-284	2.44e-228	0	0	9.46e-17	0.00137386	1.25e-07	1.82e-06	2.56e-60	1.18e-20	1.44e-134	5.16e-110	7.95e-167
GO_MORPHOGENESIS_OF_A_BRANCHING_STRUCTURE	0.981271	5.36e-07	4.02e-13	3.63e-278	0	1.14e-263	0	1.24e-08	1.45e-19	2.24e-22	6.56e-26	0.00827184	1.55e-15	1.42e-108	2.33e-150	4.96e-161
GO_MOVEMENT_OF_CELL_OR_SUBCELLULAR_COMPONENT	0.999992	2.18e-07	1.57e-32	9.4e-239	0	0	0	0.191056	6.05e-09	3.29e-19	2.15e-34	0.000709662	4.36e-30	1.21e-132	5.14e-173	9.54e-218
GO_MRNA_METABOLIC_PROCESS	2.64e-27	1	1	2.96e-262	2.24e-102	1.18e-305	0	1.76e-24	0.995722	0.999808	0.396601	6.77e-37	4.39e-10	1.58e-219	8.51e-118	3.57e-177
GO_MRNA_PROCESSING	3.57e-26	1	0.966158	3.51e-237	3.78e-109	0	0	1.76e-24	1	0.999995	0.00327322	2.93e-37	3.28e-17	4.08e-225	4.46e-114	1.32e-194
GO_MULTI_MULTICELLULAR_ORGANISM_PROCESS	1	1.99e-15	0.688032	1.58e-254	0	8.35e-227	0	0.00198693	1.56e-21	1.41e-29	5.14e-11	2.48e-05	1.32e-11	9.02e-140	1.07e-142	3.43e-145
GO_MULTICELLULAR_ORGANISM_METABOLIC_PROCESS	1	0.979826	1.39e-139	9.7e-156	0	0	0	1.52e-06	4.27e-18	3.89e-11	4.92e-81	0.999999	4.68e-55	1.95e-159	6.69e-200	5.7e-155
GO_MULTICELLULAR_ORGANISMAL_SIGNALING	0.000644921	2.71e-75	1	0	0	9.34e-115	0	2.46e-07	3.23e-34	4.14e-167	2.45e-73	0.92065	1	1.09e-09	8.25e-198	8.45e-85
GO_MYELOID_CELL_DIFFERENTIATION	1.6e-11	0.8599	1.26e-80	4.92e-245	0	0	0	1.29e-10	0.00865543	5.9e-09	2.46e-51	1.99e-67	4.11e-123	4.01e-171	6.07e-140	4.92e-243
GO_NCRNA_METABOLIC_PROCESS	8.32e-38	1	1	2.43e-246	2.05e-70	5.03e-214	0	6.42e-27	0.438007	0.535583	0.998069	6.61e-29	0.99487	5.89e-171	6.38e-115	4.31e-91
GO_NCRNA_PROCESSING	6.28e-43	1	1	2.83e-247	5.45e-32	1.71e-261	0	1.69e-33	0.997358	0.999999	1	2.51e-53	0.653092	3e-210	9.87e-100	1.33e-100
GO_NEGATIVE_REGULATION_OF_APOPTOTIC_SIGNALING_PATHWAY	0.999845	2.62e-07	3.63e-43	2.11e-209	0	5.1e-284	0	0.99999	0.288198	5.96e-85	1.92e-123	0.449363	2.77e-21	3.61e-43	4.61e-138	3.93e-237
GO_NEGATIVE_REGULATION_OF_CANONICAL_WNT_SIGNALING_PATHWAY	4.58e-22	3.02e-14	0.446151	0	3.43e-250	4.55e-281	0	9.89e-27	1.59e-18	7.47e-13	0.000766748	1.15e-16	0.00474434	1.29e-123	1.19e-158	1.21e-88
GO_NEGATIVE_REGULATION_OF_CATALYTIC_ACTIVITY	2.29e-13	0.981627	3.9e-19	2.49e-263	1.17e-294	0	0	1.89e-14	0.0045747	0.00334437	4.23e-18	3.26e-28	1.86e-29	6.15e-192	4.94e-148	5.99e-170
GO_NEGATIVE_REGULATION_OF_CELL_ACTIVATION	0.000390404	1.12e-10	5.72e-51	2.06e-288	0	0	0	2.83e-11	5.02e-15	4.75e-20	2.06e-42	7.06e-13	8.08e-34	5.97e-137	6.01e-168	1.06e-159
GO_NEGATIVE_REGULATION_OF_CELL_ADHESION	0.862179	0.00271137	6.79e-85	1.22e-240	0	0	0	0.000951103	1.81e-07	2.19e-12	6.68e-56	2.64e-28	4.36e-95	2.81e-154	1.61e-123	8.51e-277
GO_NEGATIVE_REGULATION_OF_CELL_CELL_ADHESION	1.79e-14	0.000787256	5.84e-34	0	0	0	0	7.79e-21	4.45e-13	1.16e-13	1.85e-32	6.52e-36	1.95e-45	2.13e-174	9.6e-136	1.63e-184
GO_NEGATIVE_REGULATION_OF_CELL_COMMUNICATION	0.038816	0.000620863	3.73e-11	1.44e-254	3.09e-292	7.95e-308	0	0.00507591	0.000581733	1.77e-12	5.05e-18	3.45e-10	4.2e-18	2.18e-123	3.28e-157	9.35e-183
GO_NEGATIVE_REGULATION_OF_CELL_DEATH	0.888751	0.0988267	6.67e-15	3.89e-213	1.46e-296	3.12e-295	0	0.417434	0.0663058	2.19e-09	2.47e-19	1.82e-09	8.4e-25	4.65e-149	8.64e-160	3.25e-217
GO_NEGATIVE_REGULATION_OF_CELL_DEVELOPMENT	0.00630705	9.95e-19	0.0404511	0	0	5.03e-269	0	1.73e-06	1.56e-14	3.76e-31	1.27e-15	1.01e-14	2.3e-13	2.12e-163	3.06e-197	4.97e-214
GO_NEGATIVE_REGULATION_OF_CELL_GROWTH	1	6.14e-23	0.344408	0	0	9.7e-178	0	9.57e-11	3.53e-40	3.36e-42	1.52e-23	0.00650712	7.9e-07	1.87e-147	1.48e-156	3.18e-208
GO_NEGATIVE_REGULATION_OF_CELL_PROJECTION_ORGANIZATION	0.0100278	2.41e-09	1.67e-11	4.53e-273	0	0	0	0.0722179	0.00209994	6.57e-46	9.02e-51	7.14e-53	3.25e-64	2.94e-101	6.18e-93	4.29e-239
GO_NEGATIVE_REGULATION_OF_CELLULAR_CATABOLIC_PROCESS	2.31e-13	0.00132317	2.16e-05	0	2.07e-289	1.61e-280	0	1.64e-44	4.99e-34	2.72e-10	1.14e-17	2.11e-13	2.46e-13	3.85e-154	7.3e-117	4.2e-93
GO_NEGATIVE_REGULATION_OF_CELLULAR_COMPONENT_ORGANIZATION	0.0193793	0.115041	2.23e-13	4.72e-256	0	0	0	0.00133065	0.0216262	1.02e-11	6.95e-23	5.31e-17	1.09e-27	2.36e-147	2.19e-158	1.24e-219
GO_NEGATIVE_REGULATION_OF_CELLULAR_RESPONSE_TO_GROWTH_FACTOR_STIMULUS	1.78e-26	0.373952	2.33e-24	2.69e-308	1.18e-262	0	0	1.94e-17	0.0664474	0.00111567	2.67e-14	2.57e-35	5.69e-27	2.57e-135	2.83e-133	4.1e-201
GO_NEGATIVE_REGULATION_OF_CYTOKINE_PRODUCTION	6.21e-08	0.0468753	8.52e-84	2.72e-253	0	0	0	5.1e-09	0.000116888	8.45e-37	6.63e-103	8.18e-10	4.36e-33	3.03e-51	9.3e-149	2.4e-174
GO_NEGATIVE_REGULATION_OF_CYTOSKELETON_ORGANIZATION	0.966522	0.959152	3.41e-40	1.08e-189	0	0	0	0.551251	0.413548	1.96e-16	7.21e-52	2.38e-34	2.56e-86	5.84e-100	3.48e-78	5.37e-247
GO_NEGATIVE_REGULATION_OF_ESTABLISHMENT_OF_PROTEIN_LOCALIZATION	0.206851	2.4e-07	3.89e-12	2.74e-254	0	7.19e-282	0	1.75e-10	8.48e-18	7.13e-21	1.65e-26	1.63e-05	8.82e-13	9.82e-131	2.89e-161	6.98e-129
GO_NEGATIVE_REGULATION_OF_HOMOTYPIC_CELL_CELL_ADHESION	3.59e-06	0.00139524	7.25e-68	1.18e-268	0	0	0	1.03e-11	4.26e-09	1.79e-17	1.45e-59	5.92e-34	1.96e-66	6.2e-159	9.55e-128	4.67e-191
GO_NEGATIVE_REGULATION_OF_HYDROLASE_ACTIVITY	7.03e-24	0.535151	0.0300772	0	1.04e-265	0	0	3.89e-37	9.48e-13	0.000281783	1.27e-05	1.87e-21	1.02e-05	6.87e-221	2.26e-182	4.51e-147
GO_NEGATIVE_REGULATION_OF_IMMUNE_EFFECTOR_PROCESS	0.176657	1	1.01e-72	4.67e-199	0	0	0	6.19e-09	0.000739172	0.461606	1.17e-31	2.74e-10	7.55e-45	5.63e-126	1.19e-123	2.25e-140
GO_NEGATIVE_REGULATION_OF_IMMUNE_RESPONSE	0.999985	0.99999	2.39e-135	6.64e-160	0	0	0	0.000231286	2.19e-05	0.0419265	1.4e-59	1.61e-07	9.2e-70	5.34e-113	6.92e-130	4e-160
GO_NEGATIVE_REGULATION_OF_IMMUNE_SYSTEM_PROCESS	0.00590338	0.046697	1.02e-54	3.88e-240	0	0	0	4.07e-13	8.75e-12	2.42e-09	9.66e-38	1.56e-08	9.44e-32	2.48e-126	3.93e-145	4.89e-148
GO_NEGATIVE_REGULATION_OF_INTRACELLULAR_SIGNAL_TRANSDUCTION	0.42758	0.277176	2.32e-36	2.42e-220	1.88e-303	0	0	0.0313798	0.0573546	1.85e-08	2.88e-31	3.62e-18	3.47e-51	5.21e-122	1.62e-86	1.63e-209
GO_NEGATIVE_REGULATION_OF_ION_TRANSPORT	9.5e-27	0.0441083	1	0	2.83e-242	2.2e-198	0	2e-43	9.86e-16	1.3e-19	6.85e-08	4.46e-15	0.685584	3.82e-142	2.84e-124	1.98e-129
GO_NEGATIVE_REGULATION_OF_KINASE_ACTIVITY	0.00211946	1	4.63e-77	4.92e-183	0	0	0	0.00504671	0.942248	0.0116304	6.36e-55	3.75e-26	1.8e-79	1.93e-116	3.57e-127	5.33e-191
GO_NEGATIVE_REGULATION_OF_MAPK_CASCADE	0.22571	0.999966	3.66e-93	1.63e-146	0	0	0	0.522167	0.989517	0.0230819	2e-52	3.08e-27	1.45e-89	5.04e-101	6.73e-53	2.99e-179
GO_NEGATIVE_REGULATION_OF_MOLECULAR_FUNCTION	2.94e-12	0.99997	2.12e-16	6.58e-243	1.19e-277	0	0	2.92e-10	0.432417	0.000988805	4.18e-20	6.55e-18	4.76e-18	3.27e-179	1.53e-157	4.54e-202
GO_NEGATIVE_REGULATION_OF_MULTI_ORGANISM_PROCESS	0.71875	1	7.02e-32	2.19e-164	8.89e-262	0	0	0.000292163	0.395295	0.771469	2.7e-24	1.37e-44	7.83e-83	2.74e-149	1.92e-48	4.22e-141
GO_NEGATIVE_REGULATION_OF_NERVOUS_SYSTEM_DEVELOPMENT	2.51e-08	3.04e-18	2.01e-14	0	0	0	0	1.95e-14	7.91e-20	4.59e-44	4.3e-39	1.91e-28	1.46e-33	7.21e-110	2.26e-121	4.23e-216
GO_NEGATIVE_REGULATION_OF_NEURON_DIFFERENTIATION	1.91e-05	6.64e-26	9.53e-21	0	0	0	0	4e-06	5.07e-15	5.54e-57	4.97e-51	1.19e-39	1.36e-52	4.88e-103	1.58e-122	9.1e-235
GO_NEGATIVE_REGULATION_OF_ORGANELLE_ORGANIZATION	0.00176279	1	1.33e-18	1.46e-212	2.19e-262	0	0	0.00294052	0.989502	0.000491509	4.08e-25	3.04e-40	1.44e-59	6.18e-153	4.62e-88	1.3e-237
GO_NEGATIVE_REGULATION_OF_PEPTIDASE_ACTIVITY	8.8e-64	0.999999	0.999966	0	1.14e-190	0	0	1.73e-79	2.84e-15	0.521782	0.741567	3.17e-48	0.0373139	6.57e-262	4.81e-183	4.28e-133
GO_NEGATIVE_REGULATION_OF_PHOSPHORUS_METABOLIC_PROCESS	2.28e-09	0.977773	1.58e-45	1.37e-254	0	0	0	5.77e-10	0.0299625	0.0020872	8.83e-30	1.52e-27	4.39e-50	4.39e-148	1.46e-138	5.57e-174
GO_NEGATIVE_REGULATION_OF_PHOSPHORYLATION	1.24e-06	1	2.37e-57	1.25e-208	4.94e-296	0	0	1.44e-08	0.624092	0.009832	4.99e-42	3.7e-21	7.83e-52	3.04e-135	3.73e-133	3.77e-182
GO_NEGATIVE_REGULATION_OF_PROTEIN_COMPLEX_DISASSEMBLY	0.975326	0.999998	1.23e-29	1.19e-189	0	0	0	0.484988	0.978876	2.27e-49	1.37e-87	1.15e-27	3.21e-62	3.84e-51	5.42e-83	2.47e-240
GO_NEGATIVE_REGULATION_OF_PROTEIN_METABOLIC_PROCESS	6.66e-13	1	6.25e-17	2.59e-249	6.52e-256	0	0	5.03e-12	0.428707	0.248049	5.56e-14	4.11e-26	1.8e-27	4.77e-209	1.68e-151	1.82e-224
GO_NEGATIVE_REGULATION_OF_PROTEIN_MODIFICATION_PROCESS	2.97e-06	0.999994	4.44e-41	8.91e-218	1.75e-284	0	0	5.9e-05	0.87461	0.000786542	1.13e-31	1.53e-24	1.22e-48	1.05e-134	1.09e-136	2.22e-207
GO_NEGATIVE_REGULATION_OF_PROTEIN_SERINE_THREONINE_KINASE_ACTIVITY	1.16e-08	0.999879	7.05e-58	1.35e-213	3.88e-303	0	0	4.41e-08	0.332021	0.289103	1.53e-34	2.11e-39	5.63e-75	3.37e-131	2.37e-119	1.17e-146
GO_NEGATIVE_REGULATION_OF_PROTEOLYSIS	4.22e-51	0.999835	0.998161	0	1.28e-204	0	0	1.13e-60	1.31e-12	0.168873	0.14203	1.6e-44	0.000180525	3.63e-267	2.39e-192	9.56e-147
GO_NEGATIVE_REGULATION_OF_RESPONSE_TO_STIMULUS	0.0935244	0.00969337	4.63e-18	2.87e-248	0	0	0	0.00251844	0.00049666	2.38e-09	6.97e-20	7.14e-08	8.4e-20	2.92e-164	4.27e-162	3.83e-194
GO_NEGATIVE_REGULATION_OF_SECRETION	1	5.24e-20	0.246812	7.93e-196	0	6.75e-193	0	0.904764	5.91e-16	1.31e-51	1.14e-29	0.480244	6.78e-08	2.9e-89	4.83e-187	7.38e-201
GO_NEGATIVE_REGULATION_OF_SEQUENCE_SPECIFIC_DNA_BINDING_TRANSCRIPTION_FACTOR_ACTIVITY	1.35e-11	1	5.31e-18	2.41e-184	0	0	0	0.665942	1	3.62e-17	1.99e-51	2.91e-32	1.33e-32	8.18e-120	7.25e-105	3.47e-221
GO_NEGATIVE_REGULATION_OF_TRANSFERASE_ACTIVITY	1.91e-10	1	7.61e-45	1.91e-211	1.77e-275	0	0	9.09e-08	0.870796	0.0201167	1.51e-34	1.23e-40	1.31e-66	3.55e-126	1.68e-125	2.88e-175
GO_NEPHRON_DEVELOPMENT	2.74e-06	1.63e-76	0.28752	0	0	1.29e-240	0	6.69e-39	8.33e-95	1.56e-39	0.01556	0.000894897	0.0793857	5.56e-158	7.15e-199	3.72e-103
GO_NEUROLOGICAL_SYSTEM_PROCESS	0.0437089	2.71e-12	1	3.67e-298	2.65e-231	2.03e-210	0	1.71e-07	1.33e-15	2.52e-12	0.674014	1.15e-09	0.0358577	2.78e-163	5.9e-160	5.01e-145
GO_NEURON_DEVELOPMENT	0.986159	1.96e-18	5.26e-07	2.51e-253	0	4.97e-252	0	0.112745	1.32e-11	9.52e-33	4.05e-22	0.000228565	2.36e-12	1.52e-142	8.86e-181	1.15e-181
GO_NEURON_PROJECTION_DEVELOPMENT	0.999024	5.63e-14	1.99e-17	3.21e-232	0	1.2e-276	0	0.592242	2.02e-07	1.69e-35	3.46e-37	0.00354841	2.28e-17	7.32e-104	6.05e-176	2.63e-189
GO_NEURON_PROJECTION_GUIDANCE	0.0653848	2.87e-49	1.71e-06	0	0	5.66e-269	0	9.15e-14	5.58e-49	4.61e-36	3.52e-16	8.87e-05	1.31e-08	6.33e-93	6.16e-191	1.33e-112
GO_NEURON_PROJECTION_MORPHOGENESIS	0.959404	1.71e-26	3.33e-19	7.2e-272	0	1.7e-302	0	0.221654	1.51e-14	5.92e-32	7.87e-28	1.36e-05	2.82e-22	1.93e-114	3.56e-186	6.34e-193
GO_NUCLEAR_BODY	0.99999	1	1.21e-18	2.11e-119	1.38e-206	5.04e-276	0	0.724998	1	0.0602267	3.51e-28	8.94e-16	3.99e-43	1.35e-123	7.37e-85	3.42e-208
GO_NUCLEAR_CHROMATIN	0.0231141	1	1.97e-31	4.62e-151	1.44e-241	2.82e-285	0	1.93e-05	0.999794	0.00208583	2.7e-43	1.05e-05	6.59e-21	6.35e-100	2.94e-114	1.07e-179
GO_NUCLEAR_CHROMOSOME	6.5e-12	1	1.1e-06	2.46e-205	4.42e-189	5.36e-279	0	1.79e-14	0.967391	0.432304	1.38e-15	1.36e-11	1.39e-08	1.48e-140	4.66e-119	5.07e-168
GO_NUCLEIC_ACID_BINDING_TRANSCRIPTION_FACTOR_ACTIVITY	1.54e-25	1	1	2.6e-292	6.49e-157	1.56e-259	0	1.11e-24	0.0253859	0.00859544	0.0266183	5.85e-17	0.747228	5.18e-201	5.25e-169	4.47e-160
GO_ORGANELLE_LOCALIZATION	1	0.999983	5.23e-24	8.44e-193	2.21e-266	3.52e-252	0	1.21e-07	1.09e-08	0.00156262	2.21e-22	0.702951	8.28e-14	1.96e-142	3.25e-124	5.96e-115
GO_ORGANELLE_SUBCOMPARTMENT	0.0032728	0.999936	2.83e-12	1.46e-257	6.31e-257	0	0	4.3e-23	5.61e-12	6.5e-10	4.27e-30	1.52e-06	1.15e-13	4.08e-104	1.69e-151	2.6e-154
GO_ORGANIC_ACID_BIOSYNTHETIC_PROCESS	0.0336325	1	3.58e-19	5.52e-215	7.27e-285	0	0	3.11e-13	0.00475152	2.02e-07	1.35e-33	2.96e-05	4.51e-12	2.74e-136	2.96e-153	6.04e-145
GO_ORGANIC_ANION_TRANSMEMBRANE_TRANSPORTER_ACTIVITY	9.12e-06	2.41e-18	0.136591	0	0	1.95e-251	0	5.56e-42	1.43e-53	7.61e-22	2.34e-08	3.91e-18	6.79e-13	9.4e-191	1.89e-151	1.46e-117
GO_ORGANIC_HYDROXY_COMPOUND_BIOSYNTHETIC_PROCESS	1.81e-22	0.000109896	1	0	3.95e-210	8.04e-231	0	1.27e-29	3.86e-14	1.13e-12	0.683136	5.44e-20	0.964711	1.45e-211	3.31e-201	8.86e-131
GO_ORGANONITROGEN_COMPOUND_CATABOLIC_PROCESS	1	0.996847	1.16e-14	1.14e-159	2.97e-306	6.85e-233	0	0.506505	0.00970833	1.11e-06	7.85e-23	0.499943	7.23e-15	3.89e-143	1.73e-134	7.7e-211
GO_OSSIFICATION	0.999042	0.00010687	2.64e-60	6.01e-217	0	0	0	0.382767	9.39e-05	1.31e-08	1.37e-36	6.25e-05	2.79e-46	5.41e-169	2.27e-147	9.18e-215
GO_OVULATION_CYCLE	8.56e-73	0.00807736	0.0760895	0	2.42e-261	0	0	1.41e-45	1.49e-14	2.25e-27	1.55e-20	1.47e-48	2.39e-11	1.92e-151	2.02e-137	6.19e-176
GO_OXIDOREDUCTASE_ACTIVITY_ACTING_ON_PAIRED_DONORS_WITH_INCORPORATION_OR_REDUCTION_OF_MOLECULAR_OXYGEN	1.57e-97	1	1	0	2.03e-45	0	0	1.41e-113	1.64e-19	1	1	1.08e-111	0.00354952	1.77e-208	7.07e-63	2.64e-58
GO_PALLIUM_DEVELOPMENT	0.0016424	0.00628234	5.87e-32	3.3e-252	0	0	0	0.11511	0.264314	6.43e-08	4.2e-26	2.87e-24	5.71e-47	4.39e-233	3.05e-143	8.89e-295
GO_PASSIVE_TRANSMEMBRANE_TRANSPORTER_ACTIVITY	0.744447	6.98e-67	1	0	0	4.14e-143	0	1.14e-18	3.6e-62	2.67e-56	9.89e-05	0.246131	0.994953	2.04e-136	3.2e-219	8.63e-111
GO_PATTERN_RECOGNITION_RECEPTOR_SIGNALING_PATHWAY	1	1	7.7e-176	3.09e-60	0	0	0	1	1	2.52e-16	2.2e-146	2.36e-05	2.17e-158	4.77e-63	1.6e-144	0
GO_PATTERN_SPECIFICATION_PROCESS	0.199828	3.05e-13	1	0	1.17e-230	1.77e-172	0	0.00211458	1.58e-12	2.65e-14	0.959691	0.000148171	0.943582	5.36e-173	6.79e-159	5.98e-149
GO_PEPTIDASE_INHIBITOR_ACTIVITY	4.8e-79	1	1	0	1.12e-120	0	0	4.31e-129	5.2e-33	1	1	3.97e-61	0.0795684	3.29e-308	3.73e-167	1.7e-82
GO_PEPTIDASE_REGULATOR_ACTIVITY	1e-45	0.999875	0.97166	0	1.17e-190	0	0	2.32e-114	7.91e-50	0.99809	0.999602	1.61e-54	6.25e-08	2.26e-305	1.71e-179	3.28e-90
GO_PEPTIDYL_TYROSINE_MODIFICATION	1	9.57e-35	9.36e-45	1.83e-236	0	5.78e-303	0	0.72961	1.34e-19	3.43e-61	5.02e-57	0.322676	6.35e-30	2.41e-50	8.52e-163	1.23e-150
GO_PERINUCLEAR_REGION_OF_CYTOPLASM	0.974787	0.0147486	8.56e-55	4.37e-213	0	0	0	0.0720645	0.000191103	1.2e-08	3.2e-36	1.67e-05	8.17e-42	5.43e-124	7.1e-154	2.9e-206
GO_PHAGOCYTOSIS	0.993177	0.146097	1.57e-135	4.39e-185	0	0	0	0.822336	0.0161285	0.047604	3.72e-38	6.98e-07	1.25e-83	4.18e-132	8.48e-107	1.02e-223
GO_PHOSPHATASE_BINDING	2.77e-18	0.09811	1.41e-64	2.63e-286	0	0	0	3e-13	0.00108303	4.85e-68	2.14e-121	1.38e-40	7.52e-68	1.18e-58	1.76e-109	5.84e-225
GO_PHOSPHATIDYLINOSITOL_METABOLIC_PROCESS	1	8.46e-41	7.84e-19	0	0	7.23e-215	0	0.0119029	5.35e-42	2.36e-62	2.78e-43	0.999995	1.76e-09	6.12e-73	5.2e-170	6.86e-117
GO_PHOSPHOLIPID_METABOLIC_PROCESS	0.998012	1.47e-12	0.987733	2.85e-288	2.53e-255	1.1e-176	0	5.09e-08	3e-24	5.98e-19	5.62e-06	0.49742	0.28441	9.84e-134	3e-143	3.32e-107
GO_PLACENTA_DEVELOPMENT	1	8.2e-22	0.999855	9.18e-266	8.23e-274	2.1e-189	0	0.00104018	1.51e-28	4.27e-25	5.84e-05	0.00120209	8.79e-06	3.7e-122	2.57e-175	1.46e-128
GO_PLASMA_MEMBRANE_ORGANIZATION	0.917278	6.03e-20	4.57e-36	7.9e-232	0	2.65e-298	0	0.252481	2.11e-06	4.05e-42	6.03e-52	0.0160941	8.6e-20	5.78e-53	7.68e-115	1.66e-172
GO_PLASMA_MEMBRANE_PROTEIN_COMPLEX	0.999998	4.02e-23	7.06e-21	1.52e-266	0	1.08e-295	0	0.174125	2.73e-16	7.97e-39	4.05e-39	0.000493253	2.79e-25	1.44e-114	5.29e-190	6.91e-211
GO_PLASMA_MEMBRANE_RECEPTOR_COMPLEX	1	1.11e-26	1.4e-44	1.69e-251	0	0	0	0.998919	8.34e-15	5.25e-42	1.07e-52	3.99e-08	3.64e-65	2.83e-104	2.68e-155	1.23e-248
GO_PLATELET_ACTIVATION	0.799928	2.5e-19	1.56e-71	2.54e-280	0	0	0	0.5238	1.74e-07	4.31e-52	2.22e-76	0.000635311	5.24e-39	1.17e-91	7.28e-134	4.39e-208
GO_PLATELET_DEGRANULATION	1	0.00218652	7.17e-145	2.41e-145	0	1.5e-261	0	1	0.000214976	1.3e-32	4.07e-128	1	5.37e-41	4.6e-50	1.38e-166	7.88e-254
GO_POLY_A_RNA_BINDING	0.977525	1	7.36e-21	6.26e-138	5.31e-218	1.07e-289	0	0.279669	0.999976	0.356215	1.64e-23	2.12e-09	6.04e-32	3.76e-141	2.6e-99	1.74e-208
GO_POSITIVE_REGULATION_OF_APOPTOTIC_SIGNALING_PATHWAY	0.0478801	1.61e-05	1.43e-12	2.58e-240	0	6.18e-284	0	0.272896	0.0473622	8.48e-21	5.31e-28	1.35e-05	4.47e-13	8.84e-112	6.4e-160	4.35e-205
GO_POSITIVE_REGULATION_OF_BINDING	1.01e-43	1	7.86e-35	0	5.12e-268	0	0	2.16e-43	5.88e-05	8.71e-06	3.59e-33	4.04e-77	2.34e-56	6.49e-125	1.19e-48	3.35e-145
GO_POSITIVE_REGULATION_OF_CATABOLIC_PROCESS	0.99996	0.999856	4.67e-27	4.16e-178	1.81e-288	0	0	0.315248	0.324941	2.41e-17	3.4e-50	2.05e-21	2.28e-61	9.28e-88	2.67e-88	3.41e-204
GO_POSITIVE_REGULATION_OF_CELL_ACTIVATION	0.951359	0.948427	2.67e-81	3.93e-210	0	0	0	8.87e-09	1.13e-09	1.18e-24	7.71e-90	1.7e-19	1.47e-78	4.22e-89	9.28e-84	3.95e-144
GO_POSITIVE_REGULATION_OF_CELL_ADHESION	0.623972	0.0162681	1.54e-54	1.33e-229	0	0	0	0.0283678	0.00100583	1.6e-16	2.03e-50	1.86e-11	3.35e-50	1.33e-120	8.92e-143	5.98e-228
GO_POSITIVE_REGULATION_OF_CELL_CELL_ADHESION	0.979268	0.165698	3.05e-50	1e-223	0	0	0	2.77e-07	1.27e-11	3.47e-25	1.11e-64	4.37e-09	9.73e-49	4.63e-96	1.95e-137	1.32e-144
GO_POSITIVE_REGULATION_OF_CELL_COMMUNICATION	0.488101	0.377978	2.56e-17	7.5e-236	0	0	0	0.000514163	0.000277624	5.84e-14	2.94e-30	2.8e-09	5.58e-25	2.59e-137	4.68e-166	8.23e-204
GO_POSITIVE_REGULATION_OF_CELL_CYCLE	1	0.0285006	1.73e-13	2.73e-186	0	3.68e-217	0	0.158274	3.77e-07	6.05e-37	2.84e-52	0.747595	1.47e-11	5.69e-88	4.78e-165	4.83e-166
GO_POSITIVE_REGULATION_OF_CELL_DEATH	0.106099	0.331696	8.84e-23	1.89e-240	0	0	0	8.45e-07	2.58e-05	6.4e-10	6.96e-29	1.95e-10	6.25e-26	6.81e-155	1.13e-163	8.78e-222
GO_POSITIVE_REGULATION_OF_CELL_DEVELOPMENT	0.999962	2.35e-15	3.13e-20	2.19e-279	0	1.24e-253	0	0.00831319	7.88e-18	1.27e-44	1.31e-48	0.250577	1.39e-13	5.15e-73	5.95e-152	2.31e-183
GO_POSITIVE_REGULATION_OF_CELL_DIFFERENTIATION	0.996305	4.88e-05	1.45e-31	5.41e-250	0	1.12e-287	0	0.00496312	1.67e-09	1.37e-25	2.04e-46	0.0537683	1.17e-19	5e-118	9.29e-159	6.64e-201
GO_POSITIVE_REGULATION_OF_CELL_DIVISION	1	5.76e-27	1	8.24e-287	0	2.91e-117	0	0.000267138	5.28e-40	6.6e-77	1.32e-33	0.632267	0.0558167	2.78e-99	1.91e-168	2.03e-131
GO_POSITIVE_REGULATION_OF_CELL_MORPHOGENESIS_INVOLVED_IN_DIFFERENTIATION	1	1.69e-10	1.08e-82	6.86e-216	0	0	0	0.83482	6.21e-12	2.15e-51	6.88e-100	0.000134448	2.27e-63	5.81e-24	9.12e-94	4.78e-201
GO_POSITIVE_REGULATION_OF_CELL_PROJECTION_ORGANIZATION	1	3.58e-16	1.09e-08	2.67e-242	0	7.54e-223	0	0.213524	1.13e-17	1.69e-36	4.3e-32	0.00779071	2.91e-17	1.45e-65	2.47e-109	8.81e-148
GO_POSITIVE_REGULATION_OF_CELL_PROLIFERATION	0.984283	0.0326631	1.82e-35	1.14e-238	0	0	0	0.000126424	3.59e-08	6.03e-12	1.06e-34	7.34e-05	2.79e-29	2.62e-155	1.62e-188	5.07e-227
GO_POSITIVE_REGULATION_OF_CELLULAR_COMPONENT_BIOGENESIS	1	0.876951	2.66e-38	6.54e-155	0	0	0	0.950171	0.103511	9.92e-14	1.94e-45	1.06e-08	2.91e-48	1.1e-119	1.46e-125	1.97e-224
GO_POSITIVE_REGULATION_OF_CELLULAR_COMPONENT_ORGANIZATION	0.999962	0.83353	4.28e-20	1.15e-198	1.16e-293	4.94e-299	0	0.120945	0.00276785	3.9e-10	8e-28	6.68e-06	4.22e-28	1.29e-140	4.77e-140	2.96e-200
GO_POSITIVE_REGULATION_OF_CELLULAR_PROTEIN_LOCALIZATION	0.999736	0.2803	3.28e-32	5.03e-215	0	0	0	0.723663	0.0541611	3e-24	8.62e-52	7.54e-06	7.46e-37	2.83e-102	4.4e-145	1.79e-214
GO_POSITIVE_REGULATION_OF_CYTOKINE_PRODUCTION	1	1	7.6e-105	2.86e-130	0	0	0	0.626974	0.784462	2.53e-18	5.76e-104	0.0172807	1.15e-65	3.22e-93	3.56e-143	2.34e-257
GO_POSITIVE_REGULATION_OF_CYTOPLASMIC_TRANSPORT	0.0917019	0.973973	1.25e-11	1.2e-213	1.06e-292	1.65e-305	0	0.00252635	0.13493	4.17e-19	2.04e-37	2.58e-06	5.36e-14	2.1e-109	5.06e-134	4.91e-190
GO_POSITIVE_REGULATION_OF_CYTOSKELETON_ORGANIZATION	1	0.0421252	2.63e-74	4.62e-130	0	5.18e-285	0	0.972539	1.05e-07	1.85e-29	6.07e-87	1.33e-07	5.74e-78	1.98e-63	4.74e-58	8.45e-154
GO_POSITIVE_REGULATION_OF_DEFENSE_RESPONSE	0.978408	1	6.68e-95	4.27e-158	0	0	0	0.000248913	0.591855	0.0551285	2.64e-62	1.28e-22	2.31e-93	4.62e-153	2.06e-164	2.95e-271
GO_POSITIVE_REGULATION_OF_DEVELOPMENTAL_GROWTH	1.47e-05	0.999999	5.65e-39	5.48e-194	3.77e-265	0	0	2.97e-05	0.771454	0.0999573	8.57e-27	3.43e-38	3.57e-61	8.45e-113	1.31e-59	5.1e-164
GO_POSITIVE_REGULATION_OF_DEVELOPMENTAL_PROCESS	0.983633	0.0662686	4.66e-33	1.85e-229	0	0	0	0.0120988	2.18e-05	1.55e-18	7.47e-44	0.00842544	4.63e-24	4.01e-119	3.82e-168	4.69e-204
GO_POSITIVE_REGULATION_OF_DNA_METABOLIC_PROCESS	8.67e-17	1	0.000117725	4.26e-214	1.57e-172	0	0	3.55e-32	0.0176955	0.917311	5.67e-14	1.41e-21	2.07e-14	7.69e-146	1.04e-116	1.25e-127
GO_POSITIVE_REGULATION_OF_ENDOCYTOSIS	8.07e-50	1	1.64e-50	3.89e-261	8.79e-228	0	0	1.49e-41	0.00352596	1	7.83e-16	2.9e-25	3.8e-27	3.59e-208	1.89e-137	9.56e-164
GO_POSITIVE_REGULATION_OF_EPITHELIAL_CELL_PROLIFERATION	8.96e-05	3.31e-20	6.35e-44	5.22e-300	0	0	0	1.31e-09	3.09e-21	2.6e-41	9.73e-52	3.61e-15	1.08e-38	5.66e-99	1.13e-175	7.27e-174
GO_POSITIVE_REGULATION_OF_ERK1_AND_ERK2_CASCADE	0.828632	0.0132939	2.54e-50	9.45e-230	0	0	0	1.23e-10	5.78e-17	2.69e-31	1.61e-74	1.57e-05	2.04e-36	1.23e-114	2.49e-126	2.92e-135
GO_POSITIVE_REGULATION_OF_ESTABLISHMENT_OF_PROTEIN_LOCALIZATION	0.420359	0.997027	1.07e-36	4.19e-221	0	0	0	9.66e-05	0.0199711	6.35e-08	2.58e-38	3e-10	9.25e-36	6.54e-159	6.16e-145	1.79e-216
GO_POSITIVE_REGULATION_OF_HEMOPOIESIS	0.999835	0.437642	1.81e-150	1.21e-197	0	0	0	0.0198632	0.000775758	1.99e-62	7.02e-163	2.93e-29	6.01e-120	6.59e-67	2.08e-94	2.69e-240
GO_POSITIVE_REGULATION_OF_HOMEOSTATIC_PROCESS	1.35e-23	0.999997	0.672836	0	2.17e-190	0	0	2.08e-66	2.06e-29	0.0170689	0.000415887	2.5e-31	2.04e-11	1.21e-169	6.92e-130	1.41e-90
GO_POSITIVE_REGULATION_OF_I_KAPPAB_KINASE_NF_KAPPAB_SIGNALING	1	0.394202	2.19e-71	5.65e-109	0	0	0	1	0.908591	2.64e-14	1.06e-65	4.12e-12	9.42e-95	5.11e-71	5.04e-73	3.41e-210
GO_POSITIVE_REGULATION_OF_IMMUNE_EFFECTOR_PROCESS	0.894775	1	1.26e-81	2.11e-175	5.11e-306	0	0	4.55e-23	0.000136109	0.785757	1.1e-59	1.7e-33	4.87e-95	4.18e-140	1.72e-77	4.75e-160
GO_POSITIVE_REGULATION_OF_IMMUNE_RESPONSE	0.995368	1	1.33e-94	4.33e-151	0	0	0	0.00279531	0.620508	0.191721	2.49e-53	1.64e-17	1.65e-88	2.71e-162	1.79e-159	2.68e-263
GO_POSITIVE_REGULATION_OF_IMMUNE_SYSTEM_PROCESS	0.9485	1	4.8e-63	3.8e-192	0	0	0	5.13e-05	0.0167584	3.81e-05	7.28e-49	1.38e-08	3.76e-50	4.18e-154	2.83e-166	1.8e-237
GO_POSITIVE_REGULATION_OF_INFLAMMATORY_RESPONSE	0.999972	0.996516	8.27e-53	1.12e-180	0	0	0	1.17e-06	2.45e-09	0.0172599	3.04e-27	4.36e-16	2.32e-63	1.11e-177	2.53e-138	7.97e-179
GO_POSITIVE_REGULATION_OF_INNATE_IMMUNE_RESPONSE	0.828393	1	1.27e-121	4.1e-143	0	0	0	0.00461341	0.998036	0.0708671	3.85e-76	9.55e-39	1.07e-127	2.66e-142	4.54e-145	2.05e-274
GO_POSITIVE_REGULATION_OF_INTRACELLULAR_PROTEIN_TRANSPORT	0.999334	0.000127847	3.39e-36	7.11e-234	0	0	0	0.132903	6.15e-06	1.52e-39	1.98e-66	0.00564815	6.76e-29	7.26e-75	2.61e-136	3.45e-193
GO_POSITIVE_REGULATION_OF_INTRACELLULAR_SIGNAL_TRANSDUCTION	0.962946	0.091437	5.74e-41	2.34e-209	0	0	0	0.128095	0.0038732	3.75e-20	3.46e-52	4.46e-10	2.1e-44	1.25e-117	3.52e-160	2.42e-217
GO_POSITIVE_REGULATION_OF_INTRACELLULAR_TRANSPORT	0.99735	0.00851231	4.08e-20	1.3e-223	0	0	0	0.0934286	3.84e-05	3.84e-22	2.15e-37	7.94e-06	6.04e-26	6.79e-110	2.31e-143	8.56e-203
GO_POSITIVE_REGULATION_OF_KINASE_ACTIVITY	0.999995	0.482374	5.41e-52	4.84e-199	0	0	0	0.338818	0.00535183	1.6e-23	6.98e-69	9.49e-12	2e-58	5.12e-91	2.9e-107	1.39e-217
GO_POSITIVE_REGULATION_OF_LEUKOCYTE_DIFFERENTIATION	0.999999	0.166921	2.88e-194	3.74e-201	0	0	0	0.0041006	5.52e-08	6.78e-65	3.15e-188	6.19e-18	3.59e-126	1.15e-61	2.13e-101	6.6e-226
GO_POSITIVE_REGULATION_OF_LEUKOCYTE_MIGRATION	1	0.000691	2.68e-44	3.3e-251	0	3.12e-280	0	5.86e-07	3.79e-21	6.64e-29	2.89e-57	0.99927	8.88e-11	9.69e-161	0	3.46e-300
GO_POSITIVE_REGULATION_OF_LEUKOCYTE_PROLIFERATION	0.331401	1	6.07e-86	3.28e-190	0	0	0	5.07e-10	2.39e-05	4.89e-18	3.34e-90	7.04e-48	1.73e-119	2.04e-104	1.1e-44	5.78e-166
GO_POSITIVE_REGULATION_OF_LOCOMOTION	0.990546	3.77e-10	1.58e-52	1.92e-274	0	0	0	3.41e-08	3.24e-22	4.18e-21	1.61e-42	1.98e-06	6.71e-43	1.58e-119	4.66e-198	1.08e-199
GO_POSITIVE_REGULATION_OF_MAP_KINASE_ACTIVITY	0.0280149	0.000533912	1.59e-27	2.21e-243	0	0	0	0.29269	0.0476322	3.59e-29	8.74e-55	1.36e-37	1.63e-68	4.27e-74	8.22e-67	8.1e-204
GO_POSITIVE_REGULATION_OF_MAPK_CASCADE	0.986258	0.000566455	5.11e-44	2.31e-222	0	0	0	0.139603	4.59e-05	2.05e-30	3e-63	9.69e-05	1.01e-34	2.85e-112	4.39e-170	2.35e-220
GO_POSITIVE_REGULATION_OF_MULTICELLULAR_ORGANISMAL_PROCESS	0.999945	0.0183431	1.37e-32	1.22e-223	0	5.78e-307	0	0.0168403	2.29e-07	7.8e-17	1.7e-39	0.0051043	8.47e-27	1.64e-146	1.75e-171	1.67e-207
GO_POSITIVE_REGULATION_OF_NERVOUS_SYSTEM_DEVELOPMENT	1	1.06e-17	8.86e-10	7.89e-266	0	2.41e-217	0	0.410438	2.46e-17	3.3e-55	2.57e-49	0.439529	8.9e-12	5.09e-72	9.78e-161	5.33e-167
GO_POSITIVE_REGULATION_OF_NEURON_DIFFERENTIATION	1	2.34e-16	8.71e-05	7.83e-253	0	3.01e-183	0	0.398167	6.75e-20	3.44e-60	3.63e-50	0.885897	7.1e-07	4.89e-63	2.42e-152	9.97e-152
GO_POSITIVE_REGULATION_OF_NEURON_PROJECTION_DEVELOPMENT	1	6.59e-18	2.06e-10	1.37e-228	0	3e-200	0	0.916415	3.04e-16	3.38e-48	9.03e-48	0.126409	3.19e-18	2.59e-56	2.07e-106	1.16e-140
GO_POSITIVE_REGULATION_OF_NF_KAPPAB_TRANSCRIPTION_FACTOR_ACTIVITY	0.999922	1	1.16e-68	5e-90	0	0	0	0.930454	1	0.370021	1.18e-72	9.95e-27	4.99e-97	5.66e-159	3.35e-88	1.37e-285
GO_POSITIVE_REGULATION_OF_NUCLEOCYTOPLASMIC_TRANSPORT	0.903075	0.391069	2.93e-47	1.36e-179	0	6.27e-307	0	0.927424	0.620176	3.19e-83	2.3e-137	0.961675	4.13e-13	1.22e-32	3.24e-141	5.58e-217
GO_POSITIVE_REGULATION_OF_ORGANELLE_ORGANIZATION	0.998777	1	3.63e-12	3.81e-171	3.84e-235	6.69e-274	0	0.00305118	0.0972617	3.22e-05	8.67e-23	4.91e-06	4.93e-22	9.73e-106	8.86e-131	1.48e-169
GO_POSITIVE_REGULATION_OF_PEPTIDASE_ACTIVITY	0.0533314	1.79e-15	9.49e-26	1.7e-291	0	0	0	3.24e-23	1.74e-39	1.25e-17	1.11e-15	1.22e-32	6.24e-51	7.55e-194	4.8e-137	1.59e-127
GO_POSITIVE_REGULATION_OF_PEPTIDYL_TYROSINE_PHOSPHORYLATION	0.126229	0.993644	1.18e-42	8.81e-223	0	0	0	1.06e-13	3.8e-07	7.56e-29	1.18e-71	2.12e-25	1.26e-54	1.1e-97	2.2e-89	9.59e-168
GO_POSITIVE_REGULATION_OF_PHOSPHORUS_METABOLIC_PROCESS	0.999971	2.6e-05	2.42e-21	7.99e-228	0	4.21e-282	0	0.133053	2.5e-07	1.39e-24	2.34e-39	0.00436664	6.28e-21	6.19e-118	1.46e-180	3.4e-207
GO_POSITIVE_REGULATION_OF_PROTEIN_CATABOLIC_PROCESS	1	0.000648893	6.45e-20	2.29e-203	0	0	0	0.943488	0.0186876	2.29e-24	8.39e-40	6.53e-31	4.95e-71	9.99e-104	1.47e-106	7.21e-228
GO_POSITIVE_REGULATION_OF_PROTEIN_COMPLEX_ASSEMBLY	0.999643	0.992883	2.15e-54	1.06e-165	0	0	0	0.589567	0.141475	2.23e-08	7.72e-45	1.02e-38	1.65e-95	4.15e-124	1.07e-79	5.39e-264
GO_POSITIVE_REGULATION_OF_PROTEIN_LOCALIZATION_TO_NUCLEUS	0.963221	5.22e-08	4.71e-82	2.05e-178	0	0	0	1	0.984043	5.5e-133	6.53e-193	4.43e-06	1.24e-68	2.27e-16	9.67e-141	3.83e-266
GO_POSITIVE_REGULATION_OF_PROTEIN_METABOLIC_PROCESS	0.986172	0.0145929	1.04e-18	2.62e-223	0	1.2e-297	0	0.116279	0.000355007	1.99e-17	4.76e-32	1.01e-06	8.35e-25	1.07e-142	2.7e-174	1.26e-208
GO_POSITIVE_REGULATION_OF_PROTEIN_MODIFICATION_BY_SMALL_PROTEIN_CONJUGATION_OR_REMOVAL	9.38e-35	2.14e-10	0.583606	0	3.01e-214	0	0	6.91e-17	1.12e-08	5.87e-27	4.92e-12	3.57e-92	7.43e-49	3.5e-83	5.98e-57	8.72e-118
GO_POSITIVE_REGULATION_OF_PROTEIN_MODIFICATION_PROCESS	0.994957	0.00076655	1.5e-22	3.64e-222	0	1.45e-298	0	0.274964	0.000209366	3e-26	2.13e-43	3.06e-05	8.62e-25	1.38e-119	1.89e-175	1.41e-209
GO_POSITIVE_REGULATION_OF_PROTEIN_SECRETION	9.83e-08	1	9.6e-60	1.24e-234	0	0	0	9.36e-22	0.000189649	1.75e-05	3.33e-59	4.96e-12	1.75e-30	1.79e-206	6.39e-169	2.02e-181
GO_POSITIVE_REGULATION_OF_PROTEIN_SERINE_THREONINE_KINASE_ACTIVITY	0.999994	0.00714721	3.46e-56	1.11e-208	0	0	0	0.560036	0.000230453	1.28e-36	8.29e-82	1.99e-12	1.45e-64	2.63e-68	2.71e-110	9.49e-226
GO_POSITIVE_REGULATION_OF_PROTEOLYSIS	0.471206	1.25e-05	9.75e-12	9.12e-240	0	0	0	0.00471348	4.34e-06	3.28e-18	2.48e-20	2.33e-30	7.85e-48	4.91e-194	6.93e-126	4.04e-233
GO_POSITIVE_REGULATION_OF_RESPONSE_TO_EXTERNAL_STIMULUS	0.999937	0.447676	6.12e-55	2.28e-202	0	8.77e-302	0	6.26e-05	3e-09	2.93e-09	3.54e-42	0.799391	8.11e-21	2.12e-164	5.9e-231	4.27e-229
GO_POSITIVE_REGULATION_OF_RESPONSE_TO_STIMULUS	0.827002	0.988707	4.97e-33	1.52e-204	0	0	0	0.00390592	0.025298	4.93e-08	2.86e-34	2.04e-07	1.28e-32	4.94e-149	1.25e-162	3.01e-218
GO_POSITIVE_REGULATION_OF_RESPONSE_TO_WOUNDING	0.999415	0.000531447	8.72e-52	6.07e-239	0	0	0	2.58e-10	9.25e-22	0.00888103	4.02e-16	2.07e-11	1.23e-48	1.22e-174	5.72e-146	1.31e-161
GO_POSITIVE_REGULATION_OF_SECRETION	1.91e-08	0.999266	4.87e-32	1.14e-266	0	0	0	3.94e-26	6.55e-12	1.67e-07	5.63e-38	1.06e-14	6.64e-24	2.21e-184	4.67e-150	3.29e-150
GO_POSITIVE_REGULATION_OF_SEQUENCE_SPECIFIC_DNA_BINDING_TRANSCRIPTION_FACTOR_ACTIVITY	0.784935	1	3.21e-28	1.76e-137	0	0	0	0.955078	1	1.54e-10	3.73e-51	2.54e-17	3.58e-44	1.12e-146	1.01e-141	2.95e-250
GO_POSITIVE_REGULATION_OF_STRESS_ACTIVATED_PROTEIN_KINASE_SIGNALING_CASCADE	1	2.38e-15	3.7e-39	3.6e-254	0	5.6e-294	0	0.000112641	1.34e-33	2.88e-41	2.21e-56	8.2e-05	2.84e-51	1.12e-53	1.75e-87	5.88e-126
GO_POSITIVE_REGULATION_OF_TRANSCRIPTION_FROM_RNA_POLYMERASE_II_PROMOTER	4.6e-11	1	0.417293	1.25e-259	1.8e-215	1.6e-271	0	1.74e-15	0.0170589	0.00770943	5.17e-07	4.31e-11	0.000495999	3.05e-181	1.79e-154	2.69e-168
GO_POSITIVE_REGULATION_OF_TRANSFERASE_ACTIVITY	0.916489	0.0713177	1.59e-27	5.42e-232	0	0	0	0.023524	0.000329427	1.08e-25	3.24e-51	1.62e-20	3.45e-52	8.81e-101	5.42e-110	8.51e-213
GO_POSITIVE_REGULATION_OF_TRANSPORT	0.0185916	0.876577	6.6e-17	1.19e-236	0	0	0	6.96e-06	0.00375593	3.68e-10	5.09e-28	8e-10	2.96e-20	2.31e-164	1.02e-151	3.7e-208
GO_POSITIVE_REGULATION_OF_VASCULATURE_DEVELOPMENT	4.59e-14	0.0303536	3.32e-61	1.27e-252	0	0	0	0.000817215	0.564002	8.61e-25	9.47e-62	2.17e-24	2.6e-55	5.81e-75	1.09e-145	2.77e-183
GO_POSITIVE_REGULATION_OF_WNT_SIGNALING_PATHWAY	3.5e-14	0.956883	2.58e-06	8.52e-248	3.78e-250	0	0	1.27e-23	4.79e-06	2.51e-06	8.21e-15	2.96e-54	1.02e-40	3.04e-164	1.12e-67	3.2e-145
GO_POSTSYNAPSE	0.0103957	1.17e-26	0.0118368	0	0	2.31e-242	0	4.96e-07	2.33e-19	1.02e-32	1.41e-16	7.2e-12	2.66e-12	3.97e-122	1.29e-147	5.11e-149
GO_POSTSYNAPTIC_MEMBRANE	0.490624	7.2e-73	0.996959	0	0	4.36e-187	0	6.63e-14	2.95e-54	3.26e-47	5.63e-06	1.1e-07	9.91e-05	1.8e-125	4.45e-173	3.05e-109
GO_POSTTRANSCRIPTIONAL_REGULATION_OF_GENE_EXPRESSION	0.859433	1	3.42e-20	7.27e-141	1.69e-195	1.58e-300	0	0.0054735	0.994469	0.987343	4.4e-14	7.93e-20	2.85e-44	5.83e-152	1.61e-100	1.94e-193
GO_POTASSIUM_CHANNEL_ACTIVITY	5.16e-10	1.68e-30	1	0	9.61e-223	5.08e-125	0	2.56e-82	1.75e-95	4.5e-21	0.99993	0.373598	1	2.9e-197	6.16e-256	2.87e-63
GO_POTASSIUM_ION_TRANSPORT	7.98e-12	8.22e-14	1	0	3.49e-202	9.71e-163	0	8.81e-71	7.59e-72	3.69e-12	0.991236	0.000616223	1	7.2e-162	7.05e-198	2.13e-50
GO_PROTEIN_AUTOPHOSPHORYLATION	2.48e-07	0.455284	1.2e-13	1.89e-256	9.3e-268	0	0	2.16e-05	0.177988	4.31e-06	1.09e-16	3.44e-25	2.78e-35	1.63e-175	4.35e-159	6.21e-251
GO_PROTEIN_COMPLEX_BINDING	0.981105	0.898602	1.63e-38	2.27e-192	0	0	0	0.0387958	0.0102599	9.75e-12	1.66e-39	1.52e-08	5.25e-40	1.86e-118	1.68e-140	1.37e-220
GO_PROTEIN_COMPLEX_BIOGENESIS	0.998793	1	1.18e-13	1.64e-163	4.61e-248	1.65e-261	0	0.117351	0.590396	0.000133108	4.8e-23	0.0268251	1.98e-13	1.22e-134	2.84e-152	5.28e-190
GO_PROTEIN_COMPLEX_SUBUNIT_ORGANIZATION	1	0.997681	6.32e-17	2.72e-164	2.27e-273	1.82e-260	0	0.655863	0.21754	1.68e-05	4.95e-21	0.0193608	9.76e-19	1.17e-147	8.1e-152	6.47e-191
GO_PROTEIN_DEPHOSPHORYLATION	0.616687	0.0202986	1.46e-29	9.96e-180	0	1.25e-304	0	0.778302	0.334981	2.05e-35	7.74e-59	6.95e-10	7.34e-29	2.85e-83	2.8e-122	3.63e-163
GO_PROTEIN_DIMERIZATION_ACTIVITY	0.320501	1	3.72e-20	2.21e-179	1.2e-270	0	0	0.000204972	0.743609	3.84e-05	2.43e-32	4.3e-11	1.41e-27	7.06e-141	1.51e-144	9.64e-199
GO_PROTEIN_DOMAIN_SPECIFIC_BINDING	1	0.208152	5.83e-17	1.36e-200	1.62e-293	1.1e-288	0	0.8672	0.00204496	1.03e-06	1.05e-16	0.00398093	1.62e-25	1.14e-135	1.67e-169	5.49e-207
GO_PROTEIN_FOLDING	1	2.89e-06	9.09e-25	2.64e-202	6.89e-279	8.61e-284	0	1.29e-07	1.97e-25	4.3e-17	2.47e-17	1.15e-16	1.6e-47	9.36e-81	2e-52	1.02e-71
GO_PROTEIN_HETERODIMERIZATION_ACTIVITY	0.48207	1	3.1e-18	4.27e-177	3.74e-268	2.37e-279	0	4.79e-05	0.849439	2.85e-05	1.89e-36	5.65e-05	1.08e-15	1.33e-118	8.43e-107	2.73e-170
GO_PROTEIN_HOMODIMERIZATION_ACTIVITY	0.933624	1	5.07e-35	1.05e-166	0	0	0	0.0188001	0.704373	2.05e-10	4.86e-50	2.32e-10	1.98e-40	3.12e-130	1.42e-150	2.13e-217
GO_PROTEIN_TYROSINE_KINASE_ACTIVITY	1	3.96e-43	2.06e-51	1.42e-241	0	3.47e-303	0	0.596808	3.03e-26	5.42e-67	1.21e-61	0.595157	1.68e-30	7.63e-48	9.27e-166	2.36e-142
GO_RAS_GUANYL_NUCLEOTIDE_EXCHANGE_FACTOR_ACTIVITY	0.00072867	4.93e-33	0.18632	0	0	2.71e-273	0	5.77e-05	1.21e-21	1.06e-87	7.46e-46	3.14e-08	2.19e-05	1.58e-70	2.74e-202	5.7e-182
GO_RAS_PROTEIN_SIGNAL_TRANSDUCTION	5.75e-42	1	0.974043	4.74e-239	1.13e-228	0	0	2.32e-22	0.132468	3.1e-22	1.14e-31	1.33e-37	2.51e-11	1.7e-76	6.42e-88	1.86e-96
GO_RECEPTOR_ACTIVITY	1	3.7e-22	0.0437145	4.68e-251	0	1.94e-220	0	0.816351	1.58e-12	4.66e-31	8.92e-12	0.0271918	1.14e-08	8.74e-162	3.2e-205	3.62e-195
GO_RECEPTOR_BINDING	0.999995	0.0004999	5.62e-20	6.93e-231	0	8.42e-291	0	0.0792707	1.73e-08	9.73e-16	9.91e-26	0.000138524	9.87e-25	1.31e-165	1.13e-182	2.63e-214
GO_RECEPTOR_COMPLEX	1	1.32e-33	5.13e-36	9.96e-225	0	0	0	1	1.92e-09	6.81e-34	4.63e-36	0.00135408	2.6e-43	4.83e-111	1.02e-167	3.31e-209
GO_RECEPTOR_MEDIATED_ENDOCYTOSIS	1	0.963241	1.4e-15	1e-136	7.05e-283	1.12e-261	0	0.999983	0.827655	2.27e-15	6.47e-31	0.135825	3.58e-21	3.13e-68	3.59e-151	1.16e-194
GO_RECEPTOR_SIGNALING_PROTEIN_ACTIVITY	9.96e-07	8.12e-11	1.08e-29	2.91e-249	0	0	0	0.984874	0.500267	2.08e-10	2.66e-19	8.11e-53	6.1e-80	2.31e-159	9.86e-70	5.31e-227
GO_REGENERATION	1	0.749021	5.86e-28	7.94e-248	0	0	0	7.85e-16	1.56e-26	3.74e-11	5.41e-38	5.6e-11	2.34e-53	1.34e-150	7.85e-91	1.81e-149
GO_REGIONALIZATION	0.145828	4.44e-13	1	0	8.76e-228	3.15e-154	0	3.65e-07	3.05e-19	1.56e-13	0.99739	0.00959218	0.999894	2.79e-200	1.04e-188	7.99e-170
GO_REGULATED_EXOCYTOSIS	1	0.00869476	6.54e-63	8.71e-242	0	3.43e-278	0	0.000586165	3.21e-16	5.5e-31	2.26e-71	0.999994	2.2e-17	2.98e-88	1.96e-180	3.5e-216
GO_REGULATION_OF_ACTIN_FILAMENT_BASED_PROCESS	0.913571	7.95e-05	2.39e-70	3.84e-218	0	0	0	4.16e-08	7.85e-15	6.4e-10	2.45e-35	3.65e-33	3.04e-89	6.86e-152	2.43e-68	3.16e-180
GO_REGULATION_OF_ACTIN_FILAMENT_LENGTH	0.54944	4.3e-11	1.81e-112	8.04e-263	0	0	0	2.9e-11	1.41e-23	0.116259	8.2e-25	2e-80	1.58e-196	4.23e-229	1.01e-60	1.94e-200
GO_REGULATION_OF_ADAPTIVE_IMMUNE_RESPONSE	0.998569	1	8.17e-163	1.53e-104	0	0	0	0.00816233	0.999744	0.462273	5.13e-111	9.42e-55	8.49e-178	2.34e-146	5.08e-89	9.22e-235
GO_REGULATION_OF_ANATOMICAL_STRUCTURE_MORPHOGENESIS	0.954807	0.162829	6.07e-17	3.26e-192	1.23e-293	0	0	0.772655	0.173814	3.32e-10	9.84e-22	8.26e-09	5.03e-28	1.91e-118	2.77e-149	5.88e-196
GO_REGULATION_OF_ANATOMICAL_STRUCTURE_SIZE	0.999949	7.9e-09	6.6e-15	1.39e-252	0	2.72e-273	0	0.00503913	1.45e-15	1.49e-25	4.96e-28	0.035321	1.35e-15	9.45e-124	2e-171	1.22e-175
GO_REGULATION_OF_APOPTOTIC_SIGNALING_PATHWAY	0.998029	0.00445991	3.47e-23	2.03e-201	0	7.48e-272	0	0.988772	0.269051	6.37e-36	2.25e-58	0.119217	3.69e-16	2.41e-101	8e-167	1.31e-221
GO_REGULATION_OF_AUTOPHAGY	0.998759	1	3.52e-27	4.58e-129	2.64e-261	1.17e-245	0	0.982206	0.999994	6.7e-14	8.15e-47	5.03e-06	2.83e-29	9.37e-112	9.42e-85	1.26e-211
GO_REGULATION_OF_AXONOGENESIS	0.999999	3.08e-23	5.84e-14	1.32e-242	0	4.13e-240	0	0.917514	1.9e-12	6.38e-50	1.13e-43	6.57e-12	3.46e-33	4.88e-60	6.4e-81	3.7e-166
GO_REGULATION_OF_BLOOD_CIRCULATION	0.996123	2.97e-15	0.999703	3.1e-253	0	4.06e-148	0	0.00679536	4.36e-15	2.71e-54	7.37e-30	0.96644	0.972808	3.64e-130	4.03e-186	4.07e-127
GO_REGULATION_OF_CAMP_METABOLIC_PROCESS	0.000106249	3.07e-11	0.999999	1.09e-300	4.5e-208	3.92e-236	0	1.06e-20	3.76e-31	9.87e-12	0.250755	1.99e-15	1.23e-07	6.78e-140	2.99e-176	1.31e-113
GO_REGULATION_OF_CATABOLIC_PROCESS	0.0889384	0.969355	8.19e-18	2.22e-215	1.2e-282	2.29e-307	0	0.0677247	0.596019	1.35e-12	9.66e-32	1.38e-13	1.06e-27	8.8e-124	2.67e-137	5.77e-203
GO_REGULATION_OF_CATION_TRANSMEMBRANE_TRANSPORT	8.85e-28	0.0804103	0.999879	0	1.04e-244	1.36e-284	0	1.32e-16	0.000549221	1.8e-29	1.01e-19	1.04e-27	5.2e-06	4.72e-131	1.74e-149	4.59e-171
GO_REGULATION_OF_CELL_ACTIVATION	0.202083	0.293485	3.69e-41	5.43e-255	0	0	0	5.45e-15	6.33e-15	1.28e-10	8.14e-37	1.32e-15	2.99e-44	9.07e-134	5.7e-144	1.1e-136
GO_REGULATION_OF_CELL_ADHESION	0.751886	0.170635	2.83e-49	6.53e-230	0	0	0	0.0038535	0.000353096	3e-12	1.18e-43	5.04e-18	6.96e-58	2.7e-142	3.29e-149	1.47e-240
GO_REGULATION_OF_CELL_CELL_ADHESION	0.0190973	0.038023	7.84e-26	3.3e-273	0	0	0	4.03e-15	1.7e-15	1.65e-10	2.92e-25	5.03e-17	7.42e-35	4.91e-148	4.76e-150	2.11e-143
GO_REGULATION_OF_CELL_CYCLE_PHASE_TRANSITION	4.56e-12	1	0.00209984	1.15e-224	5.58e-259	0	0	6.46e-15	0.258999	3.89e-07	3.22e-21	5.1e-35	2.45e-24	1.88e-169	2.96e-144	1.34e-150
GO_REGULATION_OF_CELL_DEATH	0.880995	0.415111	3.09e-15	2.72e-212	2.6e-302	1.43e-300	0	0.149165	0.0481261	3.42e-09	6.01e-22	1.96e-09	1.46e-23	4.57e-151	2.74e-161	1.9e-221
GO_REGULATION_OF_CELL_DEVELOPMENT	0.490743	1.98e-09	7.81e-11	4.71e-292	0	1.35e-281	0	3.05e-05	2.58e-13	1.6e-24	3.47e-26	7.63e-07	3.3e-16	3.72e-132	1.14e-159	5.52e-200
GO_REGULATION_OF_CELL_DIFFERENTIATION	0.57298	9.88e-07	2.75e-13	2.17e-267	0	8.2e-284	0	0.000347152	5.8e-10	8.88e-26	2.78e-31	8.46e-05	7.05e-14	8.79e-128	2.74e-165	7.96e-202
GO_REGULATION_OF_CELL_MORPHOGENESIS_INVOLVED_IN_DIFFERENTIATION	0.999992	7.57e-05	3.2e-36	2.34e-205	0	0	0	0.855841	0.000119564	6.61e-19	2.79e-37	3.79e-08	7.6e-42	5.18e-123	1.53e-141	1.21e-218
GO_REGULATION_OF_CELL_MORPHOGENESIS	0.995344	0.202568	1.23e-36	1.44e-187	0	0	0	0.760897	0.0911369	1.35e-12	7.29e-38	1.47e-10	1.03e-44	4.64e-116	9.98e-123	3.56e-207
GO_REGULATION_OF_CELL_PROJECTION_ASSEMBLY	0.354101	0.000776311	6.27e-31	4.21e-227	1.39e-304	0	0	0.106339	0.00146409	1.3e-08	2.24e-17	8.38e-14	1.83e-31	1.8e-130	9.94e-113	3.33e-192
GO_REGULATION_OF_CELL_PROJECTION_ORGANIZATION	0.968861	1.83e-12	1.04e-15	2.68e-254	0	9.84e-298	0	0.0320147	1.53e-10	1.38e-31	1.18e-33	1.76e-11	3.58e-29	1.48e-105	7.17e-111	2.9e-179
GO_REGULATION_OF_CELL_PROLIFERATION	0.817502	0.0129382	2.11e-18	3.85e-246	0	4.93e-300	0	0.00043701	1.46e-06	4.93e-11	2.12e-23	4.93e-06	1.66e-20	3.11e-149	2.19e-177	1.36e-204
GO_REGULATION_OF_CELL_SHAPE	0.896444	1	1.67e-60	2.32e-141	0	0	0	0.954613	0.999986	1.64e-09	1.72e-61	1.56e-65	6.43e-132	1.89e-88	1.61e-43	1.45e-223
GO_REGULATION_OF_CELL_SIZE	0.99881	1.21e-05	7.65e-16	6.93e-255	0	1.12e-257	0	0.00594595	1.57e-13	5.69e-37	1.98e-44	0.000331713	5.37e-19	3.18e-70	4.38e-113	7.96e-166
GO_REGULATION_OF_CELL_SUBSTRATE_ADHESION	0.735212	0.000117225	2.78e-46	1.56e-220	0	0	0	0.918362	0.0489409	3.13e-15	5.59e-43	4.41e-26	5.13e-70	6.5e-141	1.95e-113	4.21e-254
GO_REGULATION_OF_CELLULAR_COMPONENT_BIOGENESIS	0.999917	0.0379653	6.81e-25	9.5e-211	0	0	0	0.46687	0.000461089	7.06e-10	2.84e-24	1.03e-11	3.32e-39	4.43e-150	3.63e-124	1.39e-227
GO_REGULATION_OF_CELLULAR_COMPONENT_MOVEMENT	0.99399	0.000910397	1.25e-24	3.01e-234	0	0	0	0.0114426	4.25e-08	5.68e-12	1.17e-23	1.01e-08	5.8e-33	7.09e-149	1.81e-169	2.03e-209
GO_REGULATION_OF_CELLULAR_COMPONENT_SIZE	0.997888	1.95e-06	9.32e-43	3.36e-253	0	0	0	0.00136409	5.46e-16	4.26e-14	5.1e-30	2.53e-11	1.27e-47	7.77e-129	3.09e-111	1.48e-185
GO_REGULATION_OF_CELLULAR_PROTEIN_LOCALIZATION	0.999994	0.00107647	1.34e-25	1.3e-230	0	5.54e-304	0	0.384229	1.36e-05	8.34e-18	4.06e-33	0.0231101	8.3e-24	8.89e-115	4.24e-163	2.04e-207
GO_REGULATION_OF_CELLULAR_RESPONSE_TO_GROWTH_FACTOR_STIMULUS	3.4e-05	7.49e-06	1.95e-32	3.11e-269	0	0	0	2.12e-07	3.57e-08	2.54e-14	8.79e-28	1.5e-24	3.97e-41	4.12e-137	2.22e-147	4.73e-239
GO_REGULATION_OF_CELLULAR_RESPONSE_TO_STRESS	0.0606994	0.995659	2.05e-12	1.98e-212	4.37e-254	1.91e-286	0	0.00350359	0.311412	1.14e-07	1.82e-23	7.66e-06	6.48e-15	2.73e-113	3.54e-141	5.34e-182
GO_REGULATION_OF_CHEMOTAXIS	0.999583	8.28e-20	7.76e-31	1.06e-266	0	5.72e-264	0	0.0372862	2.83e-17	1.1e-48	8.95e-60	0.865501	5.22e-11	1.33e-96	2.47e-226	2.23e-236
GO_REGULATION_OF_CYCLIC_NUCLEOTIDE_METABOLIC_PROCESS	3.22e-12	4.47e-10	1	0	2.99e-182	1.22e-235	0	3.22e-30	7.12e-32	2e-08	0.822977	7.48e-21	2.84e-05	1.89e-148	5.88e-178	4.9e-109
GO_REGULATION_OF_CYSTEINE_TYPE_ENDOPEPTIDASE_ACTIVITY	3.1e-11	8e-08	1.63e-21	4.35e-282	0	0	0	1.39e-16	1.79e-13	4.2e-25	1.47e-33	7.15e-15	2.07e-18	2.13e-105	1.6e-163	1.63e-136
GO_REGULATION_OF_CYTOKINE_PRODUCTION	0.999861	0.999964	1.23e-86	5.49e-165	0	0	0	0.150301	0.21188	1.07e-12	3.55e-77	1.63e-07	1.48e-65	2.09e-112	3.21e-131	4.9e-231
GO_REGULATION_OF_CYTOKINE_SECRETION	1	0.999996	7.42e-145	2.4e-134	0	0	0	0.0107917	0.00109946	4.11e-52	6.69e-170	0.000393887	6.46e-86	1.44e-48	3.69e-135	2.45e-205
GO_REGULATION_OF_CYTOSKELETON_ORGANIZATION	1	1.12e-05	6.16e-51	8.94e-218	0	0	0	0.129393	1.94e-11	1.04e-14	1.63e-42	6.46e-11	3.08e-59	6.24e-147	2.37e-129	2.03e-236
GO_REGULATION_OF_DEFENSE_RESPONSE	0.999979	0.999998	3.99e-43	2.02e-168	0	0	0	0.00067118	0.0023712	0.000366289	3.11e-34	1.7e-06	5.57e-40	4.57e-158	1.17e-153	3.5e-215
GO_REGULATION_OF_DEPHOSPHORYLATION	0.950973	6.91e-05	7.42e-74	1.32e-219	0	0	0	0.257515	0.00048603	1.58e-09	3.16e-54	7.02e-13	5.28e-92	1.39e-72	2.86e-66	6.95e-177
GO_REGULATION_OF_DEVELOPMENTAL_GROWTH	2.13e-12	0.99848	5e-14	7.6e-253	4.36e-229	0	0	5.88e-10	0.186273	0.0310975	7.13e-14	5.26e-34	2.81e-36	8.81e-142	1.35e-153	1.36e-187
GO_REGULATION_OF_ENDOCYTOSIS	3.61e-42	1	3.56e-44	4.07e-250	7.58e-232	0	0	8.98e-23	0.989667	0.990599	8.5e-21	4.15e-36	1.24e-36	1.25e-165	3.2e-105	1.6e-169
GO_REGULATION_OF_EPITHELIAL_CELL_MIGRATION	0.0399561	7.66e-11	3.8e-16	2.17e-267	0	0	0	4.97e-07	2.83e-12	1.1e-09	1.16e-12	4.33e-36	2.93e-54	1.44e-109	2.09e-79	7.5e-155
GO_REGULATION_OF_EPITHELIAL_CELL_PROLIFERATION	3.18e-05	7.84e-29	2.65e-30	0	0	0	0	0.000107379	1.88e-15	5.63e-14	3.06e-15	3.71e-17	6.26e-34	8.74e-174	3.68e-182	2.13e-222
GO_REGULATION_OF_ERK1_AND_ERK2_CASCADE	1	0.0341909	1.83e-89	3.94e-190	0	0	0	0.0376436	1.12e-07	1.23e-24	1.03e-87	4.4e-05	7.13e-66	1.54e-110	3.27e-124	1.73e-212
GO_REGULATION_OF_EXOCYTOSIS	0.999989	4.27e-27	1.84e-13	1e-274	0	1.92e-282	0	3.12e-08	3.04e-37	5.68e-37	5.15e-31	0.0672345	3.16e-09	3.22e-144	8.8e-161	5.93e-129
GO_REGULATION_OF_EXTRINSIC_APOPTOTIC_SIGNALING_PATHWAY	1	1.06e-34	3.65e-42	1.9e-286	0	0	0	0.999991	8.93e-12	6.35e-112	1.04e-129	0.00184898	1.03e-40	6.51e-51	5.09e-178	8.34e-286
GO_REGULATION_OF_GENE_EXPRESSION_EPIGENETIC	1	1	1.39e-20	5e-106	2.99e-211	3.79e-284	0	0.845922	0.999514	0.541412	7.46e-19	0.0139907	5.78e-32	1.91e-172	1.85e-120	3.6e-203
GO_REGULATION_OF_HEMOPOIESIS	0.418986	0.014142	8.81e-72	9.92e-251	0	0	0	9.36e-10	2.07e-12	1.31e-15	1.83e-54	1.04e-09	6.99e-45	1.87e-148	5.32e-185	2.7e-197
GO_REGULATION_OF_HOMOTYPIC_CELL_CELL_ADHESION	0.333131	0.559713	5.08e-54	3.68e-243	0	0	0	2.79e-12	8.52e-12	2.08e-09	3.64e-43	2.53e-33	6.31e-78	1.72e-134	1.15e-91	3e-148
GO_REGULATION_OF_HORMONE_SECRETION	6.31e-05	0.999996	2.41e-13	6.38e-267	0	0	0	2.19e-23	3.02e-10	8.74e-11	1.6e-36	1.35e-23	8.86e-34	1.37e-148	7.56e-135	3.79e-155
GO_REGULATION_OF_I_KAPPAB_KINASE_NF_KAPPAB_SIGNALING	1	0.00540929	2.8e-57	1.21e-156	0	0	0	1	0.361168	2.37e-20	1.15e-59	2.33e-09	5.49e-69	4.09e-83	5.49e-99	2.84e-218
GO_REGULATION_OF_IMMUNE_EFFECTOR_PROCESS	0.827084	1	3.37e-60	1.1e-181	3.68e-304	0	0	2.74e-13	0.000125087	0.843396	9.77e-36	1.17e-10	1.55e-46	1.02e-160	2.94e-122	6.99e-146
GO_REGULATION_OF_IMMUNE_RESPONSE	0.972961	1	2.31e-92	1.97e-163	0	0	0	4.09e-05	0.143326	0.0526192	6.23e-54	3.8e-14	2.67e-76	4.97e-151	2.2e-150	7.98e-243
GO_REGULATION_OF_IMMUNE_SYSTEM_PROCESS	0.84713	0.999956	7.52e-42	2.2e-205	0	0	0	3.73e-06	0.000993561	0.000393286	1.86e-32	5.13e-07	1.41e-34	1.74e-171	5.76e-162	4.82e-216
GO_REGULATION_OF_INFLAMMATORY_RESPONSE	1	0.572922	8.86e-35	4.27e-167	0	0	0	0.0108731	6.48e-07	1.58e-12	3.73e-37	0.000182399	9.85e-33	6.03e-175	3.58e-167	9.87e-157
GO_REGULATION_OF_INNATE_IMMUNE_RESPONSE	0.999954	1	2.07e-97	1.47e-145	0	0	0	0.00716561	0.495827	0.00163916	9.06e-64	2.54e-25	8.54e-113	1.61e-122	2.44e-133	1.29e-236
GO_REGULATION_OF_INTRACELLULAR_PROTEIN_TRANSPORT	0.98642	1.38e-09	3.66e-30	6.61e-263	0	2.56e-303	0	0.0069527	1.16e-10	3.03e-26	4.81e-40	0.345006	1.24e-15	1.75e-109	1.76e-163	6.75e-199
GO_REGULATION_OF_INTRACELLULAR_SIGNAL_TRANSDUCTION	0.679218	0.0785527	1.91e-26	1.03e-216	0	0	0	0.101748	0.015653	1.13e-17	1.38e-38	5.37e-08	3.85e-28	3.85e-123	2.02e-165	3.25e-210
GO_REGULATION_OF_INTRACELLULAR_TRANSPORT	0.939268	6.35e-06	7.26e-14	9.61e-244	0	5e-296	0	0.0175123	3.36e-07	6.73e-25	9.76e-33	0.00066964	1.36e-15	1.12e-106	1.07e-155	2.61e-191
GO_REGULATION_OF_INTRINSIC_APOPTOTIC_SIGNALING_PATHWAY	0.955768	0.193629	3.79e-17	3.07e-172	0	4.42e-237	0	0.990925	0.963303	3.37e-56	4.51e-80	0.0182311	7.28e-16	1.08e-42	3.95e-110	2.28e-220
GO_REGULATION_OF_JNK_CASCADE	0.846589	1.66e-07	5.63e-41	3.88e-280	0	0	0	5.1e-13	1.95e-25	3.37e-28	2.58e-51	5.6e-12	7.23e-47	8.66e-62	9.87e-81	7.66e-119
GO_REGULATION_OF_KINASE_ACTIVITY	0.454975	0.997506	5.28e-45	1.16e-198	0	0	0	0.0467835	0.475667	2.93e-10	9.66e-49	3.04e-20	6.21e-58	1.63e-118	3.88e-133	1e-221
GO_REGULATION_OF_LEUKOCYTE_CHEMOTAXIS	1	0.131368	1.54e-32	1.51e-219	0	2.74e-264	0	0.30368	1.38e-08	1.97e-37	9.89e-70	0.997764	1.4e-11	3.3e-133	5.41e-278	0
GO_REGULATION_OF_LEUKOCYTE_DIFFERENTIATION	0.595273	0.0572166	9.15e-92	5.47e-259	0	0	0	9.91e-14	2.1e-15	2.71e-15	4.02e-67	2.08e-07	9.52e-50	6.7e-144	3.75e-184	1.77e-177
GO_REGULATION_OF_LEUKOCYTE_MEDIATED_IMMUNITY	1	1	6.02e-152	1.31e-136	0	0	0	1.68e-09	0.00870577	0.00155215	7.05e-90	8.28e-15	2.13e-99	1.4e-111	1.86e-118	2.37e-156
GO_REGULATION_OF_LEUKOCYTE_MIGRATION	1	0.821677	5.78e-40	7.63e-197	0	1.09e-279	0	0.437332	0.00042349	1.69e-14	2.48e-49	0.998974	1.97e-13	3.75e-139	1.29e-228	9.74e-262
GO_REGULATION_OF_LEUKOCYTE_PROLIFERATION	2.91e-11	1	1.16e-66	1.08e-251	0	0	0	1.92e-24	9.52e-07	0.12273	1.04e-39	2.29e-65	2.38e-107	1.72e-161	1.01e-45	4.1e-161
GO_REGULATION_OF_LIPID_BIOSYNTHETIC_PROCESS	0.739594	2.89e-15	1	0	1.34e-193	1.26e-136	0	9.9e-38	1.31e-62	1.96e-16	0.998827	0.00328129	0.999635	2.84e-168	9.38e-155	1.51e-56
GO_REGULATION_OF_LYMPHOCYTE_DIFFERENTIATION	0.999587	0.272131	1.86e-57	6.08e-196	0	0	0	0.0043802	1.91e-06	1.13e-30	7.11e-73	2.62e-25	2.28e-74	2.14e-117	3.78e-93	5.67e-183
GO_REGULATION_OF_LYMPHOCYTE_MEDIATED_IMMUNITY	0.52908	1	3.06e-166	1.09e-126	0	0	0	2.91e-19	0.736912	0.999846	2.55e-94	6.07e-49	2.34e-155	2.31e-135	5.12e-75	2.49e-160
GO_REGULATION_OF_MAP_KINASE_ACTIVITY	0.000326026	0.871505	1.92e-50	3.6e-214	0	0	0	0.00615765	0.514464	1.9e-09	1.69e-45	2.62e-41	7.02e-83	6.98e-103	4.51e-56	9.4e-200
GO_REGULATION_OF_MAPK_CASCADE	0.997906	0.0819892	1.6e-43	3.68e-202	0	0	0	0.288045	0.00382297	5.93e-22	7.65e-55	0.000649433	5.74e-34	6.35e-117	5.99e-170	1.53e-224
GO_REGULATION_OF_MEMBRANE_POTENTIAL	0.687409	7.79e-13	0.799424	8.96e-290	0	1.08e-190	0	1.16e-07	6.79e-18	1.67e-23	3.09e-12	0.0129197	0.0233465	1.81e-151	1.35e-186	3.33e-169
GO_REGULATION_OF_MICROTUBULE_BASED_PROCESS	1	0.999981	2.67e-17	4.48e-197	0	1.25e-264	0	0.0631375	0.00258005	1.27e-17	3.4e-48	0.000258876	1.62e-24	2.52e-118	2.61e-141	8.57e-237
GO_REGULATION_OF_MICROTUBULE_POLYMERIZATION_OR_DEPOLYMERIZATION	1	0.996059	4.18e-16	8.08e-178	0	4.82e-249	0	0.977793	0.00698155	5.43e-34	9.3e-63	0.000484226	3.67e-31	7.11e-90	1.19e-138	1.41e-231
GO_REGULATION_OF_MULTICELLULAR_ORGANISMAL_DEVELOPMENT	0.880324	0.000160979	9.98e-14	3.45e-256	0	4.62e-287	0	0.000245785	1.47e-09	5.23e-16	6.83e-23	0.000177937	3.75e-15	4.18e-138	3.79e-178	1.94e-187
GO_REGULATION_OF_MUSCLE_CELL_DIFFERENTIATION	0.685542	2.25e-12	0.65033	4.43e-271	0	5.09e-215	0	0.12916	1.16e-14	1.02e-79	3.15e-61	0.0794151	0.126303	1.82e-42	1.8e-143	5.33e-155
GO_REGULATION_OF_MYELOID_CELL_DIFFERENTIATION	2.34e-12	0.106706	1.4e-56	1.46e-284	0	0	0	8.5e-46	6.17e-32	4.19e-14	1.48e-44	2.01e-09	3.38e-17	4.68e-139	2.03e-161	1.89e-92
GO_REGULATION_OF_NERVOUS_SYSTEM_DEVELOPMENT	0.942872	5.62e-12	1.81e-10	1.05e-285	0	1.64e-264	0	0.000425921	2.84e-14	4.42e-40	8.26e-39	5.81e-05	5.14e-15	6.76e-107	5.93e-161	5.38e-188
GO_REGULATION_OF_NEURON_DIFFERENTIATION	0.992533	2.8e-11	1.14e-12	3.25e-273	0	2.66e-275	0	0.0017956	9.56e-14	4.58e-39	3.28e-40	4.14e-06	7.42e-21	2.5e-103	2.87e-152	1.08e-185
GO_REGULATION_OF_NEURON_PROJECTION_DEVELOPMENT	0.99995	2.63e-15	1.33e-13	1.63e-250	0	5.85e-283	0	0.216866	4.05e-11	1.1e-48	1.88e-47	7.59e-12	8.73e-33	8.96e-71	2.36e-111	6.19e-177
GO_REGULATION_OF_NUCLEOTIDE_METABOLIC_PROCESS	3.14e-14	0.000566135	1	0	9.54e-148	1.67e-251	0	5.92e-31	2.33e-24	0.000862955	0.993379	6.03e-28	3.74e-06	4.27e-159	1.4e-175	7.46e-110
GO_REGULATION_OF_ORGANELLE_ORGANIZATION	0.994552	0.671237	7.44e-12	4.36e-208	1.4e-271	3.9e-271	0	0.103445	0.00710053	7.84e-06	1.3e-16	8.12e-07	3.2e-22	9.57e-164	8.06e-144	6.6e-193
GO_REGULATION_OF_OSSIFICATION	0.000964658	0.204637	4.27e-18	5.48e-273	0	1.7e-267	0	5.9e-17	4.17e-15	1.58e-40	1.1e-57	0.000657509	1.08e-12	2.28e-70	2.39e-139	2.15e-179
GO_REGULATION_OF_OSTEOBLAST_DIFFERENTIATION	4.47e-08	0.0292346	4.43e-21	0	1.24e-299	5.95e-304	0	3.77e-33	1.58e-29	3.58e-25	2.29e-46	2.25e-05	1.12e-18	1.42e-85	1.54e-148	2.38e-126
GO_REGULATION_OF_PEPTIDASE_ACTIVITY	7.02e-38	0.991834	0.0874656	0	1.74e-231	0	0	1.34e-56	2.16e-17	0.278629	0.047094	3.52e-46	4.32e-12	1.62e-249	3.35e-178	1.45e-142
GO_REGULATION_OF_PEPTIDE_SECRETION	1.72e-05	0.999998	7.97e-23	1.99e-251	0	0	0	3.33e-17	1.94e-05	5.53e-10	5.82e-41	2.55e-38	1.63e-56	3.66e-174	7.47e-94	1.2e-194
GO_REGULATION_OF_PEPTIDE_TRANSPORT	0.101673	0.666447	2.12e-28	6.06e-249	0	0	0	3.32e-09	6.79e-08	1.55e-16	1.7e-44	4.3e-21	1.6e-44	1.64e-165	9.7e-138	5.94e-189
GO_REGULATION_OF_PEPTIDYL_TYROSINE_PHOSPHORYLATION	0.089407	0.999044	1.03e-54	1.6e-208	0	0	0	1.46e-06	0.0192135	1.86e-13	2.15e-60	3.58e-35	1.32e-77	8.98e-150	2.5e-89	1.37e-224
GO_REGULATION_OF_PHOSPHATIDYLINOSITOL_3_KINASE_SIGNALING	0.098403	1.25e-27	1.04e-41	2.48e-305	0	0	0	0.000325339	2.33e-18	1.74e-61	9.02e-67	9.53e-13	1.28e-43	1.3e-53	5.4e-117	1.28e-153
GO_REGULATION_OF_PHOSPHORUS_METABOLIC_PROCESS	0.879103	0.031648	1.88e-19	3.69e-226	0	8.62e-307	0	0.0516129	0.00133319	5.16e-15	2.34e-30	2.51e-07	1.83e-24	6.46e-126	3.61e-170	5.99e-206
GO_REGULATION_OF_PROTEIN_CATABOLIC_PROCESS	0.0121042	0.0361273	3.94e-11	1.71e-250	0	0	0	0.0795386	0.214865	3.59e-18	8.05e-28	1.36e-21	1.33e-31	1.64e-155	2.8e-171	6.22e-239
GO_REGULATION_OF_PROTEIN_COMPLEX_ASSEMBLY	0.730665	0.384431	8.55e-20	8.59e-229	0	0	0	0.000828336	8.15e-06	6.2e-07	9.2e-20	1.08e-23	8.88e-46	2.32e-197	3.23e-156	1.1e-244
GO_REGULATION_OF_PROTEIN_COMPLEX_DISASSEMBLY	0.999347	0.583408	1.83e-14	4.01e-247	0	8.22e-304	0	0.0129354	0.000543158	5.25e-26	2.85e-45	6.91e-16	1.5e-35	1.27e-165	4.64e-147	4.55e-240
GO_REGULATION_OF_PROTEIN_IMPORT	0.182154	2.86e-11	1.51e-25	2.73e-256	0	0	0	0.160916	2.03e-05	2.01e-21	1.36e-29	0.08042	2.25e-12	4.73e-143	1.5e-198	2.32e-245
GO_REGULATION_OF_PROTEIN_LOCALIZATION_TO_NUCLEUS	0.631081	1.9e-16	3.5e-31	1.78e-258	0	0	0	0.482887	1.46e-06	1.99e-23	1.87e-31	0.0166875	7.1e-20	6.24e-142	3.05e-202	4e-251
GO_REGULATION_OF_PROTEIN_LOCALIZATION	0.969943	0.183022	1.93e-28	3.16e-231	0	0	0	0.0101129	6.72e-05	3.93e-13	1.56e-35	4.06e-06	7.79e-30	9.7e-160	1.35e-164	9.16e-216
GO_REGULATION_OF_PROTEIN_MODIFICATION_BY_SMALL_PROTEIN_CONJUGATION_OR_REMOVAL	2.13e-11	2.83e-05	0.983136	3.34e-277	8.29e-210	4.39e-277	0	2.35e-11	2.06e-07	5.11e-14	4.72e-06	1.08e-51	7.99e-35	1.03e-154	1.27e-64	6.71e-123
GO_REGULATION_OF_PROTEIN_MODIFICATION_PROCESS	0.94823	0.140149	3.46e-20	1.13e-210	0	0	0	0.239912	0.0237588	4.21e-13	1.86e-29	9.45e-09	1.98e-28	1.69e-163	1.88e-167	1.58e-209
GO_REGULATION_OF_PROTEIN_POLYMERIZATION	0.877	0.353754	4.24e-67	3.54e-214	0	0	0	4.08e-09	3.82e-12	0.208718	2.44e-21	9.2e-66	4.61e-136	1.4e-195	4.13e-53	2.67e-187
GO_REGULATION_OF_PROTEIN_SECRETION	0.215058	0.998926	1.55e-37	1.19e-228	0	0	0	6.64e-12	3.64e-07	8.57e-13	2.01e-51	1.19e-10	1.01e-34	1.91e-174	1.8e-149	3.43e-180
GO_REGULATION_OF_PROTEIN_SERINE_THREONINE_KINASE_ACTIVITY	0.17483	0.820549	3.88e-50	4.42e-216	0	0	0	0.0107732	0.0833004	6.09e-12	1e-48	1.21e-21	1.12e-64	9.06e-110	1.5e-126	6.05e-218
GO_REGULATION_OF_PROTEIN_STABILITY	0.61851	0.9814	5.61e-11	2.58e-149	0	5.38e-246	0	0.999999	1	5.43e-46	5.13e-71	1.42e-06	2.73e-15	6.32e-62	2.2e-109	9.99e-231
GO_REGULATION_OF_PROTEIN_TARGETING	0.165468	4.42e-08	1.85e-23	1.56e-260	0	0	0	0.00306816	5.43e-06	6.76e-19	2.86e-30	1.47e-05	7.79e-22	9.64e-119	1.77e-158	2.37e-204
GO_REGULATION_OF_PROTEOLYSIS	3.39e-16	0.959307	0.145115	3.1e-291	5.1e-247	0	0	7.92e-21	1.97e-05	0.00098739	1.27e-05	5.74e-36	4.12e-18	1.99e-242	8.14e-188	6.86e-216
GO_REGULATION_OF_RAS_PROTEIN_SIGNAL_TRANSDUCTION	0.787438	9.33e-08	2.18e-20	2.37e-259	0	1.55e-299	0	0.0631156	1.27e-06	1.61e-50	1.04e-56	0.0405633	1.55e-13	2.06e-93	5.13e-195	6.09e-209
GO_REGULATION_OF_REACTIVE_OXYGEN_SPECIES_METABOLIC_PROCESS	0.000216512	0.0393442	4.5e-61	6.83e-253	0	0	0	2.78e-10	4.63e-07	0.029384	3.31e-25	6.32e-35	2.97e-72	7.09e-179	6.85e-87	7.88e-225
GO_REGULATION_OF_RECEPTOR_ACTIVITY	0.999419	4.94e-16	1.33e-24	0	0	3.87e-228	0	8.8e-21	1.09e-36	4.63e-51	3.67e-68	0.243242	2.85e-12	6.78e-87	3.01e-131	1.8e-143
GO_REGULATION_OF_REGULATED_SECRETORY_PATHWAY	0.162392	2.6e-19	2.42e-12	5.12e-267	0	0	0	5.78e-07	4.34e-24	5.6e-23	5.06e-10	6.64e-10	2.95e-12	6.91e-147	1.35e-134	9.65e-126
GO_REGULATION_OF_REPRODUCTIVE_PROCESS	0.899498	1.47e-19	1	0	2.35e-265	5.3e-207	0	4.04e-26	1.94e-48	1.85e-19	0.0505422	4.5e-15	1.26e-09	6.87e-188	2.96e-122	2.22e-113
GO_REGULATION_OF_RESPONSE_TO_BIOTIC_STIMULUS	0.634466	0.999998	1.96e-27	1.68e-234	3.47e-295	3.75e-281	0	2.38e-28	6.92e-23	0.0652183	2.87e-23	0.0212397	2.54e-14	4.91e-148	2.36e-123	2.77e-98
GO_REGULATION_OF_RESPONSE_TO_CYTOKINE_STIMULUS	1	3.91e-09	5.08e-36	3.46e-246	0	0	0	0.249289	1.09e-17	2.26e-37	1.45e-63	3.14e-20	6.52e-82	1.83e-57	2.27e-93	2.86e-231
GO_REGULATION_OF_RESPONSE_TO_EXTERNAL_STIMULUS	0.999986	0.00495567	3.4e-20	3.89e-220	0	1.68e-273	0	0.026303	1.35e-07	8.09e-10	6.93e-22	0.0521332	1.27e-16	1.35e-156	2.69e-172	1.71e-197
GO_REGULATION_OF_RESPONSE_TO_STRESS	0.905118	0.90584	7.42e-22	7.85e-205	6.25e-299	0	0	0.00614596	0.00592642	4.8e-06	5.26e-23	6.92e-06	2.68e-23	2.25e-158	1.42e-155	5.59e-197
GO_REGULATION_OF_RESPONSE_TO_WOUNDING	0.999999	8.79e-10	4.46e-27	3.78e-217	0	0	0	0.12331	5.97e-10	8.98e-22	1.61e-29	5.07e-05	3.28e-29	3.81e-171	4.09e-172	4.99e-227
GO_REGULATION_OF_SECRETION	0.965763	0.351008	3.51e-13	3.2e-236	0	9.02e-278	0	5.8e-09	4.59e-11	4.14e-13	9.35e-28	0.00178314	3.61e-13	4.29e-159	3.39e-176	1.7e-198
GO_REGULATION_OF_SEQUENCE_SPECIFIC_DNA_BINDING_TRANSCRIPTION_FACTOR_ACTIVITY	0.0126913	1	1e-23	4.51e-161	0	0	0	0.641401	1	1.69e-11	2.31e-47	3.08e-20	5.05e-37	1.75e-135	3.43e-125	5.68e-227
GO_REGULATION_OF_SMALL_GTPASE_MEDIATED_SIGNAL_TRANSDUCTION	0.298977	0.327736	2.86e-34	3.53e-239	0	0	0	0.0043838	0.00263107	4.29e-25	1.33e-49	0.00411746	4.09e-20	1.09e-94	2.2e-156	1.18e-179
GO_REGULATION_OF_STAT_CASCADE	1	0.130095	1.47e-23	4.16e-107	0	0	0	1	0.995446	1.18e-31	1.54e-42	1.96e-55	1.08e-105	1.67e-98	1.11e-78	5.58e-151
GO_REGULATION_OF_STEM_CELL_DIFFERENTIATION	5.84e-17	0.00735981	9.41e-62	1.29e-297	0	0	0	8.98e-08	7.98e-05	9.18e-06	2.14e-32	5.66e-06	4.62e-20	1.35e-186	1.22e-182	3.08e-245
GO_REGULATION_OF_STRESS_ACTIVATED_PROTEIN_KINASE_SIGNALING_CASCADE	0.999919	4.22e-05	2.13e-36	2.93e-277	0	0	0	1.87e-13	5.91e-29	3.22e-32	4.35e-60	0.000350772	1.53e-34	1.95e-62	5.63e-106	3.93e-124
GO_REGULATION_OF_SYNAPSE_ORGANIZATION	1	0.981083	3.55e-36	8.85e-164	0	9.31e-266	0	0.998	0.75114	4.34e-31	9.64e-84	0.00710798	4.4e-38	1.2e-89	1.24e-149	1.8e-239
GO_REGULATION_OF_SYNAPSE_STRUCTURE_OR_ACTIVITY	0.798604	4.33e-06	1.44e-21	1.34e-249	0	5.36e-301	0	0.922263	0.0860596	4.47e-30	2.1e-46	3.07e-09	7.71e-30	1.96e-111	1.5e-127	8.49e-220
GO_REGULATION_OF_SYNAPTIC_PLASTICITY	0.000128315	2.1e-23	4.34e-13	0	0	0	0	0.773285	0.000918202	1.29e-37	6.8e-32	2.45e-18	6.72e-27	1.25e-112	4.93e-121	1.28e-196
GO_REGULATION_OF_T_CELL_PROLIFERATION	1.47e-07	1	3.78e-59	3.55e-225	0	0	0	2.76e-18	0.000254861	0.697859	1.21e-33	5.02e-84	2.64e-132	1.83e-166	1.96e-42	6.23e-171
GO_REGULATION_OF_TRANSFERASE_ACTIVITY	0.0952932	0.991436	6.98e-33	9.27e-212	0	0	0	0.00483109	0.283227	2.88e-11	1.06e-41	2.6e-24	8.86e-53	4.84e-122	3.53e-134	3.97e-216
GO_REGULATION_OF_TRANSMEMBRANE_RECEPTOR_PROTEIN_SERINE_THREONINE_KINASE_SIGNALING_PATHWAY	2.25e-06	2.21e-35	0.065152	0	0	0	0	1.07e-10	3.61e-26	8.96e-32	3.83e-10	4.03e-16	1.63e-09	1.61e-156	1.15e-170	3.35e-167
GO_REGULATION_OF_VASCULATURE_DEVELOPMENT	0.000304175	0.037012	1.86e-22	1.96e-223	0	0	0	0.0189538	0.124688	2.58e-13	4.84e-28	4.32e-16	3.7e-30	6.84e-130	1.06e-161	2.45e-173
GO_REGULATION_OF_VESICLE_MEDIATED_TRANSPORT	0.000226595	0.124293	2.71e-17	9.08e-257	0	0	0	1.52e-09	1.14e-07	1.12e-08	3.35e-23	4.23e-09	1.31e-15	2.46e-146	2.17e-119	1.89e-150
GO_REGULATION_OF_WNT_SIGNALING_PATHWAY	0.000103447	0.0044425	1.66e-11	1.46e-251	1.31e-301	1.48e-304	0	3.52e-05	0.000558197	2.07e-12	2.05e-19	2.46e-11	3.97e-17	3.35e-116	5.58e-160	6.94e-188
GO_REGULATION_OF_WOUND_HEALING	1	2.49e-35	8.83e-91	8.03e-253	0	0	0	0.873856	2.66e-17	1.52e-25	2.06e-39	0.000132853	1.35e-76	2.52e-107	1.01e-112	2.77e-236
GO_REGULATORY_REGION_NUCLEIC_ACID_BINDING	6.77e-15	1	0.992407	2.82e-250	4.33e-178	4.63e-260	0	2.55e-15	0.217503	0.0633449	0.000171666	1.77e-12	0.0182725	1.01e-186	4.71e-152	3.27e-175
GO_RESPIRATORY_SYSTEM_DEVELOPMENT	0.999999	0.000167155	1.34e-39	2.98e-206	0	0	0	0.176338	1.39e-06	7.77e-08	1.24e-24	0.000101956	9.94e-37	3.42e-127	5.8e-133	4.38e-186
GO_RESPONSE_TO_BACTERIUM	1	1	2.63e-49	1.59e-141	4.14e-287	0	0	0.180322	0.875576	0.90968	1.52e-29	5.67e-18	4.93e-68	4.78e-170	1.49e-154	1.65e-240
GO_RESPONSE_TO_BIOTIC_STIMULUS	0.998552	1	2.66e-33	2.34e-162	3.39e-289	0	0	0.0885265	0.676404	0.0699475	2.26e-28	3.04e-10	8.56e-42	2.28e-163	1.49e-150	4.87e-216
GO_RESPONSE_TO_CALCIUM_ION	2.01e-14	1	1.03e-08	1.77e-252	1.23e-213	0	0	4.59e-30	1.25e-12	9.73e-06	1.13e-21	9.84e-17	9.43e-19	1.54e-88	9.21e-92	5.46e-116
GO_RESPONSE_TO_CARBOHYDRATE	0.897321	5.29e-27	3.47e-12	2e-271	0	2.45e-298	0	0.67318	2.37e-10	8.7e-40	3.83e-29	4.56e-17	1.59e-36	2.44e-115	9.71e-97	7.26e-202
GO_RESPONSE_TO_CYTOKINE	1	0.743468	3.04e-48	1.51e-159	0	7.34e-298	0	0.992429	0.172896	4.7e-14	1.42e-51	2.21e-05	3.32e-47	9.66e-147	1.8e-120	5.62e-240
GO_RESPONSE_TO_DRUG	2.72e-11	0.181175	0.0993015	0	7.38e-245	1.13e-288	0	7.1e-33	1.02e-18	0.000346443	7.68e-05	3.97e-19	1.06e-09	1.1e-172	1.28e-177	5.01e-161
GO_RESPONSE_TO_ENDOPLASMIC_RETICULUM_STRESS	1	0.0732964	1.32e-31	2.32e-198	0	3.58e-241	0	0.759928	1.93e-08	3.23e-34	2.65e-53	0.9963	1.29e-17	1.99e-102	1.24e-159	8.42e-221
GO_RESPONSE_TO_ESTROGEN	0.999998	1.29e-39	0.328496	0	1.16e-297	8.06e-226	0	9.38e-07	9.86e-45	2.58e-14	0.682559	2.81e-05	4.84e-11	9.12e-169	5.3e-158	2.18e-108
GO_RESPONSE_TO_GROWTH_FACTOR	0.315992	0.740883	1.61e-27	1.37e-226	0	0	0	2.49e-05	0.000340444	6.13e-13	4.29e-37	1.64e-05	6.96e-23	1.65e-137	5.71e-141	1.59e-215
GO_RESPONSE_TO_INTERFERON_GAMMA	1	1	9.09e-156	8.02e-89	0	1.03e-303	0	0.999632	0.162202	1.73e-13	5.72e-127	0.698852	1.27e-82	9.38e-77	1.7e-100	6.65e-175
GO_RESPONSE_TO_KETONE	0.461735	1.24e-16	2.22e-06	2.63e-242	0	5.36e-225	0	0.0174915	4.56e-12	2.27e-25	3.25e-16	8.41e-12	6.16e-20	1.34e-129	5.21e-75	7.12e-159
GO_RESPONSE_TO_LIGHT_STIMULUS	3.99e-05	4.21e-13	1	0	3.12e-214	3.42e-167	0	1.4e-22	3.44e-28	1.46e-28	0.0359426	7.1e-13	0.575827	1.23e-106	2.09e-132	1.82e-114
GO_RESPONSE_TO_MECHANICAL_STIMULUS	0.99997	0.713854	1.07e-57	2.77e-201	0	0	0	2.21e-12	3.8e-18	5.28e-11	7.75e-46	1.13e-13	1.54e-61	1.96e-128	3.79e-121	5.4e-139
GO_RESPONSE_TO_MOLECULE_OF_BACTERIAL_ORIGIN	1	1	2.36e-113	4.34e-120	0	0	0	0.946017	0.829486	0.109779	3.69e-72	0.448712	1.17e-69	2.3e-138	3.78e-151	3.9e-240
GO_RESPONSE_TO_STARVATION	1	2.09e-21	1	2.39e-292	1.25e-275	1.97e-109	0	3.85e-15	3.57e-44	4.29e-21	0.199725	0.570824	0.581988	2.77e-170	1.34e-223	3.34e-111
GO_RESPONSE_TO_STEROID_HORMONE	1	1.87e-27	1	1.49e-303	1.9e-283	2.22e-168	0	0.00244728	6.66e-28	3.9e-16	0.874958	0.00296929	0.000907971	2.27e-174	6.13e-179	3.57e-171
GO_RESPONSE_TO_TEMPERATURE_STIMULUS	1	0.989647	1.53e-30	9.57e-130	5.54e-253	5.73e-258	0	1	0.610969	0.000822571	3.69e-20	0.810677	8.16e-31	2.83e-115	7.26e-148	4.1e-194
GO_RESPONSE_TO_TRANSFORMING_GROWTH_FACTOR_BETA	3.36e-07	1	5.33e-77	3.45e-214	0	0	0	8.9e-25	2.84e-06	0.0488072	2.65e-52	6.08e-38	1.88e-76	2.88e-136	2.65e-45	2.13e-112
GO_RESPONSE_TO_TRANSITION_METAL_NANOPARTICLE	1	0.0154934	8.65e-14	2.3e-248	0	8.97e-259	0	6.17e-07	4.55e-21	9.74e-13	5.72e-25	0.00872385	3.38e-24	7.08e-174	3.73e-179	1.86e-183
GO_RESPONSE_TO_VIRUS	0.00939106	0.646987	6.91e-20	2.41e-226	0	0	0	2.83e-08	0.000103136	1.99e-76	1.43e-109	9.68e-22	2.78e-38	2.12e-39	4.66e-94	1.44e-141
GO_RESPONSE_TO_WOUNDING	0.899651	0.0166566	1.92e-17	2.72e-234	0	0	0	0.000158118	6.82e-07	1.07e-11	2.15e-19	7.67e-09	1.28e-23	4.56e-157	8.69e-146	5.36e-198
GO_RETINA_DEVELOPMENT_IN_CAMERA_TYPE_EYE	0.934252	8.85e-54	2.53e-09	3.39e-302	0	8.68e-270	0	1.8e-14	2.54e-55	9.9e-33	3.6e-07	0.000150256	3.03e-15	2.32e-112	5.8e-143	4.15e-71
GO_RHYTHMIC_PROCESS	1.04e-65	1	0.986274	0	3.66e-186	0	0	1.89e-31	0.385143	3.85e-07	1.78e-10	5.8e-57	5.49e-11	1.66e-158	8.73e-93	2.67e-179
GO_RNA_BINDING	0.982699	1	2.35e-14	3.38e-140	6.2e-207	1.57e-280	0	0.339927	0.999932	0.447327	3.88e-18	3.89e-11	3.99e-29	5.12e-163	3.08e-92	8.05e-196
GO_RNA_PROCESSING	2.72e-36	1	1	8.5e-236	2.28e-84	0	0	1.59e-27	1	0.999996	0.473167	1.59e-41	7.1e-08	1.48e-227	2.1e-115	4.04e-185
GO_RNA_SPLICING_VIA_TRANSESTERIFICATION_REACTIONS	3.81e-11	1	0.90254	5.3e-208	7.84e-100	0	0	1.03e-15	1	1	0.0633615	9.09e-35	7.09e-23	4.92e-278	1.33e-158	2.2e-247
GO_RNA_SPLICING	3.7e-25	1	0.834674	4.46e-245	7.65e-110	0	0	6.51e-25	1	1	0.0502376	1.11e-42	5.19e-22	3.95e-261	4.05e-144	1.75e-225
GO_RUFFLE	0.999953	0.00164255	4.89e-167	1.06e-225	0	0	0	3.76e-07	2.29e-12	5.35e-31	1.93e-123	1.43e-05	3.74e-121	5.28e-88	5.06e-170	4.58e-184
GO_SARCOLEMMA	1.02e-10	9.3e-07	2.86e-35	3.55e-223	0	0	0	0.104335	0.529955	5.27e-57	2.13e-88	4.7e-34	3.66e-49	2.48e-102	4e-67	3.05e-188
GO_SECOND_MESSENGER_MEDIATED_SIGNALING	0.134291	1.83e-16	6.02e-12	1.21e-296	0	0	0	0.06518	1.66e-08	3.92e-26	3.27e-29	2.96e-34	1.13e-55	1.35e-78	1.32e-66	2.05e-145
GO_SECRETION_BY_CELL	0.966367	0.495814	2.38e-35	1.35e-257	0	4.77e-299	0	3.71e-10	1.67e-12	2.27e-19	3.17e-53	0.393006	1.44e-14	1.76e-160	3.16e-187	1.03e-225
GO_SECRETION	0.880469	0.00024026	7.92e-29	4.93e-280	0	9.42e-283	0	8.91e-11	4.51e-17	1.82e-25	5.65e-49	0.358024	5.67e-11	1.2e-155	1.94e-190	1.59e-217
GO_SENSORY_ORGAN_DEVELOPMENT	0.993779	1.07e-21	0.709965	1.27e-265	0	1.41e-210	0	0.0039517	1.78e-18	1.28e-27	3.35e-07	0.0315178	0.00172384	6.03e-117	6.67e-161	2.18e-146
GO_SENSORY_ORGAN_MORPHOGENESIS	0.999973	3.78e-32	0.815852	3.16e-273	0	1.42e-195	0	0.0092382	2.48e-26	1.8e-35	1.17e-07	0.450195	0.00998651	2.43e-107	3.57e-179	1.35e-112
GO_SENSORY_PERCEPTION_OF_LIGHT_STIMULUS	0.394033	1.23e-31	1	2.84e-293	3.37e-175	2.52e-146	0	5.27e-25	1.81e-51	2.54e-23	0.999883	2.3e-06	0.999901	8.29e-99	6.41e-127	1.7e-35
GO_SENSORY_PERCEPTION_OF_MECHANICAL_STIMULUS	1	5.78e-17	0.941119	5.29e-233	0	2.45e-189	0	0.3478	8.43e-17	7.69e-101	2.13e-65	0.24858	0.00094536	1.85e-57	2.81e-195	7.59e-138
GO_SENSORY_PERCEPTION	0.479229	1.54e-12	1	2.59e-287	1.73e-201	4.09e-161	0	4.6e-13	6.72e-26	5.67e-13	0.999237	2.47e-06	0.955075	4.42e-152	8.91e-155	3.95e-97
GO_SEX_DIFFERENTIATION	9.41e-54	0.989672	1	0	4.06e-159	5.33e-281	0	2.51e-48	4.04e-05	3.05e-05	0.934071	1e-43	0.581633	5.19e-237	5.9e-162	2.63e-166
GO_SH3_DOMAIN_BINDING	1	4.72e-13	2.95e-130	2.28e-245	0	0	0	0.246953	1.19e-14	0.0178239	2.33e-39	7.37e-15	1.37e-105	3.13e-102	8.03e-65	3.06e-164
GO_SIDE_OF_MEMBRANE	0.919144	0.00522808	1.04e-64	8.96e-220	0	0	0	3.36e-05	2.21e-08	1.7e-31	4.94e-78	0.00154383	5.41e-36	2.56e-97	1.41e-133	3.84e-200
GO_SIGNALING_RECEPTOR_ACTIVITY	0.999832	7.42e-29	0.992168	3.87e-278	0	4.88e-212	0	0.120095	1.33e-17	2.54e-31	0.00018641	0.00188784	0.000316491	3.82e-164	1.29e-204	1.71e-172
GO_SINGLE_ORGANISM_CELL_ADHESION	0.999923	0.983109	9.56e-108	5.8e-141	0	0	0	0.999675	0.995649	6.97e-34	2.03e-113	8.09e-07	1.25e-68	4.51e-108	6.56e-170	2.13e-303
GO_SITE_OF_POLARIZED_GROWTH	0.997366	1.25e-09	1.05e-54	1.28e-202	0	0	0	0.551029	1.13e-05	5.01e-86	1.48e-117	8.19e-28	3.3e-76	1.84e-11	1.21e-44	8.33e-169
GO_SKELETAL_SYSTEM_MORPHOGENESIS	1	3.75e-23	0.928889	1.04e-228	0	1.42e-155	0	0.999733	4.29e-14	7.42e-27	5.71e-07	0.970231	0.00211165	2.34e-127	1.78e-158	1.09e-170
GO_SKIN_DEVELOPMENT	0.717932	6.33e-36	8.73e-06	0	0	8.75e-256	0	6.43e-11	1.07e-43	7.29e-38	8.94e-15	0.978926	0.0518732	2.76e-120	2.6e-179	5.09e-147
GO_SMALL_MOLECULE_CATABOLIC_PROCESS	1.16e-15	0.933084	0.999997	7.79e-307	2.12e-184	6.83e-268	0	1.04e-25	2.77e-08	0.0264996	0.472581	4.09e-21	0.00158484	7.44e-192	6.27e-128	9.92e-156
GO_SOMATODENDRITIC_COMPARTMENT	0.373463	0.00144968	4.82e-17	9.36e-221	0	6.39e-295	0	0.155031	0.0180516	1.06e-09	7.25e-21	8.44e-10	1.33e-25	2.43e-140	3.95e-156	7.01e-189
GO_SPHINGOLIPID_METABOLIC_PROCESS	0.51139	0.0871879	2.87e-15	2.26e-229	3.75e-278	0	0	0.00546055	0.000275126	2.06e-06	1.09e-13	2.62e-19	2.17e-34	6.67e-145	1.07e-102	1.75e-160
GO_STEM_CELL_DIFFERENTIATION	0.357457	4.07e-23	0.726375	0	0	4.59e-236	0	9.13e-10	1.37e-28	8.71e-29	2.74e-08	0.00360967	0.023438	1.14e-170	4.22e-206	7.52e-189
GO_STEROID_HORMONE_MEDIATED_SIGNALING_PATHWAY	0.489028	1.53e-16	1	0	2.88e-243	1.06e-147	0	0.00451548	4.45e-13	9.77e-22	0.985089	4.4e-09	0.561054	5.78e-157	1.49e-126	3.87e-147
GO_STEROID_METABOLIC_PROCESS	1.98e-19	0.00696664	1	0	5.53e-129	1.52e-168	0	1.92e-27	5.02e-10	1.71e-06	1	1.15e-24	0.999997	2.13e-191	4.04e-183	4.62e-134
GO_STRUCTURAL_MOLECULE_ACTIVITY	1	3.54e-17	0.89789	2.29e-245	9.37e-307	2.41e-173	0	0.080751	2.45e-19	7.75e-23	0.000107772	0.220912	8.58e-05	1.26e-125	9.4e-166	7.13e-142
GO_SULFUR_COMPOUND_BIOSYNTHETIC_PROCESS	0.914107	0.866353	9.6e-19	1.47e-202	8.6e-298	2.81e-276	0	0.047084	0.0506277	1.37e-16	2.86e-39	0.00330129	1.51e-19	2.14e-95	4.66e-136	2.03e-198
GO_SULFUR_COMPOUND_METABOLIC_PROCESS	0.932516	0.996565	1.83e-22	6.48e-176	1.75e-305	9.69e-288	0	0.439019	0.637692	1.73e-13	8.15e-39	0.000243935	6.27e-22	7.55e-115	1.29e-128	7.41e-214
GO_SYMPORTER_ACTIVITY	0.00561555	0.999333	2.16e-26	2.66e-247	1.24e-296	0	0	2.52e-21	3.07e-12	9.77e-06	4.88e-30	1.81e-19	1.22e-36	1.13e-132	7.08e-100	8.71e-136
GO_SYNAPSE_ORGANIZATION	1	6.96e-42	3.87e-19	2.03e-243	0	9.32e-286	0	0.991083	4.98e-16	6.82e-73	7.04e-56	0.0641877	6.71e-21	1.91e-78	1.05e-227	2.67e-219
GO_SYNAPTIC_MEMBRANE	0.0065861	8.75e-32	0.382752	0	0	2.61e-265	0	0.00163012	6.45e-13	1.21e-29	5.44e-09	7.98e-18	1.07e-14	5.07e-152	3.16e-171	1.9e-190
GO_T_CELL_DIFFERENTIATION	6.64e-07	1	4.82e-69	4.91e-152	0	0	0	0.103572	1	1.56e-30	3.21e-109	1.59e-12	1.72e-33	1.16e-121	1.75e-166	1.25e-265
GO_TAXIS	0.952549	4.09e-10	4.53e-46	1.68e-256	0	0	0	0.0650812	3.21e-08	1.65e-23	1.01e-44	1.56e-08	4.08e-40	3.85e-141	7.02e-187	4.42e-240
GO_TELENCEPHALON_DEVELOPMENT	1.25e-07	7.38e-06	2.25e-16	1.21e-271	0	0	0	0.000610636	0.0253045	2.54e-11	8.1e-20	6.75e-19	9e-24	6.15e-191	1.53e-118	2.6e-223
GO_TETRAPYRROLE_BINDING	1.2e-84	1	1	3.22e-301	0.346098	0	0	7.56e-84	0.601824	1	1	1.11e-154	2.48e-13	7.47e-235	1.1e-84	1.93e-108
GO_TISSUE_HOMEOSTASIS	1.83e-36	0.667937	1	0	1.58e-224	4.35e-239	0	1.55e-22	0.00230574	5.33e-34	2.82e-26	3.4e-15	0.999794	1.31e-89	7.13e-130	1.13e-132
GO_TRANS_GOLGI_NETWORK	0.020298	1	4.37e-23	1.29e-218	9.05e-274	0	0	3.59e-23	1.77e-08	1.15e-09	3.66e-45	0.00678349	5.81e-15	5.98e-91	4.74e-143	1.09e-137
GO_TRANSCRIPTION_COACTIVATOR_ACTIVITY	0.000246263	1	6.8e-15	5.8e-190	3.07e-212	0	0	6.7e-06	0.998207	0.945385	3.56e-13	2.13e-17	2.61e-25	2.81e-184	3.38e-94	1.57e-191
GO_TRANSCRIPTION_FACTOR_COMPLEX	1.17e-48	1	1	6.07e-285	2.12e-106	7.86e-304	0	8.34e-42	0.999433	0.999968	0.366212	4.25e-39	0.125869	1.98e-227	4.23e-143	9.78e-181
GO_TRANSFERASE_ACTIVITY_TRANSFERRING_ACYL_GROUPS	4.29e-12	0.000272762	1	0	3.68e-225	5.04e-204	0	8.78e-12	1.85e-08	2.64e-40	1.28e-10	1.04e-16	0.729348	1.45e-101	1.48e-143	8.91e-134
GO_TRANSFERASE_ACTIVITY_TRANSFERRING_GLYCOSYL_GROUPS	0.055013	0.999998	9.78e-37	2.37e-186	2.72e-282	0	0	3.52e-10	0.000144203	0.615054	1.45e-17	3.27e-08	9.08e-29	1.15e-148	7.84e-114	7.09e-157
GO_TRANSFERASE_ACTIVITY_TRANSFERRING_HEXOSYL_GROUPS	0.867392	1	8.41e-58	1.07e-164	1.4e-291	0	0	1.35e-22	6.44e-13	0.146545	1.37e-36	0.00019351	1.82e-31	4.66e-96	4.02e-124	9.96e-97
GO_TRANSFERASE_COMPLEX_TRANSFERRING_PHOSPHORUS_CONTAINING_GROUPS	7.26e-16	0.899925	1	2.94e-306	3.34e-158	3.97e-215	0	1.88e-33	1.17e-12	0.000368597	0.764853	9.26e-20	0.033111	3.27e-184	2.19e-126	4.13e-78
GO_TRANSMEMBRANE_RECEPTOR_PROTEIN_TYROSINE_KINASE_SIGNALING_PATHWAY	0.439406	0.319862	1.95e-62	3.57e-211	0	0	0	0.00776697	0.00395853	2.65e-11	1.57e-45	7.99e-05	1.18e-38	2.22e-156	1.21e-151	5.25e-224
GO_TRANSMEMBRANE_TRANSPORTER_ACTIVITY	0.981652	2.5e-18	0.987672	1.12e-290	0	6.76e-179	0	4.37e-08	5.21e-23	8.11e-28	4.44e-10	0.0478089	0.0606122	1.63e-148	6.55e-208	9.67e-185
GO_TRANSPORTER_COMPLEX	0.0144596	7.66e-76	1	0	0	9.87e-137	0	4.67e-26	2.05e-64	2.24e-84	4.9e-20	0.251589	0.999933	3.63e-68	6.34e-202	2.62e-96
GO_TUBULIN_BINDING	1	0.861667	6.76e-23	1.56e-166	9.31e-254	6.38e-255	0	0.578496	6.36e-07	2.7e-06	7.81e-25	0.0303131	1.43e-34	2.12e-88	3.97e-122	3.43e-190
GO_UBIQUITIN_LIGASE_COMPLEX	1	0.999946	2e-16	3.64e-146	6.26e-272	1.35e-236	0	0.75242	0.0550049	1.24e-25	1.31e-54	0.000117786	1.77e-27	4.51e-48	2.18e-109	3.15e-174
GO_UBIQUITIN_LIKE_PROTEIN_LIGASE_BINDING	0.999995	0.0403436	1.92e-12	1.68e-193	0	8.41e-238	0	0.0525472	6.1e-06	5.63e-34	1.36e-43	1.79e-05	1.35e-19	2.34e-97	2.23e-139	3.89e-116
GO_UBIQUITIN_LIKE_PROTEIN_TRANSFERASE_ACTIVITY	0.339385	1	1.43e-14	4.83e-161	6.65e-264	1.22e-299	0	0.567031	0.999957	1.69e-06	3.45e-29	6.85e-16	2.74e-32	2.88e-127	6.74e-122	5.68e-205
GO_UROGENITAL_SYSTEM_DEVELOPMENT	6.27e-05	7.06e-18	0.394078	0	1.3e-300	2.09e-238	0	9.55e-24	1.46e-33	8.44e-23	5.98e-08	2.26e-05	0.00480407	6.71e-151	7.15e-168	1.06e-130
GO_VACUOLAR_LUMEN	1	1	3.75e-257	6.1e-08	0	0	0	1	1	1.89e-18	4.29e-223	8.36e-17	1.03e-248	3.18e-22	2.11e-34	0
GO_VACUOLAR_MEMBRANE	1	0.800147	7.28e-29	6.84e-176	2.11e-300	2.07e-303	0	0.471059	0.00140562	2.71e-28	6.88e-57	0.0338109	1.73e-27	6.48e-58	7.36e-142	4.17e-203
GO_VACUOLAR_PART	1	0.999974	1.17e-59	2.08e-122	0	0	0	0.998132	0.709746	3.73e-27	8.76e-82	0.0597881	3.88e-49	9.88e-54	4.02e-139	6.43e-227
GO_VACUOLE	1	0.856	9.51e-43	1.85e-166	0	0	0	0.789492	0.0268186	1.47e-23	8.43e-63	0.0377132	1.1e-33	1.23e-130	3.74e-152	7.67e-208
GO_VASCULATURE_DEVELOPMENT	0.999961	4.39e-11	7.57e-44	3.1e-240	0	0	0	0.105673	1.58e-11	1.92e-14	1.18e-26	6.74e-06	1.62e-39	4.46e-137	2.55e-166	7.9e-197
GO_VESICLE_LOCALIZATION	0.745183	1	5.65e-40	1.32e-194	1.3e-288	0	0	4.97e-11	0.000122594	0.12527	1.86e-30	0.0243812	4.58e-23	7.42e-161	4.32e-117	3.65e-138
GO_VESICLE_MEDIATED_TRANSPORT	0.99992	0.986853	1.32e-37	5.31e-192	0	2.83e-304	0	0.197978	0.0281534	2.07e-08	1.51e-37	0.251702	4.12e-22	1.15e-131	3.01e-154	2.77e-197
GO_VESICLE_MEMBRANE	1	4.15e-05	7.61e-23	2.23e-186	0	2.68e-267	0	0.996941	1.38e-05	5.41e-16	2.12e-27	0.0363015	1.03e-28	1.56e-125	9.27e-150	1.65e-205
GO_VESICLE_ORGANIZATION	1	0.0195777	1.09e-35	2.87e-242	0	5.7e-282	0	0.00231204	7.7e-11	4.56e-20	2.02e-46	0.816362	4.58e-19	2.23e-145	3.69e-142	4.69e-193
GO_VOLTAGE_GATED_CATION_CHANNEL_ACTIVITY	0.823599	1.27e-59	1	0	0	4.2e-115	0	3.8e-29	1.4e-75	3.6e-55	0.0146876	0.819718	1	1.81e-133	1.57e-219	4.72e-52
GO_VOLTAGE_GATED_ION_CHANNEL_ACTIVITY	0.999328	2.17e-56	1	0	1.77e-295	8e-112	0	8.83e-29	3.29e-81	1.76e-42	0.376013	0.954901	1	1.14e-144	1.38e-226	9.65e-55
GO_WOUND_HEALING	0.924832	0.326089	8.21e-29	3.57e-217	0	0	0	0.00264148	0.000255645	7.35e-07	6.79e-21	6.54e-11	4.7e-34	4.97e-158	1.13e-138	1.96e-205
HALLMARK_ALLOGRAFT_REJECTION	1	1	8.26e-178	1.95e-87	0	0	0	0.999184	0.999965	0.974357	3.84e-78	1.13e-28	1.16e-181	1.89e-163	2.18e-89	0
HALLMARK_ANGIOGENESIS	1	5.01e-16	1.42e-101	4.62e-153	0	8.25e-295	0	1	0.00204899	5.38e-32	9.27e-69	0.999929	4.83e-57	8.87e-54	1.21e-91	7.68e-179
HALLMARK_APICAL_JUNCTION	0.124789	8.57e-06	1.54e-59	4.38e-267	0	0	0	1.51e-05	8.42e-09	3.57e-13	3.7e-40	2.57e-08	1.04e-36	5.07e-128	2.89e-132	1.16e-202
HALLMARK_APICAL_SURFACE	1	1	1.36e-71	1.64e-155	0	0	0	0.999709	0.399726	3.89e-05	6.4e-76	0.236103	3.34e-81	4.15e-159	4.13e-184	0
HALLMARK_APOPTOSIS	1	0.944669	8.62e-143	1.23e-120	0	0	0	0.994205	0.0665508	4.83e-27	1.33e-129	2.68e-07	9.26e-95	4.09e-52	5.73e-62	1.36e-180
HALLMARK_BILE_ACID_METABOLISM	1.58e-34	1.74e-07	0.985303	0	0	1.62e-235	0	3.43e-108	4.62e-62	6.47e-13	2.6e-06	1.63e-11	0.961906	2.12e-181	3.02e-184	8.65e-74
HALLMARK_CHOLESTEROL_HOMEOSTASIS	0.999989	0.0900271	5.81e-92	5.26e-175	0	0	0	0.999626	0.647222	3.39e-47	1.24e-124	0.999914	6.95e-25	1.23e-28	8.64e-146	9.02e-212
HALLMARK_COAGULATION	1	1	1.2e-116	9.73e-150	0	0	0	0.352723	0.0891619	0.521805	1.52e-48	2.63e-11	7.23e-103	2.93e-158	1.31e-108	3.41e-264
HALLMARK_COMPLEMENT	1	1	9.13e-236	7.17e-116	0	0	0	0.72201	0.894981	0.00018393	1.73e-136	0.0161318	5.96e-113	3.37e-112	1.2e-104	1.58e-271
HALLMARK_EPITHELIAL_MESENCHYMAL_TRANSITION	1	0.975085	2.3e-282	1.37e-144	0	0	0	0.96395	0.228575	5.51e-31	1.64e-205	0.0297765	3.27e-128	2.81e-74	1.72e-108	0
HALLMARK_G2M_CHECKPOINT	0.761555	1	9.91e-41	4.57e-106	1.19e-196	1.2e-304	0	0.000450153	1	0.0612198	2.75e-54	2.54e-12	2.9e-44	6.01e-73	1.44e-65	2.89e-173
HALLMARK_HEDGEHOG_SIGNALING	3.28e-09	1	2.05e-122	1.12e-132	6.86e-300	0	0	4.38e-11	0.0719581	7.09e-05	3.28e-74	1.03e-179	1.23e-291	3.98e-41	0.99029	2.81e-102
HALLMARK_HYPOXIA	0.975661	0.948837	5.76e-70	1.6e-174	0	0	0	0.991457	0.988802	0.000250539	3.74e-39	7.17e-14	1.12e-62	2.45e-102	1.16e-119	2.65e-220
HALLMARK_IL2_STAT5_SIGNALING	0.997521	1	8.8e-159	3.84e-154	0	0	0	3.68e-09	0.00188089	1.2e-27	9.56e-153	0.0239349	5.82e-74	3.13e-48	1.01e-88	3.35e-168
HALLMARK_IL6_JAK_STAT3_SIGNALING	1	1	0	8.27e-48	0	0	0	1	1	1.4e-28	0	2.52e-25	5.28e-229	2.09e-45	5.52e-32	0
HALLMARK_INFLAMMATORY_RESPONSE	0.999183	1	2.4e-233	4.74e-135	0	0	0	0.00118368	0.155312	3.29e-06	4.17e-133	1.25e-22	1.05e-160	2.89e-88	5.52e-92	7.24e-205
HALLMARK_INTERFERON_ALPHA_RESPONSE	1	8.84e-45	1.08e-141	7.57e-166	0	2.93e-285	0	1	4.13e-29	3.29e-150	1.7e-218	1.02e-06	2.97e-110	0.917349	7.82e-38	9.75e-134
HALLMARK_INTERFERON_GAMMA_RESPONSE	1	0.996261	3.38e-195	2.02e-127	0	0	0	0.996899	0.272878	3.74e-25	3.84e-145	3.94e-44	3.34e-195	1.82e-84	7.25e-45	1.18e-250
HALLMARK_KRAS_SIGNALING_UP	1	0.999439	5.13e-138	8.91e-164	0	0	0	0.815005	0.194193	1.73e-08	1.96e-111	2.86e-06	1.14e-87	7.88e-137	9.79e-115	2.08e-238
HALLMARK_MITOTIC_SPINDLE	0.998738	1	9.58e-33	3.42e-139	7.96e-287	0	0	0.894887	0.997619	1.86e-07	9.92e-48	0.00200352	9.39e-35	5.75e-81	5.32e-121	4.63e-203
HALLMARK_MYOGENESIS	1	0.308108	2.18e-38	4.69e-197	0	2.35e-274	0	0.016438	2.29e-08	4.38e-39	2.68e-70	1.71e-07	7.84e-40	2.94e-48	2.96e-90	1.11e-152
HALLMARK_NOTCH_SIGNALING	0.999999	7.82e-72	2.87e-54	0	0	8.97e-259	0	6.93e-12	1.09e-86	2.32e-166	2.42e-102	0.999945	1.83e-14	1.43e-16	3.12e-194	1.9e-99
HALLMARK_P53_PATHWAY	1	0.0707836	8.83e-18	1.1e-137	0	1.29e-257	0	1	0.321416	1.13e-41	2.14e-60	0.112098	9.64e-25	6.88e-75	4.48e-140	2.76e-212
HALLMARK_PANCREAS_BETA_CELLS	4.09e-25	2.56e-86	4.9e-182	0	0	0	0	6.26e-18	2.55e-55	1.02e-109	4.22e-110	9.57e-98	9.95e-230	9.58e-136	4.19e-58	9.07e-163
HALLMARK_PROTEIN_SECRETION	1.36e-43	1	5.77e-12	6.33e-271	8.92e-150	0	0	1.68e-34	0.982175	0.000608286	7.58e-27	2.47e-12	0.0919132	3.03e-128	4.3e-183	1.13e-234
HALLMARK_TGF_BETA_SIGNALING	3.69e-23	1.72e-56	2.38e-22	0	0	0	0	1.24e-38	1.29e-55	1.45e-132	6.06e-97	4.15e-31	1.26e-17	8.26e-23	3.15e-108	2.59e-72
HALLMARK_TNFA_SIGNALING_VIA_NFKB	0.99977	1	1.55e-290	1.57e-128	0	0	0	0.0146325	0.657703	7.22e-17	4.44e-199	1.75e-39	1.01e-186	3.04e-39	4.72e-23	7.82e-224
HALLMARK_UNFOLDED_PROTEIN_RESPONSE	1.6e-09	0.0104318	7.62e-21	0	0	0	0	2.74e-59	2.81e-40	1.66e-16	3.77e-25	1.01e-20	7.75e-22	4.7e-166	4.47e-116	1.55e-101
HALLMARK_UV_RESPONSE_DN	4.41e-13	8.34e-05	3.43e-96	3.13e-260	0	0	0	2.48e-06	0.017703	1.73e-21	6.9e-71	5.04e-98	1.74e-150	4.38e-101	3.57e-45	1.46e-221
HALLMARK_UV_RESPONSE_UP	0.0709445	4.4e-24	0.800343	0	0	2.25e-229	0	7.98e-16	4.08e-43	4.76e-80	3.74e-48	0.000191693	0.00937802	5.8e-60	1.77e-157	1.21e-133
HALLMARK_WNT_BETA_CATENIN_SIGNALING	3.21e-07	2.87e-24	1.1e-58	4.95e-260	0	0	0	3.76e-06	1.64e-18	7.73e-28	2.34e-36	5.67e-30	1.82e-59	1.54e-68	1.38e-42	2.59e-111
Feature	Code
CNV	1
MET	2
MRNA	3
Null	0
