# Supplementary material for: MGSEA – a multivariate Gene set enrichment analysis
Source: BMC Bioinformatics. 2019 Mar 18;20:145. doi: 10.1186/s12859-019-2716-6 (PMC6421703; doi:10.1186/s12859-019-2716-6)
Supplement: Supplementary file 9 — Table S6. Dominant and combinatorial features of enrichment in 676 functional classes of TCGA GBM data. The table shows the full list of significantly enriched gene sets and their combinatorial relations for TCGA GBM data. The reduced functional category for each gene set is also reported. An NA entry denotes that the gene set and its reduced functional category are identical. (XLSX 38 kb) [file 12859_2019_2716_MOESM9_ESM.xlsx]

## Sheet: TableS6
Geneset	CNV	MET	MRNA	CNV and MET	MET and MRNA	CNV and MRNA	CNV and MET and MRNA	Reduced functional category
GO_ADAPTIVE_IMMUNE_RESPONSE_BASED_ON_SOMATIC_RECOMBINATION_OF_IMMUNE_RECEPTORS_BUILT_FROM_IMMUNOGLOBULIN_SUPERFAMILY_DOMAINS	1	0	1	0	0	1	0	GO_ADAPTIVE_IMMUNE_RESPONSE_BASED_ON_SOMATIC_RECOMBINATION_OF_IMMUNE_RECEPTORS_BUILT_FROM_IMMUNOGLOBULIN_SUPERFAMILY_DOMAINS
GO_CELL_ACTIVATION_INVOLVED_IN_IMMUNE_RESPONSE	1	0	1	0	0	1	0	GO_ADAPTIVE_IMMUNE_RESPONSE_BASED_ON_SOMATIC_RECOMBINATION_OF_IMMUNE_RECEPTORS_BUILT_FROM_IMMUNOGLOBULIN_SUPERFAMILY_DOMAINS
GO_FC_RECEPTOR_SIGNALING_PATHWAY	1	0	1	0	0	1	0	GO_ADAPTIVE_IMMUNE_RESPONSE_BASED_ON_SOMATIC_RECOMBINATION_OF_IMMUNE_RECEPTORS_BUILT_FROM_IMMUNOGLOBULIN_SUPERFAMILY_DOMAINS
GO_NEGATIVE_REGULATION_OF_CATALYTIC_ACTIVITY	1	0	1	0	0	1	0	GO_POSITIVE_REGULATION_OF_BINDING
GO_NEGATIVE_REGULATION_OF_PROTEIN_METABOLIC_PROCESS	1	0	1	0	0	1	0	GO_POSITIVE_REGULATION_OF_BINDING
GO_POSITIVE_REGULATION_OF_BINDING	1	0	1	0	0	1	0	GO_POSITIVE_REGULATION_OF_BINDING
GO_REGULATION_OF_CYSTEINE_TYPE_ENDOPEPTIDASE_ACTIVITY	1	0	1	0	0	1	0	GO_POSITIVE_REGULATION_OF_BINDING
GO_POSITIVE_REGULATION_OF_ENDOCYTOSIS	1	0	1	0	0	1	0	GO_REGULATION_OF_ENDOCYTOSIS
GO_REGULATION_OF_ENDOCYTOSIS	1	0	1	0	0	1	0	GO_REGULATION_OF_ENDOCYTOSIS
GO_NEGATIVE_REGULATION_OF_CELL_CELL_ADHESION	1	0	1	0	0	1	0	NA
GO_NEGATIVE_REGULATION_OF_CELLULAR_RESPONSE_TO_GROWTH_FACTOR_STIMULUS	1	0	1	0	0	1	0	NA
GO_PHOSPHATASE_BINDING	1	0	1	0	0	1	0	NA
GO_REGULATION_OF_LEUKOCYTE_PROLIFERATION	1	0	1	0	0	1	0	NA
GO_CELL_CYCLE_PHASE_TRANSITION	1	0	0	0	0	0	0	GO_CELL_CYCLE_PHASE_TRANSITION
GO_REGULATION_OF_CELL_CYCLE_PHASE_TRANSITION	1	0	0	0	0	0	0	GO_CELL_CYCLE_PHASE_TRANSITION
GO_CHROMOSOMAL_REGION	1	0	0	0	0	0	0	GO_CHROMOSOMAL_REGION
GO_NUCLEAR_CHROMOSOME	1	0	0	0	0	0	0	GO_CHROMOSOMAL_REGION
GO_CIRCADIAN_RHYTHM	1	0	0	0	0	0	0	GO_CIRCADIAN_RHYTHM
GO_OVULATION_CYCLE	1	0	0	0	0	0	0	GO_CIRCADIAN_RHYTHM
GO_HEXOSE_METABOLIC_PROCESS	1	0	0	0	0	0	0	GO_HEXOSE_METABOLIC_PROCESS
GO_MONOSACCHARIDE_METABOLIC_PROCESS	1	0	0	0	0	0	0	GO_HEXOSE_METABOLIC_PROCESS
GO_REGULATION_OF_CYCLIC_NUCLEOTIDE_METABOLIC_PROCESS	1	0	0	0	0	0	0	GO_HEXOSE_METABOLIC_PROCESS
GO_REGULATION_OF_NUCLEOTIDE_METABOLIC_PROCESS	1	0	0	0	0	0	0	GO_HEXOSE_METABOLIC_PROCESS
GO_MRNA_METABOLIC_PROCESS	1	0	0	0	0	0	0	GO_MRNA_METABOLIC_PROCESS
GO_RNA_PROCESSING	1	0	0	0	0	0	0	GO_MRNA_METABOLIC_PROCESS
GO_CELLULAR_LIPID_CATABOLIC_PROCESS	1	0	0	0	0	0	0	GO_NEGATIVE_REGULATION_OF_CELLULAR_CATABOLIC_PROCESS
GO_FATTY_ACID_METABOLIC_PROCESS	1	0	0	0	0	0	0	GO_NEGATIVE_REGULATION_OF_CELLULAR_CATABOLIC_PROCESS
GO_LIPID_CATABOLIC_PROCESS	1	0	0	0	0	0	0	GO_NEGATIVE_REGULATION_OF_CELLULAR_CATABOLIC_PROCESS
GO_NEGATIVE_REGULATION_OF_CELLULAR_CATABOLIC_PROCESS	1	0	0	0	0	0	0	GO_NEGATIVE_REGULATION_OF_CELLULAR_CATABOLIC_PROCESS
GO_SMALL_MOLECULE_CATABOLIC_PROCESS	1	0	0	0	0	0	0	GO_NEGATIVE_REGULATION_OF_CELLULAR_CATABOLIC_PROCESS
GO_STEROID_METABOLIC_PROCESS	1	0	0	0	0	0	0	GO_NEGATIVE_REGULATION_OF_CELLULAR_CATABOLIC_PROCESS
GO_NEGATIVE_REGULATION_OF_HYDROLASE_ACTIVITY	1	0	0	0	0	0	0	GO_NEGATIVE_REGULATION_OF_HYDROLASE_ACTIVITY
GO_NEGATIVE_REGULATION_OF_PEPTIDASE_ACTIVITY	1	0	0	0	0	0	0	GO_NEGATIVE_REGULATION_OF_HYDROLASE_ACTIVITY
GO_NEGATIVE_REGULATION_OF_PROTEOLYSIS	1	0	0	0	0	0	0	GO_NEGATIVE_REGULATION_OF_HYDROLASE_ACTIVITY
GO_REGULATION_OF_PEPTIDASE_ACTIVITY	1	0	0	0	0	0	0	GO_NEGATIVE_REGULATION_OF_HYDROLASE_ACTIVITY
GO_ENZYME_INHIBITOR_ACTIVITY	1	0	0	0	0	0	0	GO_PEPTIDASE_INHIBITOR_ACTIVITY
GO_PEPTIDASE_INHIBITOR_ACTIVITY	1	0	0	0	0	0	0	GO_PEPTIDASE_INHIBITOR_ACTIVITY
GO_PEPTIDASE_REGULATOR_ACTIVITY	1	0	0	0	0	0	0	GO_PEPTIDASE_INHIBITOR_ACTIVITY
GO_POSITIVE_REGULATION_OF_DNA_METABOLIC_PROCESS	1	0	0	0	0	0	0	GO_POSITIVE_REGULATION_OF_DNA_METABOLIC_PROCESS
GO_POSITIVE_REGULATION_OF_TRANSCRIPTION_FROM_RNA_POLYMERASE_II_PROMOTER	1	0	0	0	0	0	0	GO_POSITIVE_REGULATION_OF_DNA_METABOLIC_PROCESS
GO_POSITIVE_REGULATION_OF_HOMEOSTATIC_PROCESS	1	0	0	0	0	0	0	GO_POSITIVE_REGULATION_OF_HOMEOSTATIC_PROCESS
GO_TISSUE_HOMEOSTASIS	1	0	0	0	0	0	0	GO_POSITIVE_REGULATION_OF_HOMEOSTATIC_PROCESS
GO_NEGATIVE_REGULATION_OF_ION_TRANSPORT	1	0	0	0	0	0	0	GO_REGULATION_OF_CATION_TRANSMEMBRANE_TRANSPORT
GO_REGULATION_OF_CATION_TRANSMEMBRANE_TRANSPORT	1	0	0	0	0	0	0	GO_REGULATION_OF_CATION_TRANSMEMBRANE_TRANSPORT
GO_POSITIVE_REGULATION_OF_PROTEIN_MODIFICATION_BY_SMALL_PROTEIN_CONJUGATION_OR_REMOVAL	1	0	0	0	0	0	0	GO_REGULATION_OF_PROTEIN_MODIFICATION_BY_SMALL_PROTEIN_CONJUGATION_OR_REMOVAL
GO_REGULATION_OF_PROTEIN_MODIFICATION_BY_SMALL_PROTEIN_CONJUGATION_OR_REMOVAL	1	0	0	0	0	0	0	GO_REGULATION_OF_PROTEIN_MODIFICATION_BY_SMALL_PROTEIN_CONJUGATION_OR_REMOVAL
GO_REGULATION_OF_PROTEOLYSIS	1	0	0	0	0	0	0	GO_REGULATION_OF_PROTEIN_MODIFICATION_BY_SMALL_PROTEIN_CONJUGATION_OR_REMOVAL
GO_CORE_PROMOTER_PROXIMAL_REGION_DNA_BINDING	1	0	0	0	0	0	0	GO_REGULATORY_REGION_NUCLEIC_ACID_BINDING
GO_REGULATORY_REGION_NUCLEIC_ACID_BINDING	1	0	0	0	0	0	0	GO_REGULATORY_REGION_NUCLEIC_ACID_BINDING
GO_MRNA_PROCESSING	1	0	0	0	0	0	0	GO_RNA_SPLICING_VIA_TRANSESTERIFICATION_REACTIONS
GO_NCRNA_PROCESSING	1	0	0	0	0	0	0	GO_RNA_SPLICING_VIA_TRANSESTERIFICATION_REACTIONS
GO_RNA_SPLICING	1	0	0	0	0	0	0	GO_RNA_SPLICING_VIA_TRANSESTERIFICATION_REACTIONS
GO_RNA_SPLICING_VIA_TRANSESTERIFICATION_REACTIONS	1	0	0	0	0	0	0	GO_RNA_SPLICING_VIA_TRANSESTERIFICATION_REACTIONS
GO_DEVELOPMENT_OF_PRIMARY_SEXUAL_CHARACTERISTICS	1	0	0	0	0	0	0	GO_SEX_DIFFERENTIATION
GO_MALE_GAMETE_GENERATION	1	0	0	0	0	0	0	GO_SEX_DIFFERENTIATION
GO_MALE_SEX_DIFFERENTIATION	1	0	0	0	0	0	0	GO_SEX_DIFFERENTIATION
GO_SEX_DIFFERENTIATION	1	0	0	0	0	0	0	GO_SEX_DIFFERENTIATION
GO_ADENYLATE_CYCLASE_MODULATING_G_PROTEIN_COUPLED_RECEPTOR_SIGNALING_PATHWAY	1	0	0	0	0	0	0	NA
GO_B_CELL_ACTIVATION	1	0	0	0	0	0	0	NA
GO_COENZYME_METABOLIC_PROCESS	1	0	0	0	0	0	0	NA
GO_COFACTOR_METABOLIC_PROCESS	1	0	0	0	0	0	0	NA
GO_CYTOSOLIC_PART	1	0	0	0	0	0	0	NA
GO_ENDOCRINE_SYSTEM_DEVELOPMENT	1	0	0	0	0	0	0	NA
GO_HEMOSTASIS	1	0	0	0	0	0	0	NA
GO_HEPATICOBILIARY_SYSTEM_DEVELOPMENT	1	0	0	0	0	0	0	NA
GO_HORMONE_METABOLIC_PROCESS	1	0	0	0	0	0	0	NA
GO_HORMONE_RECEPTOR_BINDING	1	0	0	0	0	0	0	NA
GO_IRON_ION_BINDING	1	0	0	0	0	0	0	NA
GO_LIPID_LOCALIZATION	1	0	0	0	0	0	0	NA
GO_METALLOPEPTIDASE_ACTIVITY	1	0	0	0	0	0	0	NA
GO_METHYLATION	1	0	0	0	0	0	0	NA
GO_NCRNA_METABOLIC_PROCESS	1	0	0	0	0	0	0	NA
GO_NUCLEIC_ACID_BINDING_TRANSCRIPTION_FACTOR_ACTIVITY	1	0	0	0	0	0	0	NA
GO_ORGANIC_HYDROXY_COMPOUND_BIOSYNTHETIC_PROCESS	1	0	0	0	0	0	0	NA
GO_OXIDOREDUCTASE_ACTIVITY_ACTING_ON_PAIRED_DONORS_WITH_INCORPORATION_OR_REDUCTION_OF_MOLECULAR_OXYGEN	1	0	0	0	0	0	0	NA
GO_POSITIVE_REGULATION_OF_WNT_SIGNALING_PATHWAY	1	0	0	0	0	0	0	NA
GO_RAS_PROTEIN_SIGNAL_TRANSDUCTION	1	0	0	0	0	0	0	NA
GO_RESPONSE_TO_CALCIUM_ION	1	0	0	0	0	0	0	NA
GO_RESPONSE_TO_DRUG	1	0	0	0	0	0	0	NA
GO_RHYTHMIC_PROCESS	1	0	0	0	0	0	0	NA
GO_TETRAPYRROLE_BINDING	1	0	0	0	0	0	0	NA
GO_TRANSCRIPTION_FACTOR_COMPLEX	1	0	0	0	0	0	0	NA
GO_TRANSFERASE_ACTIVITY_TRANSFERRING_ACYL_GROUPS	1	0	0	0	0	0	0	NA
GO_TRANSFERASE_COMPLEX_TRANSFERRING_PHOSPHORUS_CONTAINING_GROUPS	1	0	0	0	0	0	0	NA
HALLMARK_BILE_ACID_METABOLISM	1	0	0	0	0	0	0	NA
HALLMARK_PROTEIN_SECRETION	1	0	0	0	0	0	0	NA
GO_CELL_MORPHOGENESIS_INVOLVED_IN_DIFFERENTIATION	0	1	1	0	1	0	0	GO_CELL_PART_MORPHOGENESIS
GO_CELL_MORPHOGENESIS_INVOLVED_IN_NEURON_DIFFERENTIATION	0	1	1	0	1	0	0	GO_CELL_PART_MORPHOGENESIS
GO_CELL_PART_MORPHOGENESIS	0	1	1	0	1	0	0	GO_CELL_PART_MORPHOGENESIS
GO_CELLULAR_COMPONENT_MORPHOGENESIS	0	1	1	0	1	0	0	GO_CELL_PART_MORPHOGENESIS
GO_NEURON_PROJECTION_MORPHOGENESIS	0	1	1	0	1	0	0	GO_CELL_PART_MORPHOGENESIS
GO_CYTOKINE_RECEPTOR_BINDING	0	1	1	0	1	0	0	GO_CYTOKINE_RECEPTOR_BINDING
GO_INTEGRIN_BINDING	0	1	1	0	1	0	0	GO_CYTOKINE_RECEPTOR_BINDING
GO_BASOLATERAL_PLASMA_MEMBRANE	0	1	1	0	1	0	0	GO_EXTRINSIC_COMPONENT_OF_PLASMA_MEMBRANE
GO_EXTRINSIC_COMPONENT_OF_PLASMA_MEMBRANE	0	1	1	0	1	0	0	GO_EXTRINSIC_COMPONENT_OF_PLASMA_MEMBRANE
GO_PLASMA_MEMBRANE_PROTEIN_COMPLEX	0	1	1	0	1	0	0	GO_EXTRINSIC_COMPONENT_OF_PLASMA_MEMBRANE
GO_PLASMA_MEMBRANE_RECEPTOR_COMPLEX	0	1	1	0	1	0	0	GO_EXTRINSIC_COMPONENT_OF_PLASMA_MEMBRANE
GO_INOSITOL_LIPID_MEDIATED_SIGNALING	0	1	1	0	1	0	0	GO_INOSITOL_LIPID_MEDIATED_SIGNALING
GO_REGULATION_OF_PHOSPHATIDYLINOSITOL_3_KINASE_SIGNALING	0	1	1	0	1	0	0	GO_INOSITOL_LIPID_MEDIATED_SIGNALING
GO_NEGATIVE_REGULATION_OF_NERVOUS_SYSTEM_DEVELOPMENT	0	1	1	0	1	0	0	GO_NEGATIVE_REGULATION_OF_NERVOUS_SYSTEM_DEVELOPMENT
GO_NEGATIVE_REGULATION_OF_NEURON_DIFFERENTIATION	0	1	1	0	1	0	0	GO_NEGATIVE_REGULATION_OF_NERVOUS_SYSTEM_DEVELOPMENT
GO_POSITIVE_REGULATION_OF_CELL_DEVELOPMENT	0	1	1	0	1	0	0	GO_NEGATIVE_REGULATION_OF_NERVOUS_SYSTEM_DEVELOPMENT
GO_REGULATION_OF_AXONOGENESIS	0	1	1	0	1	0	0	GO_NEGATIVE_REGULATION_OF_NERVOUS_SYSTEM_DEVELOPMENT
GO_REGULATION_OF_NEURON_DIFFERENTIATION	0	1	1	0	1	0	0	GO_NEGATIVE_REGULATION_OF_NERVOUS_SYSTEM_DEVELOPMENT
GO_REGULATION_OF_NEURON_PROJECTION_DEVELOPMENT	0	1	1	0	1	0	0	GO_NEGATIVE_REGULATION_OF_NERVOUS_SYSTEM_DEVELOPMENT
GO_POSITIVE_REGULATION_OF_EPITHELIAL_CELL_PROLIFERATION	0	1	1	0	1	0	0	GO_REGULATION_OF_EPITHELIAL_CELL_PROLIFERATION
GO_REGULATION_OF_EPITHELIAL_CELL_PROLIFERATION	0	1	1	0	1	0	0	GO_REGULATION_OF_EPITHELIAL_CELL_PROLIFERATION
GO_POSITIVE_REGULATION_OF_STRESS_ACTIVATED_PROTEIN_KINASE_SIGNALING_CASCADE	0	1	1	0	1	0	0	GO_REGULATION_OF_WOUND_HEALING
GO_REGULATION_OF_WOUND_HEALING	0	1	1	0	1	0	0	GO_REGULATION_OF_WOUND_HEALING
GO_ANGIOGENESIS	0	1	1	0	1	0	0	GO_VASCULATURE_DEVELOPMENT
GO_VASCULATURE_DEVELOPMENT	0	1	1	0	1	0	0	GO_VASCULATURE_DEVELOPMENT
GO_EXTRACELLULAR_MATRIX	0	1	1	0	1	0	0	NA
GO_EXTRINSIC_COMPONENT_OF_MEMBRANE	0	1	1	0	1	0	0	NA
GO_MEMBRANE_MICRODOMAIN	0	1	1	0	1	0	0	NA
GO_PEPTIDYL_TYROSINE_MODIFICATION	0	1	1	0	1	0	0	NA
GO_POSITIVE_REGULATION_OF_PEPTIDASE_ACTIVITY	0	1	1	0	1	0	0	NA
GO_PROTEIN_TYROSINE_KINASE_ACTIVITY	0	1	1	0	1	0	0	NA
GO_REGULATION_OF_CHEMOTAXIS	0	1	1	0	1	0	0	NA
GO_REGULATION_OF_EXTRINSIC_APOPTOTIC_SIGNALING_PATHWAY	0	1	1	0	1	0	0	NA
GO_REGULATION_OF_RECEPTOR_ACTIVITY	0	1	1	0	1	0	0	NA
GO_SYNAPSE_ORGANIZATION	0	1	1	0	1	0	0	NA
HALLMARK_INTERFERON_ALPHA_RESPONSE	0	1	1	0	1	0	0	NA
HALLMARK_NOTCH_SIGNALING	0	1	1	0	1	0	0	NA
HALLMARK_WNT_BETA_CATENIN_SIGNALING	0	1	1	0	1	0	0	NA
GO_ANION_TRANSMEMBRANE_TRANSPORT	0	1	0	0	0	0	0	GO_ANION_TRANSMEMBRANE_TRANSPORT
GO_CALCIUM_ION_TRANSMEMBRANE_TRANSPORT	0	1	0	0	0	0	0	GO_ANION_TRANSMEMBRANE_TRANSPORT
GO_CALCIUM_ION_TRANSPORT	0	1	0	0	0	0	0	GO_ANION_TRANSMEMBRANE_TRANSPORT
GO_INORGANIC_ION_TRANSMEMBRANE_TRANSPORT	0	1	0	0	0	0	0	GO_ANION_TRANSMEMBRANE_TRANSPORT
GO_ION_TRANSMEMBRANE_TRANSPORT	0	1	0	0	0	0	0	GO_ANION_TRANSMEMBRANE_TRANSPORT
GO_METAL_ION_TRANSPORT	0	1	0	0	0	0	0	GO_ANION_TRANSMEMBRANE_TRANSPORT
GO_POTASSIUM_ION_TRANSPORT	0	1	0	0	0	0	0	GO_ANION_TRANSMEMBRANE_TRANSPORT
GO_ANION_TRANSMEMBRANE_TRANSPORTER_ACTIVITY	0	1	0	0	0	0	0	GO_CALCIUM_ION_TRANSMEMBRANE_TRANSPORTER_ACTIVITY
GO_CALCIUM_ION_TRANSMEMBRANE_TRANSPORTER_ACTIVITY	0	1	0	0	0	0	0	GO_CALCIUM_ION_TRANSMEMBRANE_TRANSPORTER_ACTIVITY
GO_CATION_CHANNEL_ACTIVITY	0	1	0	0	0	0	0	GO_CALCIUM_ION_TRANSMEMBRANE_TRANSPORTER_ACTIVITY
GO_DIVALENT_INORGANIC_CATION_TRANSMEMBRANE_TRANSPORTER_ACTIVITY	0	1	0	0	0	0	0	GO_CALCIUM_ION_TRANSMEMBRANE_TRANSPORTER_ACTIVITY
GO_GATED_CHANNEL_ACTIVITY	0	1	0	0	0	0	0	GO_CALCIUM_ION_TRANSMEMBRANE_TRANSPORTER_ACTIVITY
GO_LIGAND_GATED_CHANNEL_ACTIVITY	0	1	0	0	0	0	0	GO_CALCIUM_ION_TRANSMEMBRANE_TRANSPORTER_ACTIVITY
GO_METAL_ION_TRANSMEMBRANE_TRANSPORTER_ACTIVITY	0	1	0	0	0	0	0	GO_CALCIUM_ION_TRANSMEMBRANE_TRANSPORTER_ACTIVITY
GO_ORGANIC_ANION_TRANSMEMBRANE_TRANSPORTER_ACTIVITY	0	1	0	0	0	0	0	GO_CALCIUM_ION_TRANSMEMBRANE_TRANSPORTER_ACTIVITY
GO_PASSIVE_TRANSMEMBRANE_TRANSPORTER_ACTIVITY	0	1	0	0	0	0	0	GO_CALCIUM_ION_TRANSMEMBRANE_TRANSPORTER_ACTIVITY
GO_POTASSIUM_CHANNEL_ACTIVITY	0	1	0	0	0	0	0	GO_CALCIUM_ION_TRANSMEMBRANE_TRANSPORTER_ACTIVITY
GO_TRANSMEMBRANE_TRANSPORTER_ACTIVITY	0	1	0	0	0	0	0	GO_CALCIUM_ION_TRANSMEMBRANE_TRANSPORTER_ACTIVITY
GO_VOLTAGE_GATED_CATION_CHANNEL_ACTIVITY	0	1	0	0	0	0	0	GO_CALCIUM_ION_TRANSMEMBRANE_TRANSPORTER_ACTIVITY
GO_VOLTAGE_GATED_ION_CHANNEL_ACTIVITY	0	1	0	0	0	0	0	GO_CALCIUM_ION_TRANSMEMBRANE_TRANSPORTER_ACTIVITY
GO_CELLULAR_RESPONSE_TO_ACID_CHEMICAL	0	1	0	0	0	0	0	GO_CELLULAR_RESPONSE_TO_INORGANIC_SUBSTANCE
GO_CELLULAR_RESPONSE_TO_INORGANIC_SUBSTANCE	0	1	0	0	0	0	0	GO_CELLULAR_RESPONSE_TO_INORGANIC_SUBSTANCE
GO_CILIARY_PART	0	1	0	0	0	0	0	GO_CILIUM
GO_CILIUM	0	1	0	0	0	0	0	GO_CILIUM
GO_EPIDERMIS_DEVELOPMENT	0	1	0	0	0	0	0	GO_EPIDERMIS_DEVELOPMENT
GO_EPITHELIAL_CELL_DEVELOPMENT	0	1	0	0	0	0	0	GO_EPIDERMIS_DEVELOPMENT
GO_MESENCHYME_DEVELOPMENT	0	1	0	0	0	0	0	GO_EPIDERMIS_DEVELOPMENT
GO_CENTRAL_NERVOUS_SYSTEM_NEURON_DIFFERENTIATION	0	1	0	0	0	0	0	GO_HINDBRAIN_DEVELOPMENT
GO_FOREBRAIN_DEVELOPMENT	0	1	0	0	0	0	0	GO_HINDBRAIN_DEVELOPMENT
GO_HINDBRAIN_DEVELOPMENT	0	1	0	0	0	0	0	GO_HINDBRAIN_DEVELOPMENT
GO_NEGATIVE_REGULATION_OF_CELL_GROWTH	0	1	0	0	0	0	0	GO_NEGATIVE_REGULATION_OF_CELL_GROWTH
GO_NEURON_DEVELOPMENT	0	1	0	0	0	0	0	GO_NEGATIVE_REGULATION_OF_CELL_GROWTH
GO_NEURON_PROJECTION_GUIDANCE	0	1	0	0	0	0	0	GO_NEGATIVE_REGULATION_OF_CELL_GROWTH
GO_POSITIVE_REGULATION_OF_CELL_PROJECTION_ORGANIZATION	0	1	0	0	0	0	0	GO_NEGATIVE_REGULATION_OF_CELL_GROWTH
GO_NEGATIVE_REGULATION_OF_SECRETION	0	1	0	0	0	0	0	GO_NEGATIVE_REGULATION_OF_SECRETION
GO_REGULATION_OF_EXOCYTOSIS	0	1	0	0	0	0	0	GO_NEGATIVE_REGULATION_OF_SECRETION
GO_REGULATION_OF_REGULATED_SECRETORY_PATHWAY	0	1	0	0	0	0	0	GO_NEGATIVE_REGULATION_OF_SECRETION
GO_KIDNEY_EPITHELIUM_DEVELOPMENT	0	1	0	0	0	0	0	GO_NEPHRON_DEVELOPMENT
GO_NEPHRON_DEVELOPMENT	0	1	0	0	0	0	0	GO_NEPHRON_DEVELOPMENT
GO_POSTSYNAPSE	0	1	0	0	0	0	0	GO_POSTSYNAPSE
GO_POSTSYNAPTIC_MEMBRANE	0	1	0	0	0	0	0	GO_POSTSYNAPSE
GO_SYNAPTIC_MEMBRANE	0	1	0	0	0	0	0	GO_POSTSYNAPSE
GO_GUANYL_NUCLEOTIDE_EXCHANGE_FACTOR_ACTIVITY	0	1	0	0	0	0	0	GO_RAS_GUANYL_NUCLEOTIDE_EXCHANGE_FACTOR_ACTIVITY
GO_RAS_GUANYL_NUCLEOTIDE_EXCHANGE_FACTOR_ACTIVITY	0	1	0	0	0	0	0	GO_RAS_GUANYL_NUCLEOTIDE_EXCHANGE_FACTOR_ACTIVITY
GO_GLYCEROPHOSPHOLIPID_METABOLIC_PROCESS	0	1	0	0	0	0	0	GO_REGULATION_OF_LIPID_BIOSYNTHETIC_PROCESS
GO_LIPID_MODIFICATION	0	1	0	0	0	0	0	GO_REGULATION_OF_LIPID_BIOSYNTHETIC_PROCESS
GO_PHOSPHATIDYLINOSITOL_METABOLIC_PROCESS	0	1	0	0	0	0	0	GO_REGULATION_OF_LIPID_BIOSYNTHETIC_PROCESS
GO_PHOSPHOLIPID_METABOLIC_PROCESS	0	1	0	0	0	0	0	GO_REGULATION_OF_LIPID_BIOSYNTHETIC_PROCESS
GO_REGULATION_OF_LIPID_BIOSYNTHETIC_PROCESS	0	1	0	0	0	0	0	GO_REGULATION_OF_LIPID_BIOSYNTHETIC_PROCESS
GO_NEGATIVE_REGULATION_OF_CELL_DEVELOPMENT	0	1	0	0	0	0	0	GO_REGULATION_OF_MUSCLE_CELL_DIFFERENTIATION
GO_POSITIVE_REGULATION_OF_NERVOUS_SYSTEM_DEVELOPMENT	0	1	0	0	0	0	0	GO_REGULATION_OF_MUSCLE_CELL_DIFFERENTIATION
GO_POSITIVE_REGULATION_OF_NEURON_DIFFERENTIATION	0	1	0	0	0	0	0	GO_REGULATION_OF_MUSCLE_CELL_DIFFERENTIATION
GO_POSITIVE_REGULATION_OF_NEURON_PROJECTION_DEVELOPMENT	0	1	0	0	0	0	0	GO_REGULATION_OF_MUSCLE_CELL_DIFFERENTIATION
GO_REGULATION_OF_MUSCLE_CELL_DIFFERENTIATION	0	1	0	0	0	0	0	GO_REGULATION_OF_MUSCLE_CELL_DIFFERENTIATION
GO_REGULATION_OF_NERVOUS_SYSTEM_DEVELOPMENT	0	1	0	0	0	0	0	GO_REGULATION_OF_MUSCLE_CELL_DIFFERENTIATION
GO_PLACENTA_DEVELOPMENT	0	1	0	0	0	0	0	GO_REGULATION_OF_REPRODUCTIVE_PROCESS
GO_REGULATION_OF_REPRODUCTIVE_PROCESS	0	1	0	0	0	0	0	GO_REGULATION_OF_REPRODUCTIVE_PROCESS
GO_HORMONE_MEDIATED_SIGNALING_PATHWAY	0	1	0	0	0	0	0	GO_RESPONSE_TO_KETONE
GO_RESPONSE_TO_KETONE	0	1	0	0	0	0	0	GO_RESPONSE_TO_KETONE
GO_RESPONSE_TO_STEROID_HORMONE	0	1	0	0	0	0	0	GO_RESPONSE_TO_KETONE
GO_STEROID_HORMONE_MEDIATED_SIGNALING_PATHWAY	0	1	0	0	0	0	0	GO_RESPONSE_TO_KETONE
GO_NEUROLOGICAL_SYSTEM_PROCESS	0	1	0	0	0	0	0	GO_SENSORY_PERCEPTION_OF_MECHANICAL_STIMULUS
GO_REGULATION_OF_BLOOD_CIRCULATION	0	1	0	0	0	0	0	GO_SENSORY_PERCEPTION_OF_MECHANICAL_STIMULUS
GO_SENSORY_PERCEPTION	0	1	0	0	0	0	0	GO_SENSORY_PERCEPTION_OF_MECHANICAL_STIMULUS
GO_SENSORY_PERCEPTION_OF_LIGHT_STIMULUS	0	1	0	0	0	0	0	GO_SENSORY_PERCEPTION_OF_MECHANICAL_STIMULUS
GO_SENSORY_PERCEPTION_OF_MECHANICAL_STIMULUS	0	1	0	0	0	0	0	GO_SENSORY_PERCEPTION_OF_MECHANICAL_STIMULUS
GO_G_PROTEIN_COUPLED_RECEPTOR_ACTIVITY	0	1	0	0	0	0	0	GO_SIGNALING_RECEPTOR_ACTIVITY
GO_RECEPTOR_ACTIVITY	0	1	0	0	0	0	0	GO_SIGNALING_RECEPTOR_ACTIVITY
GO_SIGNALING_RECEPTOR_ACTIVITY	0	1	0	0	0	0	0	GO_SIGNALING_RECEPTOR_ACTIVITY
GO_EMBRYONIC_ORGAN_MORPHOGENESIS	0	1	0	0	0	0	0	GO_SKELETAL_SYSTEM_MORPHOGENESIS
GO_EYE_DEVELOPMENT	0	1	0	0	0	0	0	GO_SKELETAL_SYSTEM_MORPHOGENESIS
GO_EYE_MORPHOGENESIS	0	1	0	0	0	0	0	GO_SKELETAL_SYSTEM_MORPHOGENESIS
GO_RETINA_DEVELOPMENT_IN_CAMERA_TYPE_EYE	0	1	0	0	0	0	0	GO_SKELETAL_SYSTEM_MORPHOGENESIS
GO_SENSORY_ORGAN_DEVELOPMENT	0	1	0	0	0	0	0	GO_SKELETAL_SYSTEM_MORPHOGENESIS
GO_SENSORY_ORGAN_MORPHOGENESIS	0	1	0	0	0	0	0	GO_SKELETAL_SYSTEM_MORPHOGENESIS
GO_SKELETAL_SYSTEM_MORPHOGENESIS	0	1	0	0	0	0	0	GO_SKELETAL_SYSTEM_MORPHOGENESIS
GO_SKIN_DEVELOPMENT	0	1	0	0	0	0	0	GO_SKELETAL_SYSTEM_MORPHOGENESIS
GO_AMEBOIDAL_TYPE_CELL_MIGRATION	0	1	0	0	0	0	0	NA
GO_AMIDE_BIOSYNTHETIC_PROCESS	0	1	0	0	0	0	0	NA
GO_AMMONIUM_ION_METABOLIC_PROCESS	0	1	0	0	0	0	0	NA
GO_ANCHORED_COMPONENT_OF_MEMBRANE	0	1	0	0	0	0	0	NA
GO_CATION_CHANNEL_COMPLEX	0	1	0	0	0	0	0	NA
GO_CELL_MATURATION	0	1	0	0	0	0	0	NA
GO_G_PROTEIN_COUPLED_RECEPTOR_SIGNALING_PATHWAY	0	1	0	0	0	0	0	NA
GO_GROWTH_FACTOR_ACTIVITY	0	1	0	0	0	0	0	NA
GO_GTPASE_BINDING	0	1	0	0	0	0	0	NA
GO_INTRINSIC_COMPONENT_OF_PLASMA_MEMBRANE	0	1	0	0	0	0	0	NA
GO_MEMBRANE_PROTEIN_COMPLEX	0	1	0	0	0	0	0	NA
GO_MEMBRANE_REGION	0	1	0	0	0	0	0	NA
GO_MITOCHONDRIAL_TRANSPORT	0	1	0	0	0	0	0	NA
GO_MULTI_MULTICELLULAR_ORGANISM_PROCESS	0	1	0	0	0	0	0	NA
GO_MULTICELLULAR_ORGANISMAL_SIGNALING	0	1	0	0	0	0	0	NA
GO_PATTERN_SPECIFICATION_PROCESS	0	1	0	0	0	0	0	NA
GO_POSITIVE_REGULATION_OF_CELL_DIVISION	0	1	0	0	0	0	0	NA
GO_REGIONALIZATION	0	1	0	0	0	0	0	NA
GO_REGULATION_OF_CAMP_METABOLIC_PROCESS	0	1	0	0	0	0	0	NA
GO_REGULATION_OF_MEMBRANE_POTENTIAL	0	1	0	0	0	0	0	NA
GO_REGULATION_OF_TRANSMEMBRANE_RECEPTOR_PROTEIN_SERINE_THREONINE_KINASE_SIGNALING_PATHWAY	0	1	0	0	0	0	0	NA
GO_RESPONSE_TO_ESTROGEN	0	1	0	0	0	0	0	NA
GO_RESPONSE_TO_LIGHT_STIMULUS	0	1	0	0	0	0	0	NA
GO_RESPONSE_TO_STARVATION	0	1	0	0	0	0	0	NA
GO_STEM_CELL_DIFFERENTIATION	0	1	0	0	0	0	0	NA
GO_STRUCTURAL_MOLECULE_ACTIVITY	0	1	0	0	0	0	0	NA
GO_TRANSPORTER_COMPLEX	0	1	0	0	0	0	0	NA
GO_UROGENITAL_SYSTEM_DEVELOPMENT	0	1	0	0	0	0	0	NA
HALLMARK_UV_RESPONSE_UP	0	1	0	0	0	0	0	NA
GO_ACTIN_BASED_CELL_PROJECTION	0	0	1	0	0	0	0	GO_ACTIN_BASED_CELL_PROJECTION
GO_CELL_PROJECTION_PART	0	0	1	0	0	0	0	GO_ACTIN_BASED_CELL_PROJECTION
GO_LAMELLIPODIUM	0	0	1	0	0	0	0	GO_ACTIN_BASED_CELL_PROJECTION
GO_LEADING_EDGE_MEMBRANE	0	0	1	0	0	0	0	GO_ACTIN_BASED_CELL_PROJECTION
GO_RUFFLE	0	0	1	0	0	0	0	GO_ACTIN_BASED_CELL_PROJECTION
GO_ACTIN_CYTOSKELETON	0	0	1	0	0	0	0	GO_ACTIN_CYTOSKELETON
GO_CHROMATIN	0	0	1	0	0	0	0	GO_ACTIN_CYTOSKELETON
GO_CYTOSKELETON	0	0	1	0	0	0	0	GO_ACTIN_CYTOSKELETON
GO_MICROTUBULE	0	0	1	0	0	0	0	GO_ACTIN_CYTOSKELETON
GO_NUCLEAR_CHROMATIN	0	0	1	0	0	0	0	GO_ACTIN_CYTOSKELETON
GO_ACTIVATION_OF_IMMUNE_RESPONSE	0	0	1	0	0	0	0	GO_ANTIGEN_PROCESSING_AND_PRESENTATION
GO_ACTIVATION_OF_INNATE_IMMUNE_RESPONSE	0	0	1	0	0	0	0	GO_ANTIGEN_PROCESSING_AND_PRESENTATION
GO_ADAPTIVE_IMMUNE_RESPONSE	0	0	1	0	0	0	0	GO_ANTIGEN_PROCESSING_AND_PRESENTATION
GO_ANTIGEN_PROCESSING_AND_PRESENTATION	0	0	1	0	0	0	0	GO_ANTIGEN_PROCESSING_AND_PRESENTATION
GO_ANTIGEN_RECEPTOR_MEDIATED_SIGNALING_PATHWAY	0	0	1	0	0	0	0	GO_ANTIGEN_PROCESSING_AND_PRESENTATION
GO_IMMUNE_EFFECTOR_PROCESS	0	0	1	0	0	0	0	GO_ANTIGEN_PROCESSING_AND_PRESENTATION
GO_IMMUNE_RESPONSE	0	0	1	0	0	0	0	GO_ANTIGEN_PROCESSING_AND_PRESENTATION
GO_IMMUNE_RESPONSE_REGULATING_CELL_SURFACE_RECEPTOR_SIGNALING_PATHWAY	0	0	1	0	0	0	0	GO_ANTIGEN_PROCESSING_AND_PRESENTATION
GO_IMMUNE_SYSTEM_DEVELOPMENT	0	0	1	0	0	0	0	GO_ANTIGEN_PROCESSING_AND_PRESENTATION
GO_LEUKOCYTE_DIFFERENTIATION	0	0	1	0	0	0	0	GO_ANTIGEN_PROCESSING_AND_PRESENTATION
GO_LEUKOCYTE_MEDIATED_IMMUNITY	0	0	1	0	0	0	0	GO_ANTIGEN_PROCESSING_AND_PRESENTATION
GO_LYMPHOCYTE_DIFFERENTIATION	0	0	1	0	0	0	0	GO_ANTIGEN_PROCESSING_AND_PRESENTATION
GO_MYELOID_CELL_DIFFERENTIATION	0	0	1	0	0	0	0	GO_ANTIGEN_PROCESSING_AND_PRESENTATION
GO_NEGATIVE_REGULATION_OF_IMMUNE_EFFECTOR_PROCESS	0	0	1	0	0	0	0	GO_ANTIGEN_PROCESSING_AND_PRESENTATION
GO_NEGATIVE_REGULATION_OF_IMMUNE_RESPONSE	0	0	1	0	0	0	0	GO_ANTIGEN_PROCESSING_AND_PRESENTATION
GO_NEGATIVE_REGULATION_OF_IMMUNE_SYSTEM_PROCESS	0	0	1	0	0	0	0	GO_ANTIGEN_PROCESSING_AND_PRESENTATION
GO_PATTERN_RECOGNITION_RECEPTOR_SIGNALING_PATHWAY	0	0	1	0	0	0	0	GO_ANTIGEN_PROCESSING_AND_PRESENTATION
GO_POSITIVE_REGULATION_OF_HEMOPOIESIS	0	0	1	0	0	0	0	GO_ANTIGEN_PROCESSING_AND_PRESENTATION
GO_POSITIVE_REGULATION_OF_IMMUNE_EFFECTOR_PROCESS	0	0	1	0	0	0	0	GO_ANTIGEN_PROCESSING_AND_PRESENTATION
GO_POSITIVE_REGULATION_OF_IMMUNE_RESPONSE	0	0	1	0	0	0	0	GO_ANTIGEN_PROCESSING_AND_PRESENTATION
GO_POSITIVE_REGULATION_OF_IMMUNE_SYSTEM_PROCESS	0	0	1	0	0	0	0	GO_ANTIGEN_PROCESSING_AND_PRESENTATION
GO_POSITIVE_REGULATION_OF_INNATE_IMMUNE_RESPONSE	0	0	1	0	0	0	0	GO_ANTIGEN_PROCESSING_AND_PRESENTATION
GO_POSITIVE_REGULATION_OF_LEUKOCYTE_DIFFERENTIATION	0	0	1	0	0	0	0	GO_ANTIGEN_PROCESSING_AND_PRESENTATION
GO_REGULATION_OF_ADAPTIVE_IMMUNE_RESPONSE	0	0	1	0	0	0	0	GO_ANTIGEN_PROCESSING_AND_PRESENTATION
GO_REGULATION_OF_HEMOPOIESIS	0	0	1	0	0	0	0	GO_ANTIGEN_PROCESSING_AND_PRESENTATION
GO_REGULATION_OF_IMMUNE_EFFECTOR_PROCESS	0	0	1	0	0	0	0	GO_ANTIGEN_PROCESSING_AND_PRESENTATION
GO_REGULATION_OF_IMMUNE_RESPONSE	0	0	1	0	0	0	0	GO_ANTIGEN_PROCESSING_AND_PRESENTATION
GO_REGULATION_OF_IMMUNE_SYSTEM_PROCESS	0	0	1	0	0	0	0	GO_ANTIGEN_PROCESSING_AND_PRESENTATION
GO_REGULATION_OF_LEUKOCYTE_DIFFERENTIATION	0	0	1	0	0	0	0	GO_ANTIGEN_PROCESSING_AND_PRESENTATION
GO_REGULATION_OF_LEUKOCYTE_MEDIATED_IMMUNITY	0	0	1	0	0	0	0	GO_ANTIGEN_PROCESSING_AND_PRESENTATION
GO_REGULATION_OF_LYMPHOCYTE_DIFFERENTIATION	0	0	1	0	0	0	0	GO_ANTIGEN_PROCESSING_AND_PRESENTATION
GO_REGULATION_OF_LYMPHOCYTE_MEDIATED_IMMUNITY	0	0	1	0	0	0	0	GO_ANTIGEN_PROCESSING_AND_PRESENTATION
GO_REGULATION_OF_MYELOID_CELL_DIFFERENTIATION	0	0	1	0	0	0	0	GO_ANTIGEN_PROCESSING_AND_PRESENTATION
GO_T_CELL_DIFFERENTIATION	0	0	1	0	0	0	0	GO_ANTIGEN_PROCESSING_AND_PRESENTATION
GO_APOPTOTIC_SIGNALING_PATHWAY	0	0	1	0	0	0	0	GO_APOPTOTIC_SIGNALING_PATHWAY
GO_NEGATIVE_REGULATION_OF_APOPTOTIC_SIGNALING_PATHWAY	0	0	1	0	0	0	0	GO_APOPTOTIC_SIGNALING_PATHWAY
GO_NEGATIVE_REGULATION_OF_CELL_DEATH	0	0	1	0	0	0	0	GO_APOPTOTIC_SIGNALING_PATHWAY
GO_POSITIVE_REGULATION_OF_APOPTOTIC_SIGNALING_PATHWAY	0	0	1	0	0	0	0	GO_APOPTOTIC_SIGNALING_PATHWAY
GO_POSITIVE_REGULATION_OF_CELL_DEATH	0	0	1	0	0	0	0	GO_APOPTOTIC_SIGNALING_PATHWAY
GO_REGULATION_OF_APOPTOTIC_SIGNALING_PATHWAY	0	0	1	0	0	0	0	GO_APOPTOTIC_SIGNALING_PATHWAY
GO_REGULATION_OF_CELL_DEATH	0	0	1	0	0	0	0	GO_APOPTOTIC_SIGNALING_PATHWAY
GO_REGULATION_OF_INTRINSIC_APOPTOTIC_SIGNALING_PATHWAY	0	0	1	0	0	0	0	GO_APOPTOTIC_SIGNALING_PATHWAY
GO_BONE_DEVELOPMENT	0	0	1	0	0	0	0	GO_BONE_DEVELOPMENT
GO_CARTILAGE_DEVELOPMENT	0	0	1	0	0	0	0	GO_BONE_DEVELOPMENT
GO_AMINOGLYCAN_METABOLIC_PROCESS	0	0	1	0	0	0	0	GO_CARBOHYDRATE_DERIVATIVE_CATABOLIC_PROCESS
GO_CARBOHYDRATE_DERIVATIVE_CATABOLIC_PROCESS	0	0	1	0	0	0	0	GO_CARBOHYDRATE_DERIVATIVE_CATABOLIC_PROCESS
GO_GLYCOPROTEIN_METABOLIC_PROCESS	0	0	1	0	0	0	0	GO_CARBOHYDRATE_DERIVATIVE_CATABOLIC_PROCESS
GO_ORGANONITROGEN_COMPOUND_CATABOLIC_PROCESS	0	0	1	0	0	0	0	GO_CARBOHYDRATE_DERIVATIVE_CATABOLIC_PROCESS
GO_POSITIVE_REGULATION_OF_CATABOLIC_PROCESS	0	0	1	0	0	0	0	GO_CARBOHYDRATE_DERIVATIVE_CATABOLIC_PROCESS
GO_POSITIVE_REGULATION_OF_PROTEIN_CATABOLIC_PROCESS	0	0	1	0	0	0	0	GO_CARBOHYDRATE_DERIVATIVE_CATABOLIC_PROCESS
GO_REGULATION_OF_CATABOLIC_PROCESS	0	0	1	0	0	0	0	GO_CARBOHYDRATE_DERIVATIVE_CATABOLIC_PROCESS
GO_REGULATION_OF_PROTEIN_CATABOLIC_PROCESS	0	0	1	0	0	0	0	GO_CARBOHYDRATE_DERIVATIVE_CATABOLIC_PROCESS
GO_CELL_CYCLE_ARREST	0	0	1	0	0	0	0	GO_CELL_CYCLE_ARREST
GO_POSITIVE_REGULATION_OF_CELL_CYCLE	0	0	1	0	0	0	0	GO_CELL_CYCLE_ARREST
GO_CELL_GROWTH	0	0	1	0	0	0	0	GO_CELL_GROWTH
GO_DEVELOPMENTAL_GROWTH	0	0	1	0	0	0	0	GO_CELL_GROWTH
GO_DEVELOPMENTAL_GROWTH_INVOLVED_IN_MORPHOGENESIS	0	0	1	0	0	0	0	GO_CELL_GROWTH
GO_POSITIVE_REGULATION_OF_DEVELOPMENTAL_GROWTH	0	0	1	0	0	0	0	GO_CELL_GROWTH
GO_REGULATION_OF_DEVELOPMENTAL_GROWTH	0	0	1	0	0	0	0	GO_CELL_GROWTH
GO_CELL_JUNCTION_ASSEMBLY	0	0	1	0	0	0	0	GO_CELL_JUNCTION_ASSEMBLY
GO_PROTEIN_COMPLEX_BIOGENESIS	0	0	1	0	0	0	0	GO_CELL_JUNCTION_ASSEMBLY
GO_REGULATION_OF_CELLULAR_COMPONENT_BIOGENESIS	0	0	1	0	0	0	0	GO_CELL_JUNCTION_ASSEMBLY
GO_CELL_CELL_ADHESION	0	0	1	0	0	0	0	GO_CELL_SUBSTRATE_ADHESION
GO_CELL_MATRIX_ADHESION	0	0	1	0	0	0	0	GO_CELL_SUBSTRATE_ADHESION
GO_CELL_SUBSTRATE_ADHESION	0	0	1	0	0	0	0	GO_CELL_SUBSTRATE_ADHESION
GO_LEUKOCYTE_CELL_CELL_ADHESION	0	0	1	0	0	0	0	GO_CELL_SUBSTRATE_ADHESION
GO_NEGATIVE_REGULATION_OF_CELL_ADHESION	0	0	1	0	0	0	0	GO_CELL_SUBSTRATE_ADHESION
GO_NEGATIVE_REGULATION_OF_HOMOTYPIC_CELL_CELL_ADHESION	0	0	1	0	0	0	0	GO_CELL_SUBSTRATE_ADHESION
GO_POSITIVE_REGULATION_OF_CELL_ADHESION	0	0	1	0	0	0	0	GO_CELL_SUBSTRATE_ADHESION
GO_POSITIVE_REGULATION_OF_CELL_CELL_ADHESION	0	0	1	0	0	0	0	GO_CELL_SUBSTRATE_ADHESION
GO_REGULATION_OF_CELL_ADHESION	0	0	1	0	0	0	0	GO_CELL_SUBSTRATE_ADHESION
GO_REGULATION_OF_CELL_CELL_ADHESION	0	0	1	0	0	0	0	GO_CELL_SUBSTRATE_ADHESION
GO_REGULATION_OF_CELL_SUBSTRATE_ADHESION	0	0	1	0	0	0	0	GO_CELL_SUBSTRATE_ADHESION
GO_REGULATION_OF_HOMOTYPIC_CELL_CELL_ADHESION	0	0	1	0	0	0	0	GO_CELL_SUBSTRATE_ADHESION
GO_SINGLE_ORGANISM_CELL_ADHESION	0	0	1	0	0	0	0	GO_CELL_SUBSTRATE_ADHESION
GO_ANCHORING_JUNCTION	0	0	1	0	0	0	0	GO_CELL_SUBSTRATE_JUNCTION
GO_CELL_CELL_JUNCTION	0	0	1	0	0	0	0	GO_CELL_SUBSTRATE_JUNCTION
GO_CELL_SUBSTRATE_JUNCTION	0	0	1	0	0	0	0	GO_CELL_SUBSTRATE_JUNCTION
GO_CELL_CHEMOTAXIS	0	0	1	0	0	0	0	GO_CELLULAR_RESPONSE_TO_EXTERNAL_STIMULUS
GO_CELL_MOTILITY	0	0	1	0	0	0	0	GO_CELLULAR_RESPONSE_TO_EXTERNAL_STIMULUS
GO_CELLULAR_RESPONSE_TO_BIOTIC_STIMULUS	0	0	1	0	0	0	0	GO_CELLULAR_RESPONSE_TO_EXTERNAL_STIMULUS
GO_CELLULAR_RESPONSE_TO_EXTERNAL_STIMULUS	0	0	1	0	0	0	0	GO_CELLULAR_RESPONSE_TO_EXTERNAL_STIMULUS
GO_DEFENSE_RESPONSE_TO_OTHER_ORGANISM	0	0	1	0	0	0	0	GO_CELLULAR_RESPONSE_TO_EXTERNAL_STIMULUS
GO_LEUKOCYTE_CHEMOTAXIS	0	0	1	0	0	0	0	GO_CELLULAR_RESPONSE_TO_EXTERNAL_STIMULUS
GO_LEUKOCYTE_MIGRATION	0	0	1	0	0	0	0	GO_CELLULAR_RESPONSE_TO_EXTERNAL_STIMULUS
GO_POSITIVE_REGULATION_OF_LEUKOCYTE_MIGRATION	0	0	1	0	0	0	0	GO_CELLULAR_RESPONSE_TO_EXTERNAL_STIMULUS
GO_POSITIVE_REGULATION_OF_LOCOMOTION	0	0	1	0	0	0	0	GO_CELLULAR_RESPONSE_TO_EXTERNAL_STIMULUS
GO_REGULATION_OF_EPITHELIAL_CELL_MIGRATION	0	0	1	0	0	0	0	GO_CELLULAR_RESPONSE_TO_EXTERNAL_STIMULUS
GO_REGULATION_OF_LEUKOCYTE_CHEMOTAXIS	0	0	1	0	0	0	0	GO_CELLULAR_RESPONSE_TO_EXTERNAL_STIMULUS
GO_REGULATION_OF_LEUKOCYTE_MIGRATION	0	0	1	0	0	0	0	GO_CELLULAR_RESPONSE_TO_EXTERNAL_STIMULUS
GO_REGULATION_OF_RESPONSE_TO_BIOTIC_STIMULUS	0	0	1	0	0	0	0	GO_CELLULAR_RESPONSE_TO_EXTERNAL_STIMULUS
GO_REGULATION_OF_RESPONSE_TO_EXTERNAL_STIMULUS	0	0	1	0	0	0	0	GO_CELLULAR_RESPONSE_TO_EXTERNAL_STIMULUS
GO_RESPONSE_TO_BACTERIUM	0	0	1	0	0	0	0	GO_CELLULAR_RESPONSE_TO_EXTERNAL_STIMULUS
GO_RESPONSE_TO_MOLECULE_OF_BACTERIAL_ORIGIN	0	0	1	0	0	0	0	GO_CELLULAR_RESPONSE_TO_EXTERNAL_STIMULUS
GO_RESPONSE_TO_VIRUS	0	0	1	0	0	0	0	GO_CELLULAR_RESPONSE_TO_EXTERNAL_STIMULUS
GO_TAXIS	0	0	1	0	0	0	0	GO_CELLULAR_RESPONSE_TO_EXTERNAL_STIMULUS
GO_CELLULAR_RESPONSE_TO_CYTOKINE_STIMULUS	0	0	1	0	0	0	0	GO_CELLULAR_RESPONSE_TO_NITROGEN_COMPOUND
GO_CELLULAR_RESPONSE_TO_INSULIN_STIMULUS	0	0	1	0	0	0	0	GO_CELLULAR_RESPONSE_TO_NITROGEN_COMPOUND
GO_CELLULAR_RESPONSE_TO_LIPID	0	0	1	0	0	0	0	GO_CELLULAR_RESPONSE_TO_NITROGEN_COMPOUND
GO_CELLULAR_RESPONSE_TO_NITROGEN_COMPOUND	0	0	1	0	0	0	0	GO_CELLULAR_RESPONSE_TO_NITROGEN_COMPOUND
GO_CYTOKINE_MEDIATED_SIGNALING_PATHWAY	0	0	1	0	0	0	0	GO_CELLULAR_RESPONSE_TO_NITROGEN_COMPOUND
GO_REGULATION_OF_RESPONSE_TO_CYTOKINE_STIMULUS	0	0	1	0	0	0	0	GO_CELLULAR_RESPONSE_TO_NITROGEN_COMPOUND
GO_RESPONSE_TO_INTERFERON_GAMMA	0	0	1	0	0	0	0	GO_CELLULAR_RESPONSE_TO_NITROGEN_COMPOUND
GO_CLATHRIN_COATED_VESICLE	0	0	1	0	0	0	0	GO_COATED_VESICLE
GO_COATED_VESICLE	0	0	1	0	0	0	0	GO_COATED_VESICLE
GO_CYTOPLASMIC_VESICLE_PART	0	0	1	0	0	0	0	GO_COATED_VESICLE
GO_EARLY_ENDOSOME	0	0	1	0	0	0	0	GO_COATED_VESICLE
GO_ENDOCYTIC_VESICLE	0	0	1	0	0	0	0	GO_COATED_VESICLE
GO_ENDOCYTIC_VESICLE_MEMBRANE	0	0	1	0	0	0	0	GO_COATED_VESICLE
GO_ENDOSOMAL_PART	0	0	1	0	0	0	0	GO_COATED_VESICLE
GO_ENDOSOME	0	0	1	0	0	0	0	GO_COATED_VESICLE
GO_LATE_ENDOSOME	0	0	1	0	0	0	0	GO_COATED_VESICLE
GO_COVALENT_CHROMATIN_MODIFICATION	0	0	1	0	0	0	0	GO_COVALENT_CHROMATIN_MODIFICATION
GO_NEGATIVE_REGULATION_OF_PROTEIN_COMPLEX_DISASSEMBLY	0	0	1	0	0	0	0	GO_COVALENT_CHROMATIN_MODIFICATION
GO_PROTEIN_COMPLEX_SUBUNIT_ORGANIZATION	0	0	1	0	0	0	0	GO_COVALENT_CHROMATIN_MODIFICATION
GO_REGULATION_OF_PROTEIN_COMPLEX_DISASSEMBLY	0	0	1	0	0	0	0	GO_COVALENT_CHROMATIN_MODIFICATION
GO_CYTOPLASMIC_SIDE_OF_MEMBRANE	0	0	1	0	0	0	0	GO_CYTOPLASMIC_SIDE_OF_MEMBRANE
GO_EXTERNAL_SIDE_OF_PLASMA_MEMBRANE	0	0	1	0	0	0	0	GO_CYTOPLASMIC_SIDE_OF_MEMBRANE
GO_ENDOCYTOSIS	0	0	1	0	0	0	0	GO_ENDOCYTOSIS
GO_EXOCYTOSIS	0	0	1	0	0	0	0	GO_ENDOCYTOSIS
GO_PHAGOCYTOSIS	0	0	1	0	0	0	0	GO_ENDOCYTOSIS
GO_PLATELET_DEGRANULATION	0	0	1	0	0	0	0	GO_ENDOCYTOSIS
GO_POSITIVE_REGULATION_OF_TRANSPORT	0	0	1	0	0	0	0	GO_ENDOCYTOSIS
GO_RECEPTOR_MEDIATED_ENDOCYTOSIS	0	0	1	0	0	0	0	GO_ENDOCYTOSIS
GO_REGULATED_EXOCYTOSIS	0	0	1	0	0	0	0	GO_ENDOCYTOSIS
GO_REGULATION_OF_SECRETION	0	0	1	0	0	0	0	GO_ENDOCYTOSIS
GO_REGULATION_OF_VESICLE_MEDIATED_TRANSPORT	0	0	1	0	0	0	0	GO_ENDOCYTOSIS
GO_SECRETION	0	0	1	0	0	0	0	GO_ENDOCYTOSIS
GO_SECRETION_BY_CELL	0	0	1	0	0	0	0	GO_ENDOCYTOSIS
GO_VESICLE_MEDIATED_TRANSPORT	0	0	1	0	0	0	0	GO_ENDOCYTOSIS
GO_ENDOPLASMIC_RETICULUM_LUMEN	0	0	1	0	0	0	0	GO_ENDOPLASMIC_RETICULUM_LUMEN
GO_ENDOPLASMIC_RETICULUM_PART	0	0	1	0	0	0	0	GO_ENDOPLASMIC_RETICULUM_LUMEN
GO_GOLGI_APPARATUS	0	0	1	0	0	0	0	GO_ENDOPLASMIC_RETICULUM_LUMEN
GO_INTERACTION_WITH_HOST	0	0	1	0	0	0	0	GO_INTERACTION_WITH_HOST
GO_NEGATIVE_REGULATION_OF_MULTI_ORGANISM_PROCESS	0	0	1	0	0	0	0	GO_INTERACTION_WITH_HOST
GO_CELL_PROJECTION_ORGANIZATION	0	0	1	0	0	0	0	GO_MEMBRANE_ORGANIZATION
GO_MEMBRANE_ORGANIZATION	0	0	1	0	0	0	0	GO_MEMBRANE_ORGANIZATION
GO_BLOOD_VESSEL_MORPHOGENESIS	0	0	1	0	0	0	0	GO_MORPHOGENESIS_OF_A_BRANCHING_STRUCTURE
GO_FORMATION_OF_PRIMARY_GERM_LAYER	0	0	1	0	0	0	0	GO_MORPHOGENESIS_OF_A_BRANCHING_STRUCTURE
GO_GASTRULATION	0	0	1	0	0	0	0	GO_MORPHOGENESIS_OF_A_BRANCHING_STRUCTURE
GO_GLAND_MORPHOGENESIS	0	0	1	0	0	0	0	GO_MORPHOGENESIS_OF_A_BRANCHING_STRUCTURE
GO_MORPHOGENESIS_OF_A_BRANCHING_STRUCTURE	0	0	1	0	0	0	0	GO_MORPHOGENESIS_OF_A_BRANCHING_STRUCTURE
GO_POSITIVE_REGULATION_OF_VASCULATURE_DEVELOPMENT	0	0	1	0	0	0	0	GO_MORPHOGENESIS_OF_A_BRANCHING_STRUCTURE
GO_REGULATION_OF_VASCULATURE_DEVELOPMENT	0	0	1	0	0	0	0	GO_MORPHOGENESIS_OF_A_BRANCHING_STRUCTURE
GO_ACTIVATION_OF_PROTEIN_KINASE_ACTIVITY	0	0	1	0	0	0	0	GO_NEGATIVE_REGULATION_OF_TRANSFERASE_ACTIVITY
GO_NEGATIVE_REGULATION_OF_MOLECULAR_FUNCTION	0	0	1	0	0	0	0	GO_NEGATIVE_REGULATION_OF_TRANSFERASE_ACTIVITY
GO_NEGATIVE_REGULATION_OF_SEQUENCE_SPECIFIC_DNA_BINDING_TRANSCRIPTION_FACTOR_ACTIVITY	0	0	1	0	0	0	0	GO_NEGATIVE_REGULATION_OF_TRANSFERASE_ACTIVITY
GO_NEGATIVE_REGULATION_OF_TRANSFERASE_ACTIVITY	0	0	1	0	0	0	0	GO_NEGATIVE_REGULATION_OF_TRANSFERASE_ACTIVITY
GO_POSITIVE_REGULATION_OF_KINASE_ACTIVITY	0	0	1	0	0	0	0	GO_NEGATIVE_REGULATION_OF_TRANSFERASE_ACTIVITY
GO_POSITIVE_REGULATION_OF_NF_KAPPAB_TRANSCRIPTION_FACTOR_ACTIVITY	0	0	1	0	0	0	0	GO_NEGATIVE_REGULATION_OF_TRANSFERASE_ACTIVITY
GO_POSITIVE_REGULATION_OF_PROTEIN_SERINE_THREONINE_KINASE_ACTIVITY	0	0	1	0	0	0	0	GO_NEGATIVE_REGULATION_OF_TRANSFERASE_ACTIVITY
GO_POSITIVE_REGULATION_OF_SEQUENCE_SPECIFIC_DNA_BINDING_TRANSCRIPTION_FACTOR_ACTIVITY	0	0	1	0	0	0	0	GO_NEGATIVE_REGULATION_OF_TRANSFERASE_ACTIVITY
GO_POSITIVE_REGULATION_OF_TRANSFERASE_ACTIVITY	0	0	1	0	0	0	0	GO_NEGATIVE_REGULATION_OF_TRANSFERASE_ACTIVITY
GO_REGULATION_OF_KINASE_ACTIVITY	0	0	1	0	0	0	0	GO_NEGATIVE_REGULATION_OF_TRANSFERASE_ACTIVITY
GO_REGULATION_OF_MAP_KINASE_ACTIVITY	0	0	1	0	0	0	0	GO_NEGATIVE_REGULATION_OF_TRANSFERASE_ACTIVITY
GO_REGULATION_OF_PROTEIN_SERINE_THREONINE_KINASE_ACTIVITY	0	0	1	0	0	0	0	GO_NEGATIVE_REGULATION_OF_TRANSFERASE_ACTIVITY
GO_REGULATION_OF_SEQUENCE_SPECIFIC_DNA_BINDING_TRANSCRIPTION_FACTOR_ACTIVITY	0	0	1	0	0	0	0	GO_NEGATIVE_REGULATION_OF_TRANSFERASE_ACTIVITY
GO_REGULATION_OF_TRANSFERASE_ACTIVITY	0	0	1	0	0	0	0	GO_NEGATIVE_REGULATION_OF_TRANSFERASE_ACTIVITY
GO_ORGANELLE_LOCALIZATION	0	0	1	0	0	0	0	GO_ORGANELLE_LOCALIZATION
GO_VESICLE_LOCALIZATION	0	0	1	0	0	0	0	GO_ORGANELLE_LOCALIZATION
GO_MONOCARBOXYLIC_ACID_BIOSYNTHETIC_PROCESS	0	0	1	0	0	0	0	GO_ORGANIC_ACID_BIOSYNTHETIC_PROCESS
GO_ORGANIC_ACID_BIOSYNTHETIC_PROCESS	0	0	1	0	0	0	0	GO_ORGANIC_ACID_BIOSYNTHETIC_PROCESS
GO_POLY_A_RNA_BINDING	0	0	1	0	0	0	0	GO_POLY_A_RNA_BINDING
GO_RNA_BINDING	0	0	1	0	0	0	0	GO_POLY_A_RNA_BINDING
GO_POSITIVE_REGULATION_OF_CELL_PROLIFERATION	0	0	1	0	0	0	0	GO_POSITIVE_REGULATION_OF_CELL_PROLIFERATION
GO_POSITIVE_REGULATION_OF_LEUKOCYTE_PROLIFERATION	0	0	1	0	0	0	0	GO_POSITIVE_REGULATION_OF_CELL_PROLIFERATION
GO_REGULATION_OF_CELL_PROLIFERATION	0	0	1	0	0	0	0	GO_POSITIVE_REGULATION_OF_CELL_PROLIFERATION
GO_REGULATION_OF_T_CELL_PROLIFERATION	0	0	1	0	0	0	0	GO_POSITIVE_REGULATION_OF_CELL_PROLIFERATION
GO_NEGATIVE_REGULATION_OF_ESTABLISHMENT_OF_PROTEIN_LOCALIZATION	0	0	1	0	0	0	0	GO_POSITIVE_REGULATION_OF_CYTOPLASMIC_TRANSPORT
GO_POSITIVE_REGULATION_OF_CELLULAR_PROTEIN_LOCALIZATION	0	0	1	0	0	0	0	GO_POSITIVE_REGULATION_OF_CYTOPLASMIC_TRANSPORT
GO_POSITIVE_REGULATION_OF_CYTOPLASMIC_TRANSPORT	0	0	1	0	0	0	0	GO_POSITIVE_REGULATION_OF_CYTOPLASMIC_TRANSPORT
GO_POSITIVE_REGULATION_OF_INTRACELLULAR_PROTEIN_TRANSPORT	0	0	1	0	0	0	0	GO_POSITIVE_REGULATION_OF_CYTOPLASMIC_TRANSPORT
GO_POSITIVE_REGULATION_OF_INTRACELLULAR_TRANSPORT	0	0	1	0	0	0	0	GO_POSITIVE_REGULATION_OF_CYTOPLASMIC_TRANSPORT
GO_POSITIVE_REGULATION_OF_NUCLEOCYTOPLASMIC_TRANSPORT	0	0	1	0	0	0	0	GO_POSITIVE_REGULATION_OF_CYTOPLASMIC_TRANSPORT
GO_POSITIVE_REGULATION_OF_PROTEIN_LOCALIZATION_TO_NUCLEUS	0	0	1	0	0	0	0	GO_POSITIVE_REGULATION_OF_CYTOPLASMIC_TRANSPORT
GO_REGULATION_OF_CELLULAR_COMPONENT_MOVEMENT	0	0	1	0	0	0	0	GO_POSITIVE_REGULATION_OF_CYTOPLASMIC_TRANSPORT
GO_REGULATION_OF_CELLULAR_PROTEIN_LOCALIZATION	0	0	1	0	0	0	0	GO_POSITIVE_REGULATION_OF_CYTOPLASMIC_TRANSPORT
GO_REGULATION_OF_INTRACELLULAR_PROTEIN_TRANSPORT	0	0	1	0	0	0	0	GO_POSITIVE_REGULATION_OF_CYTOPLASMIC_TRANSPORT
GO_REGULATION_OF_INTRACELLULAR_TRANSPORT	0	0	1	0	0	0	0	GO_POSITIVE_REGULATION_OF_CYTOPLASMIC_TRANSPORT
GO_REGULATION_OF_PROTEIN_IMPORT	0	0	1	0	0	0	0	GO_POSITIVE_REGULATION_OF_CYTOPLASMIC_TRANSPORT
GO_REGULATION_OF_PROTEIN_LOCALIZATION	0	0	1	0	0	0	0	GO_POSITIVE_REGULATION_OF_CYTOPLASMIC_TRANSPORT
GO_REGULATION_OF_PROTEIN_LOCALIZATION_TO_NUCLEUS	0	0	1	0	0	0	0	GO_POSITIVE_REGULATION_OF_CYTOPLASMIC_TRANSPORT
GO_REGULATION_OF_PROTEIN_TARGETING	0	0	1	0	0	0	0	GO_POSITIVE_REGULATION_OF_CYTOPLASMIC_TRANSPORT
GO_ACTIVATION_OF_MAPK_ACTIVITY	0	0	1	0	0	0	0	GO_PROTEIN_AUTOPHOSPHORYLATION
GO_NEGATIVE_REGULATION_OF_KINASE_ACTIVITY	0	0	1	0	0	0	0	GO_PROTEIN_AUTOPHOSPHORYLATION
GO_NEGATIVE_REGULATION_OF_MAPK_CASCADE	0	0	1	0	0	0	0	GO_PROTEIN_AUTOPHOSPHORYLATION
GO_NEGATIVE_REGULATION_OF_PHOSPHORUS_METABOLIC_PROCESS	0	0	1	0	0	0	0	GO_PROTEIN_AUTOPHOSPHORYLATION
GO_NEGATIVE_REGULATION_OF_PHOSPHORYLATION	0	0	1	0	0	0	0	GO_PROTEIN_AUTOPHOSPHORYLATION
GO_NEGATIVE_REGULATION_OF_PROTEIN_MODIFICATION_PROCESS	0	0	1	0	0	0	0	GO_PROTEIN_AUTOPHOSPHORYLATION
GO_NEGATIVE_REGULATION_OF_PROTEIN_SERINE_THREONINE_KINASE_ACTIVITY	0	0	1	0	0	0	0	GO_PROTEIN_AUTOPHOSPHORYLATION
GO_POSITIVE_REGULATION_OF_ERK1_AND_ERK2_CASCADE	0	0	1	0	0	0	0	GO_PROTEIN_AUTOPHOSPHORYLATION
GO_POSITIVE_REGULATION_OF_INTRACELLULAR_SIGNAL_TRANSDUCTION	0	0	1	0	0	0	0	GO_PROTEIN_AUTOPHOSPHORYLATION
GO_POSITIVE_REGULATION_OF_MAP_KINASE_ACTIVITY	0	0	1	0	0	0	0	GO_PROTEIN_AUTOPHOSPHORYLATION
GO_POSITIVE_REGULATION_OF_MAPK_CASCADE	0	0	1	0	0	0	0	GO_PROTEIN_AUTOPHOSPHORYLATION
GO_POSITIVE_REGULATION_OF_PEPTIDYL_TYROSINE_PHOSPHORYLATION	0	0	1	0	0	0	0	GO_PROTEIN_AUTOPHOSPHORYLATION
GO_POSITIVE_REGULATION_OF_PHOSPHORUS_METABOLIC_PROCESS	0	0	1	0	0	0	0	GO_PROTEIN_AUTOPHOSPHORYLATION
GO_POSITIVE_REGULATION_OF_PROTEIN_METABOLIC_PROCESS	0	0	1	0	0	0	0	GO_PROTEIN_AUTOPHOSPHORYLATION
GO_POSITIVE_REGULATION_OF_PROTEIN_MODIFICATION_PROCESS	0	0	1	0	0	0	0	GO_PROTEIN_AUTOPHOSPHORYLATION
GO_PROTEIN_AUTOPHOSPHORYLATION	0	0	1	0	0	0	0	GO_PROTEIN_AUTOPHOSPHORYLATION
GO_REGULATION_OF_ERK1_AND_ERK2_CASCADE	0	0	1	0	0	0	0	GO_PROTEIN_AUTOPHOSPHORYLATION
GO_REGULATION_OF_MAPK_CASCADE	0	0	1	0	0	0	0	GO_PROTEIN_AUTOPHOSPHORYLATION
GO_REGULATION_OF_PEPTIDYL_TYROSINE_PHOSPHORYLATION	0	0	1	0	0	0	0	GO_PROTEIN_AUTOPHOSPHORYLATION
GO_REGULATION_OF_PHOSPHORUS_METABOLIC_PROCESS	0	0	1	0	0	0	0	GO_PROTEIN_AUTOPHOSPHORYLATION
GO_REGULATION_OF_PROTEIN_MODIFICATION_PROCESS	0	0	1	0	0	0	0	GO_PROTEIN_AUTOPHOSPHORYLATION
GO_PROTEIN_DEPHOSPHORYLATION	0	0	1	0	0	0	0	GO_PROTEIN_DEPHOSPHORYLATION
GO_REGULATION_OF_DEPHOSPHORYLATION	0	0	1	0	0	0	0	GO_PROTEIN_DEPHOSPHORYLATION
GO_PROTEIN_HETERODIMERIZATION_ACTIVITY	0	0	1	0	0	0	0	GO_PROTEIN_HETERODIMERIZATION_ACTIVITY
GO_PROTEIN_HOMODIMERIZATION_ACTIVITY	0	0	1	0	0	0	0	GO_PROTEIN_HETERODIMERIZATION_ACTIVITY
GO_LEUKOCYTE_ACTIVATION	0	0	1	0	0	0	0	GO_REGULATION_OF_CELL_ACTIVATION
GO_LYMPHOCYTE_ACTIVATION	0	0	1	0	0	0	0	GO_REGULATION_OF_CELL_ACTIVATION
GO_NEGATIVE_REGULATION_OF_CELL_ACTIVATION	0	0	1	0	0	0	0	GO_REGULATION_OF_CELL_ACTIVATION
GO_POSITIVE_REGULATION_OF_CELL_ACTIVATION	0	0	1	0	0	0	0	GO_REGULATION_OF_CELL_ACTIVATION
GO_REGULATION_OF_CELL_ACTIVATION	0	0	1	0	0	0	0	GO_REGULATION_OF_CELL_ACTIVATION
GO_NEGATIVE_REGULATION_OF_CYTOKINE_PRODUCTION	0	0	1	0	0	0	0	GO_REGULATION_OF_OSSIFICATION
GO_POSITIVE_REGULATION_OF_CYTOKINE_PRODUCTION	0	0	1	0	0	0	0	GO_REGULATION_OF_OSSIFICATION
GO_POSITIVE_REGULATION_OF_MULTICELLULAR_ORGANISMAL_PROCESS	0	0	1	0	0	0	0	GO_REGULATION_OF_OSSIFICATION
GO_REGULATION_OF_CYTOKINE_PRODUCTION	0	0	1	0	0	0	0	GO_REGULATION_OF_OSSIFICATION
GO_REGULATION_OF_OSSIFICATION	0	0	1	0	0	0	0	GO_REGULATION_OF_OSSIFICATION
GO_REGULATION_OF_OSTEOBLAST_DIFFERENTIATION	0	0	1	0	0	0	0	GO_REGULATION_OF_OSSIFICATION
GO_POSITIVE_REGULATION_OF_ESTABLISHMENT_OF_PROTEIN_LOCALIZATION	0	0	1	0	0	0	0	GO_REGULATION_OF_PEPTIDE_SECRETION
GO_POSITIVE_REGULATION_OF_PROTEIN_SECRETION	0	0	1	0	0	0	0	GO_REGULATION_OF_PEPTIDE_SECRETION
GO_POSITIVE_REGULATION_OF_SECRETION	0	0	1	0	0	0	0	GO_REGULATION_OF_PEPTIDE_SECRETION
GO_REGULATION_OF_CYTOKINE_SECRETION	0	0	1	0	0	0	0	GO_REGULATION_OF_PEPTIDE_SECRETION
GO_REGULATION_OF_HORMONE_SECRETION	0	0	1	0	0	0	0	GO_REGULATION_OF_PEPTIDE_SECRETION
GO_REGULATION_OF_PEPTIDE_SECRETION	0	0	1	0	0	0	0	GO_REGULATION_OF_PEPTIDE_SECRETION
GO_REGULATION_OF_PEPTIDE_TRANSPORT	0	0	1	0	0	0	0	GO_REGULATION_OF_PEPTIDE_SECRETION
GO_REGULATION_OF_PROTEIN_SECRETION	0	0	1	0	0	0	0	GO_REGULATION_OF_PEPTIDE_SECRETION
GO_REGULATION_OF_ACTIN_FILAMENT_LENGTH	0	0	1	0	0	0	0	GO_REGULATION_OF_PROTEIN_STABILITY
GO_REGULATION_OF_ANATOMICAL_STRUCTURE_SIZE	0	0	1	0	0	0	0	GO_REGULATION_OF_PROTEIN_STABILITY
GO_REGULATION_OF_CELL_SIZE	0	0	1	0	0	0	0	GO_REGULATION_OF_PROTEIN_STABILITY
GO_REGULATION_OF_CELLULAR_COMPONENT_SIZE	0	0	1	0	0	0	0	GO_REGULATION_OF_PROTEIN_STABILITY
GO_REGULATION_OF_PROTEIN_STABILITY	0	0	1	0	0	0	0	GO_REGULATION_OF_PROTEIN_STABILITY
GO_NEGATIVE_REGULATION_OF_CELL_PROJECTION_ORGANIZATION	0	0	1	0	0	0	0	GO_REGULATION_OF_SYNAPSE_ORGANIZATION
GO_NEGATIVE_REGULATION_OF_CELLULAR_COMPONENT_ORGANIZATION	0	0	1	0	0	0	0	GO_REGULATION_OF_SYNAPSE_ORGANIZATION
GO_NEGATIVE_REGULATION_OF_ORGANELLE_ORGANIZATION	0	0	1	0	0	0	0	GO_REGULATION_OF_SYNAPSE_ORGANIZATION
GO_POSITIVE_REGULATION_OF_CELL_MORPHOGENESIS_INVOLVED_IN_DIFFERENTIATION	0	0	1	0	0	0	0	GO_REGULATION_OF_SYNAPSE_ORGANIZATION
GO_POSITIVE_REGULATION_OF_CELLULAR_COMPONENT_BIOGENESIS	0	0	1	0	0	0	0	GO_REGULATION_OF_SYNAPSE_ORGANIZATION
GO_POSITIVE_REGULATION_OF_CELLULAR_COMPONENT_ORGANIZATION	0	0	1	0	0	0	0	GO_REGULATION_OF_SYNAPSE_ORGANIZATION
GO_POSITIVE_REGULATION_OF_DEVELOPMENTAL_PROCESS	0	0	1	0	0	0	0	GO_REGULATION_OF_SYNAPSE_ORGANIZATION
GO_POSITIVE_REGULATION_OF_PROTEIN_COMPLEX_ASSEMBLY	0	0	1	0	0	0	0	GO_REGULATION_OF_SYNAPSE_ORGANIZATION
GO_REGULATION_OF_ANATOMICAL_STRUCTURE_MORPHOGENESIS	0	0	1	0	0	0	0	GO_REGULATION_OF_SYNAPSE_ORGANIZATION
GO_REGULATION_OF_CELL_DIFFERENTIATION	0	0	1	0	0	0	0	GO_REGULATION_OF_SYNAPSE_ORGANIZATION
GO_REGULATION_OF_CELL_MORPHOGENESIS	0	0	1	0	0	0	0	GO_REGULATION_OF_SYNAPSE_ORGANIZATION
GO_REGULATION_OF_CELL_MORPHOGENESIS_INVOLVED_IN_DIFFERENTIATION	0	0	1	0	0	0	0	GO_REGULATION_OF_SYNAPSE_ORGANIZATION
GO_REGULATION_OF_CELL_PROJECTION_ASSEMBLY	0	0	1	0	0	0	0	GO_REGULATION_OF_SYNAPSE_ORGANIZATION
GO_REGULATION_OF_CELL_SHAPE	0	0	1	0	0	0	0	GO_REGULATION_OF_SYNAPSE_ORGANIZATION
GO_REGULATION_OF_MULTICELLULAR_ORGANISMAL_DEVELOPMENT	0	0	1	0	0	0	0	GO_REGULATION_OF_SYNAPSE_ORGANIZATION
GO_REGULATION_OF_ORGANELLE_ORGANIZATION	0	0	1	0	0	0	0	GO_REGULATION_OF_SYNAPSE_ORGANIZATION
GO_REGULATION_OF_PROTEIN_COMPLEX_ASSEMBLY	0	0	1	0	0	0	0	GO_REGULATION_OF_SYNAPSE_ORGANIZATION
GO_REGULATION_OF_PROTEIN_POLYMERIZATION	0	0	1	0	0	0	0	GO_REGULATION_OF_SYNAPSE_ORGANIZATION
GO_REGULATION_OF_SYNAPSE_ORGANIZATION	0	0	1	0	0	0	0	GO_REGULATION_OF_SYNAPSE_ORGANIZATION
GO_NEGATIVE_REGULATION_OF_CELL_COMMUNICATION	0	0	1	0	0	0	0	GO_REGULATION_OF_SYNAPTIC_PLASTICITY
GO_NEGATIVE_REGULATION_OF_RESPONSE_TO_STIMULUS	0	0	1	0	0	0	0	GO_REGULATION_OF_SYNAPTIC_PLASTICITY
GO_POSITIVE_REGULATION_OF_CELL_COMMUNICATION	0	0	1	0	0	0	0	GO_REGULATION_OF_SYNAPTIC_PLASTICITY
GO_POSITIVE_REGULATION_OF_RESPONSE_TO_STIMULUS	0	0	1	0	0	0	0	GO_REGULATION_OF_SYNAPTIC_PLASTICITY
GO_REGULATION_OF_INTRACELLULAR_SIGNAL_TRANSDUCTION	0	0	1	0	0	0	0	GO_REGULATION_OF_SYNAPTIC_PLASTICITY
GO_REGULATION_OF_SYNAPTIC_PLASTICITY	0	0	1	0	0	0	0	GO_REGULATION_OF_SYNAPTIC_PLASTICITY
GO_REGULATION_OF_WNT_SIGNALING_PATHWAY	0	0	1	0	0	0	0	GO_REGULATION_OF_SYNAPTIC_PLASTICITY
GO_CELLULAR_RESPONSE_TO_ALCOHOL	0	0	1	0	0	0	0	GO_RESPONSE_TO_CARBOHYDRATE
GO_CELLULAR_RESPONSE_TO_ORGANIC_SUBSTANCE	0	0	1	0	0	0	0	GO_RESPONSE_TO_CARBOHYDRATE
GO_CELLULAR_RESPONSE_TO_OXYGEN_CONTAINING_COMPOUND	0	0	1	0	0	0	0	GO_RESPONSE_TO_CARBOHYDRATE
GO_REGULATION_OF_CELLULAR_RESPONSE_TO_GROWTH_FACTOR_STIMULUS	0	0	1	0	0	0	0	GO_RESPONSE_TO_CARBOHYDRATE
GO_RESPONSE_TO_CARBOHYDRATE	0	0	1	0	0	0	0	GO_RESPONSE_TO_CARBOHYDRATE
GO_RESPONSE_TO_CYTOKINE	0	0	1	0	0	0	0	GO_RESPONSE_TO_CARBOHYDRATE
GO_RESPONSE_TO_GROWTH_FACTOR	0	0	1	0	0	0	0	GO_RESPONSE_TO_CARBOHYDRATE
GO_RESPONSE_TO_TRANSFORMING_GROWTH_FACTOR_BETA	0	0	1	0	0	0	0	GO_RESPONSE_TO_CARBOHYDRATE
GO_RESPONSE_TO_MECHANICAL_STIMULUS	0	0	1	0	0	0	0	GO_RESPONSE_TO_TEMPERATURE_STIMULUS
GO_RESPONSE_TO_TEMPERATURE_STIMULUS	0	0	1	0	0	0	0	GO_RESPONSE_TO_TEMPERATURE_STIMULUS
GO_NEGATIVE_REGULATION_OF_INTRACELLULAR_SIGNAL_TRANSDUCTION	0	0	1	0	0	0	0	GO_SECOND_MESSENGER_MEDIATED_SIGNALING
GO_POSITIVE_REGULATION_OF_I_KAPPAB_KINASE_NF_KAPPAB_SIGNALING	0	0	1	0	0	0	0	GO_SECOND_MESSENGER_MEDIATED_SIGNALING
GO_REGULATION_OF_I_KAPPAB_KINASE_NF_KAPPAB_SIGNALING	0	0	1	0	0	0	0	GO_SECOND_MESSENGER_MEDIATED_SIGNALING
GO_REGULATION_OF_JNK_CASCADE	0	0	1	0	0	0	0	GO_SECOND_MESSENGER_MEDIATED_SIGNALING
GO_REGULATION_OF_RAS_PROTEIN_SIGNAL_TRANSDUCTION	0	0	1	0	0	0	0	GO_SECOND_MESSENGER_MEDIATED_SIGNALING
GO_REGULATION_OF_SMALL_GTPASE_MEDIATED_SIGNAL_TRANSDUCTION	0	0	1	0	0	0	0	GO_SECOND_MESSENGER_MEDIATED_SIGNALING
GO_REGULATION_OF_STAT_CASCADE	0	0	1	0	0	0	0	GO_SECOND_MESSENGER_MEDIATED_SIGNALING
GO_REGULATION_OF_STRESS_ACTIVATED_PROTEIN_KINASE_SIGNALING_CASCADE	0	0	1	0	0	0	0	GO_SECOND_MESSENGER_MEDIATED_SIGNALING
GO_SECOND_MESSENGER_MEDIATED_SIGNALING	0	0	1	0	0	0	0	GO_SECOND_MESSENGER_MEDIATED_SIGNALING
GO_DENDRITE	0	0	1	0	0	0	0	GO_SOMATODENDRITIC_COMPARTMENT
GO_SOMATODENDRITIC_COMPARTMENT	0	0	1	0	0	0	0	GO_SOMATODENDRITIC_COMPARTMENT
GO_CENTRAL_NERVOUS_SYSTEM_DEVELOPMENT	0	0	1	0	0	0	0	GO_TELENCEPHALON_DEVELOPMENT
GO_GLIAL_CELL_DIFFERENTIATION	0	0	1	0	0	0	0	GO_TELENCEPHALON_DEVELOPMENT
GO_GLIOGENESIS	0	0	1	0	0	0	0	GO_TELENCEPHALON_DEVELOPMENT
GO_NEURON_PROJECTION_DEVELOPMENT	0	0	1	0	0	0	0	GO_TELENCEPHALON_DEVELOPMENT
GO_PALLIUM_DEVELOPMENT	0	0	1	0	0	0	0	GO_TELENCEPHALON_DEVELOPMENT
GO_POSITIVE_REGULATION_OF_CELL_DIFFERENTIATION	0	0	1	0	0	0	0	GO_TELENCEPHALON_DEVELOPMENT
GO_REGULATION_OF_CELL_DEVELOPMENT	0	0	1	0	0	0	0	GO_TELENCEPHALON_DEVELOPMENT
GO_REGULATION_OF_CELL_PROJECTION_ORGANIZATION	0	0	1	0	0	0	0	GO_TELENCEPHALON_DEVELOPMENT
GO_TELENCEPHALON_DEVELOPMENT	0	0	1	0	0	0	0	GO_TELENCEPHALON_DEVELOPMENT
GO_TRANSFERASE_ACTIVITY_TRANSFERRING_GLYCOSYL_GROUPS	0	0	1	0	0	0	0	GO_TRANSFERASE_ACTIVITY_TRANSFERRING_GLYCOSYL_GROUPS
GO_TRANSFERASE_ACTIVITY_TRANSFERRING_HEXOSYL_GROUPS	0	0	1	0	0	0	0	GO_TRANSFERASE_ACTIVITY_TRANSFERRING_GLYCOSYL_GROUPS
GO_UBIQUITIN_LIKE_PROTEIN_TRANSFERASE_ACTIVITY	0	0	1	0	0	0	0	GO_TRANSFERASE_ACTIVITY_TRANSFERRING_GLYCOSYL_GROUPS
GO_ENZYME_LINKED_RECEPTOR_PROTEIN_SIGNALING_PATHWAY	0	0	1	0	0	0	0	GO_TRANSMEMBRANE_RECEPTOR_PROTEIN_TYROSINE_KINASE_SIGNALING_PATHWAY
GO_TRANSMEMBRANE_RECEPTOR_PROTEIN_TYROSINE_KINASE_SIGNALING_PATHWAY	0	0	1	0	0	0	0	GO_TRANSMEMBRANE_RECEPTOR_PROTEIN_TYROSINE_KINASE_SIGNALING_PATHWAY
GO_ACTIN_BINDING	0	0	1	0	0	0	0	GO_TUBULIN_BINDING
GO_TUBULIN_BINDING	0	0	1	0	0	0	0	GO_TUBULIN_BINDING
GO_KINASE_BINDING	0	0	1	0	0	0	0	GO_UBIQUITIN_LIKE_PROTEIN_LIGASE_BINDING
GO_UBIQUITIN_LIKE_PROTEIN_LIGASE_BINDING	0	0	1	0	0	0	0	GO_UBIQUITIN_LIKE_PROTEIN_LIGASE_BINDING
GO_LYTIC_VACUOLE	0	0	1	0	0	0	0	GO_VACUOLAR_LUMEN
GO_LYTIC_VACUOLE_MEMBRANE	0	0	1	0	0	0	0	GO_VACUOLAR_LUMEN
GO_VACUOLAR_LUMEN	0	0	1	0	0	0	0	GO_VACUOLAR_LUMEN
GO_VACUOLAR_MEMBRANE	0	0	1	0	0	0	0	GO_VACUOLAR_LUMEN
GO_VACUOLAR_PART	0	0	1	0	0	0	0	GO_VACUOLAR_LUMEN
GO_INTRACELLULAR_VESICLE	0	0	1	0	0	0	0	GO_VESICLE_MEMBRANE
GO_VESICLE_MEMBRANE	0	0	1	0	0	0	0	GO_VESICLE_MEMBRANE
GO_ACTIN_FILAMENT_ORGANIZATION	0	0	1	0	0	0	0	GO_VESICLE_ORGANIZATION
GO_CYTOSKELETON_ORGANIZATION	0	0	1	0	0	0	0	GO_VESICLE_ORGANIZATION
GO_MICROTUBULE_CYTOSKELETON_ORGANIZATION	0	0	1	0	0	0	0	GO_VESICLE_ORGANIZATION
GO_NEGATIVE_REGULATION_OF_CYTOSKELETON_ORGANIZATION	0	0	1	0	0	0	0	GO_VESICLE_ORGANIZATION
GO_POSITIVE_REGULATION_OF_CYTOSKELETON_ORGANIZATION	0	0	1	0	0	0	0	GO_VESICLE_ORGANIZATION
GO_POSITIVE_REGULATION_OF_ORGANELLE_ORGANIZATION	0	0	1	0	0	0	0	GO_VESICLE_ORGANIZATION
GO_REGULATION_OF_ACTIN_FILAMENT_BASED_PROCESS	0	0	1	0	0	0	0	GO_VESICLE_ORGANIZATION
GO_REGULATION_OF_CYTOSKELETON_ORGANIZATION	0	0	1	0	0	0	0	GO_VESICLE_ORGANIZATION
GO_REGULATION_OF_MICROTUBULE_BASED_PROCESS	0	0	1	0	0	0	0	GO_VESICLE_ORGANIZATION
GO_REGULATION_OF_MICROTUBULE_POLYMERIZATION_OR_DEPOLYMERIZATION	0	0	1	0	0	0	0	GO_VESICLE_ORGANIZATION
GO_VESICLE_ORGANIZATION	0	0	1	0	0	0	0	GO_VESICLE_ORGANIZATION
GO_DEFENSE_RESPONSE	0	0	1	0	0	0	0	GO_WOUND_HEALING
GO_INFLAMMATORY_RESPONSE	0	0	1	0	0	0	0	GO_WOUND_HEALING
GO_INNATE_IMMUNE_RESPONSE	0	0	1	0	0	0	0	GO_WOUND_HEALING
GO_PLATELET_ACTIVATION	0	0	1	0	0	0	0	GO_WOUND_HEALING
GO_POSITIVE_REGULATION_OF_DEFENSE_RESPONSE	0	0	1	0	0	0	0	GO_WOUND_HEALING
GO_POSITIVE_REGULATION_OF_INFLAMMATORY_RESPONSE	0	0	1	0	0	0	0	GO_WOUND_HEALING
GO_POSITIVE_REGULATION_OF_RESPONSE_TO_EXTERNAL_STIMULUS	0	0	1	0	0	0	0	GO_WOUND_HEALING
GO_POSITIVE_REGULATION_OF_RESPONSE_TO_WOUNDING	0	0	1	0	0	0	0	GO_WOUND_HEALING
GO_REGULATION_OF_CELLULAR_RESPONSE_TO_STRESS	0	0	1	0	0	0	0	GO_WOUND_HEALING
GO_REGULATION_OF_DEFENSE_RESPONSE	0	0	1	0	0	0	0	GO_WOUND_HEALING
GO_REGULATION_OF_INFLAMMATORY_RESPONSE	0	0	1	0	0	0	0	GO_WOUND_HEALING
GO_REGULATION_OF_INNATE_IMMUNE_RESPONSE	0	0	1	0	0	0	0	GO_WOUND_HEALING
GO_REGULATION_OF_RESPONSE_TO_STRESS	0	0	1	0	0	0	0	GO_WOUND_HEALING
GO_REGULATION_OF_RESPONSE_TO_WOUNDING	0	0	1	0	0	0	0	GO_WOUND_HEALING
GO_RESPONSE_TO_ENDOPLASMIC_RETICULUM_STRESS	0	0	1	0	0	0	0	GO_WOUND_HEALING
GO_RESPONSE_TO_WOUNDING	0	0	1	0	0	0	0	GO_WOUND_HEALING
GO_WOUND_HEALING	0	0	1	0	0	0	0	GO_WOUND_HEALING
GO_ACTIN_FILAMENT_BASED_PROCESS	0	0	1	0	0	0	0	NA
GO_AGING	0	0	1	0	0	0	0	NA
GO_AUTOPHAGY	0	0	1	0	0	0	0	NA
GO_BINDING_BRIDGING	0	0	1	0	0	0	0	NA
GO_BIOLOGICAL_ADHESION	0	0	1	0	0	0	0	NA
GO_CALMODULIN_BINDING	0	0	1	0	0	0	0	NA
GO_CARBOHYDRATE_BINDING	0	0	1	0	0	0	0	NA
GO_CELL_ACTIVATION	0	0	1	0	0	0	0	NA
GO_CELL_ADHESION_MOLECULE_BINDING	0	0	1	0	0	0	0	NA
GO_CELL_BODY	0	0	1	0	0	0	0	NA
GO_CELL_CORTEX	0	0	1	0	0	0	0	NA
GO_CELL_DEATH	0	0	1	0	0	0	0	NA
GO_CELL_JUNCTION	0	0	1	0	0	0	0	NA
GO_CELL_JUNCTION_ORGANIZATION	0	0	1	0	0	0	0	NA
GO_CELL_LEADING_EDGE	0	0	1	0	0	0	0	NA
GO_CELL_PROJECTION	0	0	1	0	0	0	0	NA
GO_CELL_SURFACE	0	0	1	0	0	0	0	NA
GO_CHROMATIN_MODIFICATION	0	0	1	0	0	0	0	NA
GO_CIRCULATORY_SYSTEM_DEVELOPMENT	0	0	1	0	0	0	0	NA
GO_CONNECTIVE_TISSUE_DEVELOPMENT	0	0	1	0	0	0	0	NA
GO_CYSTEINE_TYPE_PEPTIDASE_ACTIVITY	0	0	1	0	0	0	0	NA
GO_CYTOKINE_PRODUCTION	0	0	1	0	0	0	0	NA
GO_CYTOPLASMIC_REGION	0	0	1	0	0	0	0	NA
GO_CYTOSKELETAL_PROTEIN_BINDING	0	0	1	0	0	0	0	NA
GO_ENDOMEMBRANE_SYSTEM_ORGANIZATION	0	0	1	0	0	0	0	NA
GO_ENZYME_BINDING	0	0	1	0	0	0	0	NA
GO_EXCITATORY_SYNAPSE	0	0	1	0	0	0	0	NA
GO_EXTRACELLULAR_MATRIX_COMPONENT	0	0	1	0	0	0	0	NA
GO_EXTRACELLULAR_STRUCTURE_ORGANIZATION	0	0	1	0	0	0	0	NA
GO_GLYCOSAMINOGLYCAN_BINDING	0	0	1	0	0	0	0	NA
GO_GROWTH	0	0	1	0	0	0	0	NA
GO_GROWTH_FACTOR_BINDING	0	0	1	0	0	0	0	NA
GO_HOMEOSTASIS_OF_NUMBER_OF_CELLS	0	0	1	0	0	0	0	NA
GO_IDENTICAL_PROTEIN_BINDING	0	0	1	0	0	0	0	NA
GO_IMMUNE_SYSTEM_PROCESS	0	0	1	0	0	0	0	NA
GO_KINASE_REGULATOR_ACTIVITY	0	0	1	0	0	0	0	NA
GO_LOCOMOTION	0	0	1	0	0	0	0	NA
GO_MACROMOLECULAR_COMPLEX_BINDING	0	0	1	0	0	0	0	NA
GO_MOVEMENT_OF_CELL_OR_SUBCELLULAR_COMPONENT	0	0	1	0	0	0	0	NA
GO_MULTICELLULAR_ORGANISM_METABOLIC_PROCESS	0	0	1	0	0	0	0	NA
GO_NUCLEAR_BODY	0	0	1	0	0	0	0	NA
GO_ORGANELLE_SUBCOMPARTMENT	0	0	1	0	0	0	0	NA
GO_OSSIFICATION	0	0	1	0	0	0	0	NA
GO_PERINUCLEAR_REGION_OF_CYTOPLASM	0	0	1	0	0	0	0	NA
GO_PLASMA_MEMBRANE_ORGANIZATION	0	0	1	0	0	0	0	NA
GO_POSITIVE_REGULATION_OF_PROTEOLYSIS	0	0	1	0	0	0	0	NA
GO_POSTTRANSCRIPTIONAL_REGULATION_OF_GENE_EXPRESSION	0	0	1	0	0	0	0	NA
GO_PROTEIN_COMPLEX_BINDING	0	0	1	0	0	0	0	NA
GO_PROTEIN_DIMERIZATION_ACTIVITY	0	0	1	0	0	0	0	NA
GO_PROTEIN_DOMAIN_SPECIFIC_BINDING	0	0	1	0	0	0	0	NA
GO_PROTEIN_FOLDING	0	0	1	0	0	0	0	NA
GO_RECEPTOR_BINDING	0	0	1	0	0	0	0	NA
GO_RECEPTOR_COMPLEX	0	0	1	0	0	0	0	NA
GO_RECEPTOR_SIGNALING_PROTEIN_ACTIVITY	0	0	1	0	0	0	0	NA
GO_REGENERATION	0	0	1	0	0	0	0	NA
GO_REGULATION_OF_AUTOPHAGY	0	0	1	0	0	0	0	NA
GO_REGULATION_OF_GENE_EXPRESSION_EPIGENETIC	0	0	1	0	0	0	0	NA
GO_REGULATION_OF_REACTIVE_OXYGEN_SPECIES_METABOLIC_PROCESS	0	0	1	0	0	0	0	NA
GO_REGULATION_OF_STEM_CELL_DIFFERENTIATION	0	0	1	0	0	0	0	NA
GO_REGULATION_OF_SYNAPSE_STRUCTURE_OR_ACTIVITY	0	0	1	0	0	0	0	NA
GO_RESPIRATORY_SYSTEM_DEVELOPMENT	0	0	1	0	0	0	0	NA
GO_RESPONSE_TO_BIOTIC_STIMULUS	0	0	1	0	0	0	0	NA
GO_RESPONSE_TO_TRANSITION_METAL_NANOPARTICLE	0	0	1	0	0	0	0	NA
GO_SARCOLEMMA	0	0	1	0	0	0	0	NA
GO_SH3_DOMAIN_BINDING	0	0	1	0	0	0	0	NA
GO_SIDE_OF_MEMBRANE	0	0	1	0	0	0	0	NA
GO_SITE_OF_POLARIZED_GROWTH	0	0	1	0	0	0	0	NA
GO_SPHINGOLIPID_METABOLIC_PROCESS	0	0	1	0	0	0	0	NA
GO_SULFUR_COMPOUND_BIOSYNTHETIC_PROCESS	0	0	1	0	0	0	0	NA
GO_SULFUR_COMPOUND_METABOLIC_PROCESS	0	0	1	0	0	0	0	NA
GO_SYMPORTER_ACTIVITY	0	0	1	0	0	0	0	NA
GO_TRANS_GOLGI_NETWORK	0	0	1	0	0	0	0	NA
GO_TRANSCRIPTION_COACTIVATOR_ACTIVITY	0	0	1	0	0	0	0	NA
GO_UBIQUITIN_LIGASE_COMPLEX	0	0	1	0	0	0	0	NA
GO_VACUOLE	0	0	1	0	0	0	0	NA
HALLMARK_ALLOGRAFT_REJECTION	0	0	1	0	0	0	0	NA
HALLMARK_ANGIOGENESIS	0	0	1	0	0	0	0	NA
HALLMARK_APICAL_JUNCTION	0	0	1	0	0	0	0	NA
HALLMARK_APICAL_SURFACE	0	0	1	0	0	0	0	NA
HALLMARK_APOPTOSIS	0	0	1	0	0	0	0	NA
HALLMARK_CHOLESTEROL_HOMEOSTASIS	0	0	1	0	0	0	0	NA
HALLMARK_COAGULATION	0	0	1	0	0	0	0	NA
HALLMARK_COMPLEMENT	0	0	1	0	0	0	0	NA
HALLMARK_EPITHELIAL_MESENCHYMAL_TRANSITION	0	0	1	0	0	0	0	NA
HALLMARK_G2M_CHECKPOINT	0	0	1	0	0	0	0	NA
HALLMARK_HEDGEHOG_SIGNALING	0	0	1	0	0	0	0	NA
HALLMARK_HYPOXIA	0	0	1	0	0	0	0	NA
HALLMARK_IL2_STAT5_SIGNALING	0	0	1	0	0	0	0	NA
HALLMARK_IL6_JAK_STAT3_SIGNALING	0	0	1	0	0	0	0	NA
HALLMARK_INFLAMMATORY_RESPONSE	0	0	1	0	0	0	0	NA
HALLMARK_INTERFERON_GAMMA_RESPONSE	0	0	1	0	0	0	0	NA
HALLMARK_KRAS_SIGNALING_UP	0	0	1	0	0	0	0	NA
HALLMARK_MITOTIC_SPINDLE	0	0	1	0	0	0	0	NA
HALLMARK_MYOGENESIS	0	0	1	0	0	0	0	NA
HALLMARK_P53_PATHWAY	0	0	1	0	0	0	0	NA
HALLMARK_TNFA_SIGNALING_VIA_NFKB	0	0	1	0	0	0	0	NA
HALLMARK_UNFOLDED_PROTEIN_RESPONSE	0	0	1	0	0	0	0	NA
HALLMARK_UV_RESPONSE_DN	0	0	1	0	0	0	0	NA
HALLMARK_PANCREAS_BETA_CELLS	1	1	1	1	1	1	1	NA
HALLMARK_TGF_BETA_SIGNALING	1	1	1	1	1	1	1	NA
GO_CELL_FATE_COMMITMENT	1	1	0	1	0	0	0	NA
GO_G_PROTEIN_COUPLED_RECEPTOR_SIGNALING_PATHWAY_COUPLED_TO_CYCLIC_NUCLEOTIDE_SECOND_MESSENGER	1	1	0	1	0	0	0	NA
GO_MESENCHYMAL_CELL_DIFFERENTIATION	1	1	0	1	0	0	0	NA
GO_NEGATIVE_REGULATION_OF_CANONICAL_WNT_SIGNALING_PATHWAY	1	1	0	1	0	0	0	NA
Total	92	150	493	6	40	15	2	NA
