# Supplementary material for: MGSEA – a multivariate Gene set enrichment analysis
Source: BMC Bioinformatics. 2019 Mar 18;20:145. doi: 10.1186/s12859-019-2716-6 (PMC6421703; doi:10.1186/s12859-019-2716-6)
Supplement: Supplementary file 11 — Table S7. Subtype-specific CNV and their values in TCGA and external dataset. The table show the previously reported subtype-specific CNV and their values (mean and standard deviation) for (A) breast cancer and (B) GBM TCGA and external dataset. The values were CDFs (ranged from 0 to 1) for TCGA data, log2 of estimated copy numbers (centered at 0) for METABRIC, and estimated copy numbers (centered at 2) for REMBRANDT, respectively. (XLSX 11 kb) [file 12859_2019_2716_MOESM11_ESM.xlsx]

## Sheet: TableS7
A BRCA
Gene	TCGA				METABRIC
	Basal	Her2	LumA	LumB	Basal	Her2	LumA	LumB
ERBB2	0.5006±0.1135	0.8353±0.2137	0.5223±0.1008	0.5556±0.1544	-0.0725±0.3722	0.4922±0.6447	-0.1176±0.245	0.0049±0.4122
CCNE1	0.5714±0.1095	0.5158±0.061	0.5178±0.0564	0.5162±0.0703	0.0642±0.2385	0.0135±0.2111	-0.0245±0.0806	-0.0145±0.1259
CCND1	0.5219±0.1087	0.614±0.1795	0.5689±0.1557	0.6711±0.1955	-0.0688±0.222	-0.0015±0.281	-0.0501±0.2775	0.1516±0.3994
B GBM
Gene	TCGA				REMBRANDT
	Classical	Mesenchymal	Neural	Proneural	Classical	Mesenchymal	Neural	Proneural
PDGFRA	0.5559±0.0944	0.5518±0.0951	0.5788±0.1157	0.6501±0.1958	2.1143±0.1327	2.1087±0.2797	2.0625±0.0884	2.2516±0.2686
EGFR	0.9123±0.1438	0.7598±0.1536	0.8428±0.1589	0.6592±0.167	2.5865±0.255	2.5095±0.0835	2.4546±0.2329	2.546±0.2814
NF1	0.5112±0.0451	0.496±0.0839	0.5354±0.067	0.5301±0.0545	1.7634±0.273	1.6534±0.2411	1.5709±0.3385	1.739±0.1764
