# Supplementary material for: MGSEA – a multivariate Gene set enrichment analysis
Source: BMC Bioinformatics. 2019 Mar 18;20:145. doi: 10.1186/s12859-019-2716-6 (PMC6421703; doi:10.1186/s12859-019-2716-6)
Supplement: Supplementary file 12 — Table S8. Dominant and redundant features of enrichment in 278 functional classes of METABRIC data. The table shows the full list of significantly enriched gene sets and their combinatorial relations for METABRIC data. The reduced functional category for each gene set is also reported. An NA entry denotes that the gene set and its reduced functional category are identical. (XLSX 19 kb) [file 12859_2019_2716_MOESM12_ESM.xlsx]

## Sheet: TableS8
Geneset	CNV	MRNA	CNV and MRNA	CNV or MRNA	Reduced functional category
GO_AMIDE_BIOSYNTHETIC_PROCESS	0	1	0	0	GO_AMIDE_BIOSYNTHETIC_PROCESS
GO_REGULATION_OF_CELLULAR_AMIDE_METABOLIC_PROCESS	0	1	0	0	GO_AMIDE_BIOSYNTHETIC_PROCESS
GO_ANATOMICAL_STRUCTURE_HOMEOSTASIS	0	1	0	0	GO_ANATOMICAL_STRUCTURE_HOMEOSTASIS
GO_MULTICELLULAR_ORGANISMAL_HOMEOSTASIS	0	1	0	0	GO_ANATOMICAL_STRUCTURE_HOMEOSTASIS
GO_TISSUE_HOMEOSTASIS	0	1	0	0	GO_ANATOMICAL_STRUCTURE_HOMEOSTASIS
GO_ACTIVATION_OF_INNATE_IMMUNE_RESPONSE	0	1	0	0	GO_ANTIGEN_PROCESSING_AND_PRESENTATION_OF_PEPTIDE_ANTIGEN
GO_ANTIGEN_PROCESSING_AND_PRESENTATION_OF_PEPTIDE_ANTIGEN	0	1	0	0	GO_ANTIGEN_PROCESSING_AND_PRESENTATION_OF_PEPTIDE_ANTIGEN
GO_ANTIGEN_RECEPTOR_MEDIATED_SIGNALING_PATHWAY	0	1	0	0	GO_ANTIGEN_PROCESSING_AND_PRESENTATION_OF_PEPTIDE_ANTIGEN
GO_FC_RECEPTOR_SIGNALING_PATHWAY	0	1	0	0	GO_ANTIGEN_PROCESSING_AND_PRESENTATION_OF_PEPTIDE_ANTIGEN
GO_CELL_CYCLE_CHECKPOINT	0	1	0	0	GO_CELL_CYCLE_G2_M_PHASE_TRANSITION
GO_CELL_CYCLE_G2_M_PHASE_TRANSITION	0	1	0	0	GO_CELL_CYCLE_G2_M_PHASE_TRANSITION
GO_CELL_CYCLE_PHASE_TRANSITION	0	1	0	0	GO_CELL_CYCLE_G2_M_PHASE_TRANSITION
GO_CELL_CYCLE_PROCESS	0	1	0	0	GO_CELL_CYCLE_G2_M_PHASE_TRANSITION
GO_DNA_INTEGRITY_CHECKPOINT	0	1	0	0	GO_CELL_CYCLE_G2_M_PHASE_TRANSITION
GO_MEIOTIC_CELL_CYCLE	0	1	0	0	GO_CELL_CYCLE_G2_M_PHASE_TRANSITION
GO_MEIOTIC_CELL_CYCLE_PROCESS	0	1	0	0	GO_CELL_CYCLE_G2_M_PHASE_TRANSITION
GO_MITOTIC_CELL_CYCLE	0	1	0	0	GO_CELL_CYCLE_G2_M_PHASE_TRANSITION
GO_MITOTIC_CELL_CYCLE_CHECKPOINT	0	1	0	0	GO_CELL_CYCLE_G2_M_PHASE_TRANSITION
GO_NEGATIVE_REGULATION_OF_CELL_CYCLE	0	1	0	0	GO_CELL_CYCLE_G2_M_PHASE_TRANSITION
GO_NEGATIVE_REGULATION_OF_CELL_CYCLE_PHASE_TRANSITION	0	1	0	0	GO_CELL_CYCLE_G2_M_PHASE_TRANSITION
GO_NEGATIVE_REGULATION_OF_CELL_CYCLE_PROCESS	0	1	0	0	GO_CELL_CYCLE_G2_M_PHASE_TRANSITION
GO_NEGATIVE_REGULATION_OF_MITOTIC_CELL_CYCLE	0	1	0	0	GO_CELL_CYCLE_G2_M_PHASE_TRANSITION
GO_NUCLEAR_CHROMOSOME_SEGREGATION	0	1	0	0	GO_CELL_CYCLE_G2_M_PHASE_TRANSITION
GO_POSITIVE_REGULATION_OF_CELL_CYCLE	0	1	0	0	GO_CELL_CYCLE_G2_M_PHASE_TRANSITION
GO_POSITIVE_REGULATION_OF_CELL_CYCLE_PROCESS	0	1	0	0	GO_CELL_CYCLE_G2_M_PHASE_TRANSITION
GO_POSITIVE_REGULATION_OF_MITOTIC_CELL_CYCLE	0	1	0	0	GO_CELL_CYCLE_G2_M_PHASE_TRANSITION
GO_REGULATION_OF_CELL_CYCLE	0	1	0	0	GO_CELL_CYCLE_G2_M_PHASE_TRANSITION
GO_REGULATION_OF_CELL_CYCLE_G1_S_PHASE_TRANSITION	0	1	0	0	GO_CELL_CYCLE_G2_M_PHASE_TRANSITION
GO_REGULATION_OF_CELL_CYCLE_PHASE_TRANSITION	0	1	0	0	GO_CELL_CYCLE_G2_M_PHASE_TRANSITION
GO_REGULATION_OF_CELL_CYCLE_PROCESS	0	1	0	0	GO_CELL_CYCLE_G2_M_PHASE_TRANSITION
GO_REGULATION_OF_MITOTIC_CELL_CYCLE	0	1	0	0	GO_CELL_CYCLE_G2_M_PHASE_TRANSITION
GO_SISTER_CHROMATID_COHESION	0	1	0	0	GO_CELL_CYCLE_G2_M_PHASE_TRANSITION
GO_SISTER_CHROMATID_SEGREGATION	0	1	0	0	GO_CELL_CYCLE_G2_M_PHASE_TRANSITION
GO_CELLULAR_MODIFIED_AMINO_ACID_METABOLIC_PROCESS	0	1	0	0	GO_CELLULAR_MODIFIED_AMINO_ACID_METABOLIC_PROCESS
GO_ORGANONITROGEN_COMPOUND_BIOSYNTHETIC_PROCESS	0	1	0	0	GO_CELLULAR_MODIFIED_AMINO_ACID_METABOLIC_PROCESS
GO_CHROMATIN	0	1	0	0	GO_CHROMOSOME
GO_CHROMOSOMAL_REGION	0	1	0	0	GO_CHROMOSOME
GO_CHROMOSOME	0	1	0	0	GO_CHROMOSOME
GO_CHROMOSOME_CENTROMERIC_REGION	0	1	0	0	GO_CHROMOSOME
GO_CONDENSED_CHROMOSOME	0	1	0	0	GO_CHROMOSOME
GO_CONDENSED_CHROMOSOME_CENTROMERIC_REGION	0	1	0	0	GO_CHROMOSOME
GO_KINETOCHORE	0	1	0	0	GO_CHROMOSOME
GO_NUCLEAR_CHROMATIN	0	1	0	0	GO_CHROMOSOME
GO_NUCLEAR_CHROMOSOME	0	1	0	0	GO_CHROMOSOME
GO_NUCLEOLUS	0	1	0	0	GO_CHROMOSOME
GO_COENZYME_METABOLIC_PROCESS	0	1	0	0	GO_COENZYME_METABOLIC_PROCESS
GO_COFACTOR_BIOSYNTHETIC_PROCESS	0	1	0	0	GO_COENZYME_METABOLIC_PROCESS
GO_DEVELOPMENT_OF_PRIMARY_SEXUAL_CHARACTERISTICS	0	1	0	0	GO_DEVELOPMENT_OF_PRIMARY_SEXUAL_CHARACTERISTICS
GO_SEX_DIFFERENTIATION	0	1	0	0	GO_DEVELOPMENT_OF_PRIMARY_SEXUAL_CHARACTERISTICS
GO_EARLY_ENDOSOME	0	1	0	0	GO_EARLY_ENDOSOME
GO_ENDOSOMAL_PART	0	1	0	0	GO_EARLY_ENDOSOME
GO_GTPASE_ACTIVITY	0	1	0	0	GO_GTPASE_ACTIVITY
GO_HYDROLASE_ACTIVITY_ACTING_ON_ACID_ANHYDRIDES	0	1	0	0	GO_GTPASE_ACTIVITY
GO_MICROTUBULE_ASSOCIATED_COMPLEX	0	1	0	0	GO_MICROTUBULE_ASSOCIATED_COMPLEX
GO_MICROTUBULE_CYTOSKELETON	0	1	0	0	GO_MICROTUBULE_ASSOCIATED_COMPLEX
GO_SPINDLE	0	1	0	0	GO_MICROTUBULE_ASSOCIATED_COMPLEX
GO_MICROTUBULE_BASED_MOVEMENT	0	1	0	0	GO_MICROTUBULE_BASED_MOVEMENT
GO_MICROTUBULE_CYTOSKELETON_ORGANIZATION	0	1	0	0	GO_MICROTUBULE_BASED_MOVEMENT
GO_REGULATION_OF_MICROTUBULE_BASED_PROCESS	0	1	0	0	GO_MICROTUBULE_BASED_MOVEMENT
GO_REGULATION_OF_MICROTUBULE_POLYMERIZATION_OR_DEPOLYMERIZATION	0	1	0	0	GO_MICROTUBULE_BASED_MOVEMENT
GO_MITOCHONDRIAL_ENVELOPE	0	1	0	0	GO_MITOCHONDRIAL_ENVELOPE
GO_NUCLEAR_MEMBRANE	0	1	0	0	GO_MITOCHONDRIAL_ENVELOPE
GO_ALPHA_AMINO_ACID_METABOLIC_PROCESS	0	1	0	0	GO_MONOSACCHARIDE_METABOLIC_PROCESS
GO_CELLULAR_AMINO_ACID_METABOLIC_PROCESS	0	1	0	0	GO_MONOSACCHARIDE_METABOLIC_PROCESS
GO_MONOSACCHARIDE_METABOLIC_PROCESS	0	1	0	0	GO_MONOSACCHARIDE_METABOLIC_PROCESS
GO_NUCLEOSIDE_MONOPHOSPHATE_METABOLIC_PROCESS	0	1	0	0	GO_MONOSACCHARIDE_METABOLIC_PROCESS
GO_NUCLEOSIDE_PHOSPHATE_BIOSYNTHETIC_PROCESS	0	1	0	0	GO_MONOSACCHARIDE_METABOLIC_PROCESS
GO_NUCLEOSIDE_TRIPHOSPHATE_METABOLIC_PROCESS	0	1	0	0	GO_MONOSACCHARIDE_METABOLIC_PROCESS
GO_ORGANIC_ACID_BIOSYNTHETIC_PROCESS	0	1	0	0	GO_MONOSACCHARIDE_METABOLIC_PROCESS
GO_SMALL_MOLECULE_BIOSYNTHETIC_PROCESS	0	1	0	0	GO_MONOSACCHARIDE_METABOLIC_PROCESS
GO_SMALL_MOLECULE_CATABOLIC_PROCESS	0	1	0	0	GO_MONOSACCHARIDE_METABOLIC_PROCESS
GO_EXOCYTOSIS	0	1	0	0	GO_PHAGOCYTOSIS
GO_PHAGOCYTOSIS	0	1	0	0	GO_PHAGOCYTOSIS
GO_NEGATIVE_REGULATION_OF_CELL_GROWTH	0	1	0	0	GO_POSITIVE_REGULATION_OF_GROWTH
GO_POSITIVE_REGULATION_OF_GROWTH	0	1	0	0	GO_POSITIVE_REGULATION_OF_GROWTH
GO_REGULATION_OF_CELL_GROWTH	0	1	0	0	GO_POSITIVE_REGULATION_OF_GROWTH
GO_CELLULAR_MACROMOLECULAR_COMPLEX_ASSEMBLY	0	1	0	0	GO_PROTEIN_DNA_COMPLEX_SUBUNIT_ORGANIZATION
GO_CYTOSKELETON_ORGANIZATION	0	1	0	0	GO_PROTEIN_DNA_COMPLEX_SUBUNIT_ORGANIZATION
GO_NEGATIVE_REGULATION_OF_PROTEIN_COMPLEX_DISASSEMBLY	0	1	0	0	GO_PROTEIN_DNA_COMPLEX_SUBUNIT_ORGANIZATION
GO_ORGANELLE_ASSEMBLY	0	1	0	0	GO_PROTEIN_DNA_COMPLEX_SUBUNIT_ORGANIZATION
GO_PROTEIN_DNA_COMPLEX_SUBUNIT_ORGANIZATION	0	1	0	0	GO_PROTEIN_DNA_COMPLEX_SUBUNIT_ORGANIZATION
GO_PROTEIN_OLIGOMERIZATION	0	1	0	0	GO_PROTEIN_DNA_COMPLEX_SUBUNIT_ORGANIZATION
GO_REGULATION_OF_PROTEIN_COMPLEX_DISASSEMBLY	0	1	0	0	GO_PROTEIN_DNA_COMPLEX_SUBUNIT_ORGANIZATION
GO_NEGATIVE_REGULATION_OF_CELLULAR_CATABOLIC_PROCESS	0	1	0	0	GO_REGULATION_OF_CYSTEINE_TYPE_ENDOPEPTIDASE_ACTIVITY
GO_POSITIVE_REGULATION_OF_CATABOLIC_PROCESS	0	1	0	0	GO_REGULATION_OF_CYSTEINE_TYPE_ENDOPEPTIDASE_ACTIVITY
GO_POSITIVE_REGULATION_OF_CELLULAR_PROTEIN_CATABOLIC_PROCESS	0	1	0	0	GO_REGULATION_OF_CYSTEINE_TYPE_ENDOPEPTIDASE_ACTIVITY
GO_POSITIVE_REGULATION_OF_PROTEIN_MODIFICATION_BY_SMALL_PROTEIN_CONJUGATION_OR_REMOVAL	0	1	0	0	GO_REGULATION_OF_CYSTEINE_TYPE_ENDOPEPTIDASE_ACTIVITY
GO_REGULATION_OF_CELLULAR_PROTEIN_CATABOLIC_PROCESS	0	1	0	0	GO_REGULATION_OF_CYSTEINE_TYPE_ENDOPEPTIDASE_ACTIVITY
GO_REGULATION_OF_CYSTEINE_TYPE_ENDOPEPTIDASE_ACTIVITY	0	1	0	0	GO_REGULATION_OF_CYSTEINE_TYPE_ENDOPEPTIDASE_ACTIVITY
GO_REGULATION_OF_PROTEIN_CATABOLIC_PROCESS	0	1	0	0	GO_REGULATION_OF_CYSTEINE_TYPE_ENDOPEPTIDASE_ACTIVITY
GO_REGULATION_OF_PROTEIN_SERINE_THREONINE_KINASE_ACTIVITY	0	1	0	0	GO_REGULATION_OF_CYSTEINE_TYPE_ENDOPEPTIDASE_ACTIVITY
GO_REGULATION_OF_LEUKOCYTE_PROLIFERATION	0	1	0	0	GO_REGULATION_OF_LEUKOCYTE_PROLIFERATION
GO_REGULATION_OF_T_CELL_PROLIFERATION	0	1	0	0	GO_REGULATION_OF_LEUKOCYTE_PROLIFERATION
GO_APOPTOTIC_SIGNALING_PATHWAY	0	1	0	0	GO_REGULATION_OF_NEURON_APOPTOTIC_PROCESS
GO_NEGATIVE_REGULATION_OF_APOPTOTIC_SIGNALING_PATHWAY	0	1	0	0	GO_REGULATION_OF_NEURON_APOPTOTIC_PROCESS
GO_POSITIVE_REGULATION_OF_APOPTOTIC_SIGNALING_PATHWAY	0	1	0	0	GO_REGULATION_OF_NEURON_APOPTOTIC_PROCESS
GO_REGULATION_OF_APOPTOTIC_SIGNALING_PATHWAY	0	1	0	0	GO_REGULATION_OF_NEURON_APOPTOTIC_PROCESS
GO_REGULATION_OF_NEURON_APOPTOTIC_PROCESS	0	1	0	0	GO_REGULATION_OF_NEURON_APOPTOTIC_PROCESS
GO_MITOTIC_NUCLEAR_DIVISION	0	1	0	0	GO_REGULATION_OF_NUCLEAR_DIVISION
GO_NEGATIVE_REGULATION_OF_CELLULAR_COMPONENT_ORGANIZATION	0	1	0	0	GO_REGULATION_OF_NUCLEAR_DIVISION
GO_REGULATION_OF_CELL_MORPHOGENESIS	0	1	0	0	GO_REGULATION_OF_NUCLEAR_DIVISION
GO_REGULATION_OF_NUCLEAR_DIVISION	0	1	0	0	GO_REGULATION_OF_NUCLEAR_DIVISION
GO_CELLULAR_RESPONSE_TO_OXIDATIVE_STRESS	0	1	0	0	GO_RESPONSE_TO_ENDOPLASMIC_RETICULUM_STRESS
GO_RESPONSE_TO_ENDOPLASMIC_RETICULUM_STRESS	0	1	0	0	GO_RESPONSE_TO_ENDOPLASMIC_RETICULUM_STRESS
GO_CELLULAR_RESPONSE_TO_ACID_CHEMICAL	0	1	0	0	GO_RESPONSE_TO_ESTRADIOL
GO_RESPONSE_TO_AMINO_ACID	0	1	0	0	GO_RESPONSE_TO_ESTRADIOL
GO_RESPONSE_TO_ESTRADIOL	0	1	0	0	GO_RESPONSE_TO_ESTRADIOL
GO_RESPONSE_TO_KETONE	0	1	0	0	GO_RESPONSE_TO_ESTRADIOL
GO_CELLULAR_RESPONSE_TO_EXTRACELLULAR_STIMULUS	0	1	0	0	GO_RESPONSE_TO_NUTRIENT
GO_RESPONSE_TO_NUTRIENT	0	1	0	0	GO_RESPONSE_TO_NUTRIENT
GO_MICROTUBULE	0	1	0	0	GO_SUPRAMOLECULAR_FIBER
GO_SUPRAMOLECULAR_FIBER	0	1	0	0	GO_SUPRAMOLECULAR_FIBER
GO_EPITHELIAL_CELL_DEVELOPMENT	0	1	0	0	GO_TUBE_MORPHOGENESIS
GO_MESENCHYMAL_CELL_DIFFERENTIATION	0	1	0	0	GO_TUBE_MORPHOGENESIS
GO_MORPHOGENESIS_OF_AN_EPITHELIUM	0	1	0	0	GO_TUBE_MORPHOGENESIS
GO_NEURAL_TUBE_DEVELOPMENT	0	1	0	0	GO_TUBE_MORPHOGENESIS
GO_TUBE_MORPHOGENESIS	0	1	0	0	GO_TUBE_MORPHOGENESIS
GO_MICROTUBULE_BINDING	0	1	0	0	GO_TUBULIN_BINDING
GO_TUBULIN_BINDING	0	1	0	0	GO_TUBULIN_BINDING
GO_ACTIN_FILAMENT_ORGANIZATION	0	1	0	0	GO_VESICLE_ORGANIZATION
GO_CHROMOSOME_ORGANIZATION	0	1	0	0	GO_VESICLE_ORGANIZATION
GO_CILIUM_ORGANIZATION	0	1	0	0	GO_VESICLE_ORGANIZATION
GO_DNA_CONFORMATION_CHANGE	0	1	0	0	GO_VESICLE_ORGANIZATION
GO_DNA_PACKAGING	0	1	0	0	GO_VESICLE_ORGANIZATION
GO_NEGATIVE_REGULATION_OF_CYTOSKELETON_ORGANIZATION	0	1	0	0	GO_VESICLE_ORGANIZATION
GO_NEGATIVE_REGULATION_OF_ORGANELLE_ORGANIZATION	0	1	0	0	GO_VESICLE_ORGANIZATION
GO_ORGANELLE_FISSION	0	1	0	0	GO_VESICLE_ORGANIZATION
GO_POSITIVE_REGULATION_OF_ORGANELLE_ORGANIZATION	0	1	0	0	GO_VESICLE_ORGANIZATION
GO_REGULATION_OF_CYTOSKELETON_ORGANIZATION	0	1	0	0	GO_VESICLE_ORGANIZATION
GO_VESICLE_ORGANIZATION	0	1	0	0	GO_VESICLE_ORGANIZATION
GO_REGULATION_OF_SYMBIOSIS_ENCOMPASSING_MUTUALISM_THROUGH_PARASITISM	0	1	0	0	GO_VIRAL_LIFE_CYCLE
GO_VIRAL_LIFE_CYCLE	0	1	0	0	GO_VIRAL_LIFE_CYCLE
GO_AGING	0	1	0	0	NA
GO_CELL_CYCLE	0	1	0	0	NA
GO_CELL_DIVISION	0	1	0	0	NA
GO_CELLULAR_AMIDE_METABOLIC_PROCESS	0	1	0	0	NA
GO_CHROMOSOME_SEGREGATION	0	1	0	0	NA
GO_COENZYME_BINDING	0	1	0	0	NA
GO_COFACTOR_BINDING	0	1	0	0	NA
GO_COFACTOR_METABOLIC_PROCESS	0	1	0	0	NA
GO_DEVELOPMENTAL_MATURATION	0	1	0	0	NA
GO_DIGESTIVE_SYSTEM_DEVELOPMENT	0	1	0	0	NA
GO_DNA_METABOLIC_PROCESS	0	1	0	0	NA
GO_DNA_REPLICATION	0	1	0	0	NA
GO_ENDOMEMBRANE_SYSTEM_ORGANIZATION	0	1	0	0	NA
GO_ENERGY_DERIVATION_BY_OXIDATION_OF_ORGANIC_COMPOUNDS	0	1	0	0	NA
GO_ENVELOPE	0	1	0	0	NA
GO_GENERATION_OF_PRECURSOR_METABOLITES_AND_ENERGY	0	1	0	0	NA
GO_GLIOGENESIS	0	1	0	0	NA
GO_GLYCOSYL_COMPOUND_METABOLIC_PROCESS	0	1	0	0	NA
GO_GUANYL_NUCLEOTIDE_BINDING	0	1	0	0	NA
GO_IDENTICAL_PROTEIN_BINDING	0	1	0	0	NA
GO_IN_UTERO_EMBRYONIC_DEVELOPMENT	0	1	0	0	NA
GO_INTRINSIC_COMPONENT_OF_ORGANELLE_MEMBRANE	0	1	0	0	NA
GO_MAGNESIUM_ION_BINDING	0	1	0	0	NA
GO_MICROTUBULE_BASED_PROCESS	0	1	0	0	NA
GO_MYELIN_SHEATH	0	1	0	0	NA
GO_NUCLEOBASE_CONTAINING_COMPOUND_TRANSPORT	0	1	0	0	NA
GO_ORGANELLE_LOCALIZATION	0	1	0	0	NA
GO_ORGANOPHOSPHATE_METABOLIC_PROCESS	0	1	0	0	NA
GO_OUTER_MEMBRANE	0	1	0	0	NA
GO_POSITIVE_REGULATION_OF_CELL_ADHESION	0	1	0	0	NA
GO_POSTTRANSCRIPTIONAL_REGULATION_OF_GENE_EXPRESSION	0	1	0	0	NA
GO_REGENERATION	0	1	0	0	NA
GO_REGULATION_OF_CELL_DIVISION	0	1	0	0	NA
GO_REGULATION_OF_SIGNAL_TRANSDUCTION_BY_P53_CLASS_MEDIATOR	0	1	0	0	NA
GO_REPRODUCTIVE_SYSTEM_DEVELOPMENT	0	1	0	0	NA
GO_RESPONSE_TO_ESTROGEN	0	1	0	0	NA
GO_RESPONSE_TO_INORGANIC_SUBSTANCE	0	1	0	0	NA
GO_RESPONSE_TO_METAL_ION	0	1	0	0	NA
GO_TRANSFERASE_COMPLEX_TRANSFERRING_PHOSPHORUS_CONTAINING_GROUPS	0	1	0	0	NA
GO_TUBE_DEVELOPMENT	0	1	0	0	NA
GO_VACUOLAR_PART	0	1	0	0	NA
HALLMARK_ANDROGEN_RESPONSE	0	1	0	0	NA
HALLMARK_APICAL_JUNCTION	0	1	0	0	NA
HALLMARK_APICAL_SURFACE	0	1	0	0	NA
HALLMARK_APOPTOSIS	0	1	0	0	NA
HALLMARK_CHOLESTEROL_HOMEOSTASIS	0	1	0	0	NA
HALLMARK_DNA_REPAIR	0	1	0	0	NA
HALLMARK_E2F_TARGETS	0	1	0	0	NA
HALLMARK_ESTROGEN_RESPONSE_EARLY	0	1	0	0	NA
HALLMARK_ESTROGEN_RESPONSE_LATE	0	1	0	0	NA
HALLMARK_FATTY_ACID_METABOLISM	0	1	0	0	NA
HALLMARK_G2M_CHECKPOINT	0	1	0	0	NA
HALLMARK_GLYCOLYSIS	0	1	0	0	NA
HALLMARK_HYPOXIA	0	1	0	0	NA
HALLMARK_IL2_STAT5_SIGNALING	0	1	0	0	NA
HALLMARK_INTERFERON_GAMMA_RESPONSE	0	1	0	0	NA
HALLMARK_KRAS_SIGNALING_DN	0	1	0	0	NA
HALLMARK_MITOTIC_SPINDLE	0	1	0	0	NA
HALLMARK_MTORC1_SIGNALING	0	1	0	0	NA
HALLMARK_MYC_TARGETS_V1	0	1	0	0	NA
HALLMARK_MYC_TARGETS_V2	0	1	0	0	NA
HALLMARK_MYOGENESIS	0	1	0	0	NA
HALLMARK_OXIDATIVE_PHOSPHORYLATION	0	1	0	0	NA
HALLMARK_P53_PATHWAY	0	1	0	0	NA
HALLMARK_UV_RESPONSE_UP	0	1	0	0	NA
HALLMARK_WNT_BETA_CATENIN_SIGNALING	0	1	0	0	NA
HALLMARK_XENOBIOTIC_METABOLISM	0	1	0	0	NA
GO_ANION_TRANSMEMBRANE_TRANSPORT	1	0	0	0	GO_ANION_TRANSMEMBRANE_TRANSPORT
GO_CALCIUM_ION_TRANSPORT	1	0	0	0	GO_ANION_TRANSMEMBRANE_TRANSPORT
GO_METAL_ION_TRANSPORT	1	0	0	0	GO_ANION_TRANSMEMBRANE_TRANSPORT
GO_REGULATION_OF_CALCIUM_ION_TRANSPORT	1	0	0	0	GO_ANION_TRANSMEMBRANE_TRANSPORT
GO_CELL_CELL_ADHESION_VIA_PLASMA_MEMBRANE_ADHESION_MOLECULES	1	0	0	0	GO_CELL_CELL_ADHESION_VIA_PLASMA_MEMBRANE_ADHESION_MOLECULES
GO_HOMOPHILIC_CELL_ADHESION_VIA_PLASMA_MEMBRANE_ADHESION_MOLECULES	1	0	0	0	GO_CELL_CELL_ADHESION_VIA_PLASMA_MEMBRANE_ADHESION_MOLECULES
GO_NEGATIVE_REGULATION_OF_CELL_CELL_ADHESION	1	0	0	0	GO_CELL_CELL_ADHESION_VIA_PLASMA_MEMBRANE_ADHESION_MOLECULES
GO_COGNITION	1	0	0	0	GO_COGNITION
GO_REGULATION_OF_BLOOD_PRESSURE	1	0	0	0	GO_COGNITION
GO_VASCULAR_PROCESS_IN_CIRCULATORY_SYSTEM	1	0	0	0	GO_COGNITION
GO_CARTILAGE_DEVELOPMENT	1	0	0	0	GO_CONNECTIVE_TISSUE_DEVELOPMENT
GO_CONNECTIVE_TISSUE_DEVELOPMENT	1	0	0	0	GO_CONNECTIVE_TISSUE_DEVELOPMENT
GO_MUSCLE_TISSUE_DEVELOPMENT	1	0	0	0	GO_CONNECTIVE_TISSUE_DEVELOPMENT
GO_DIVALENT_INORGANIC_CATION_HOMEOSTASIS	1	0	0	0	GO_DIVALENT_INORGANIC_CATION_HOMEOSTASIS
GO_REGULATION_OF_CYTOSOLIC_CALCIUM_ION_CONCENTRATION	1	0	0	0	GO_DIVALENT_INORGANIC_CATION_HOMEOSTASIS
GO_CARDIAC_CHAMBER_DEVELOPMENT	1	0	0	0	GO_EAR_DEVELOPMENT
GO_EAR_DEVELOPMENT	1	0	0	0	GO_EAR_DEVELOPMENT
GO_HEART_DEVELOPMENT	1	0	0	0	GO_EAR_DEVELOPMENT
GO_HEART_MORPHOGENESIS	1	0	0	0	GO_EAR_DEVELOPMENT
GO_MYELOID_CELL_DIFFERENTIATION	1	0	0	0	GO_EAR_DEVELOPMENT
GO_REGULATION_OF_LEUKOCYTE_DIFFERENTIATION	1	0	0	0	GO_EAR_DEVELOPMENT
GO_SENSORY_ORGAN_MORPHOGENESIS	1	0	0	0	GO_EAR_DEVELOPMENT
GO_EXCITATORY_SYNAPSE	1	0	0	0	GO_EXCITATORY_SYNAPSE
GO_POSTSYNAPSE	1	0	0	0	GO_EXCITATORY_SYNAPSE
GO_POSTSYNAPTIC_MEMBRANE	1	0	0	0	GO_EXCITATORY_SYNAPSE
GO_SYNAPSE_PART	1	0	0	0	GO_EXCITATORY_SYNAPSE
GO_SYNAPTIC_MEMBRANE	1	0	0	0	GO_EXCITATORY_SYNAPSE
GO_HELICASE_ACTIVITY	1	0	0	0	GO_HELICASE_ACTIVITY
GO_METALLOPEPTIDASE_ACTIVITY	1	0	0	0	GO_HELICASE_ACTIVITY
GO_MUSCLE_CELL_DIFFERENTIATION	1	0	0	0	GO_MUSCLE_CELL_DIFFERENTIATION
GO_MUSCLE_ORGAN_DEVELOPMENT	1	0	0	0	GO_MUSCLE_CELL_DIFFERENTIATION
GO_NEGATIVE_REGULATION_OF_CYTOKINE_PRODUCTION	1	0	0	0	GO_NEGATIVE_REGULATION_OF_CYTOKINE_PRODUCTION
GO_REGULATION_OF_EPITHELIAL_CELL_MIGRATION	1	0	0	0	GO_NEGATIVE_REGULATION_OF_CYTOKINE_PRODUCTION
GO_NEURON_PROJECTION_GUIDANCE	1	0	0	0	GO_POSITIVE_REGULATION_OF_CELL_PROJECTION_ORGANIZATION
GO_POSITIVE_REGULATION_OF_CELL_PROJECTION_ORGANIZATION	1	0	0	0	GO_POSITIVE_REGULATION_OF_CELL_PROJECTION_ORGANIZATION
GO_POSITIVE_REGULATION_OF_ERK1_AND_ERK2_CASCADE	1	0	0	0	GO_REGULATION_OF_PROTEASOMAL_UBIQUITIN_DEPENDENT_PROTEIN_CATABOLIC_PROCESS
GO_POSITIVE_REGULATION_OF_PEPTIDYL_TYROSINE_PHOSPHORYLATION	1	0	0	0	GO_REGULATION_OF_PROTEASOMAL_UBIQUITIN_DEPENDENT_PROTEIN_CATABOLIC_PROCESS
GO_REGULATION_OF_PEPTIDYL_TYROSINE_PHOSPHORYLATION	1	0	0	0	GO_REGULATION_OF_PROTEASOMAL_UBIQUITIN_DEPENDENT_PROTEIN_CATABOLIC_PROCESS
GO_REGULATION_OF_PROTEASOMAL_UBIQUITIN_DEPENDENT_PROTEIN_CATABOLIC_PROCESS	1	0	0	0	GO_REGULATION_OF_PROTEASOMAL_UBIQUITIN_DEPENDENT_PROTEIN_CATABOLIC_PROCESS
GO_ANION_TRANSMEMBRANE_TRANSPORTER_ACTIVITY	1	0	0	0	GO_SECONDARY_ACTIVE_TRANSMEMBRANE_TRANSPORTER_ACTIVITY
GO_SECONDARY_ACTIVE_TRANSMEMBRANE_TRANSPORTER_ACTIVITY	1	0	0	0	GO_SECONDARY_ACTIVE_TRANSMEMBRANE_TRANSPORTER_ACTIVITY
GO_POSITIVE_REGULATION_OF_TRANSCRIPTION_FROM_RNA_POLYMERASE_II_PROMOTER	1	0	0	0	GO_TRANSCRIPTION_FROM_RNA_POLYMERASE_II_PROMOTER
GO_TRANSCRIPTION_FROM_RNA_POLYMERASE_II_PROMOTER	1	0	0	0	GO_TRANSCRIPTION_FROM_RNA_POLYMERASE_II_PROMOTER
GO_TRANSCRIPTION_FACTOR_ACTIVITY_RNA_POLYMERASE_II_CORE_PROMOTER_PROXIMAL_REGION_SEQUENCE_SPECIFIC_BINDING	1	0	0	0	GO_TRANSCRIPTIONAL_ACTIVATOR_ACTIVITY_RNA_POLYMERASE_II_TRANSCRIPTION_REGULATORY_REGION_SEQUENCE_SPECIFIC_BINDING
GO_TRANSCRIPTIONAL_ACTIVATOR_ACTIVITY_RNA_POLYMERASE_II_CORE_PROMOTER_PROXIMAL_REGION_SEQUENCE_SPECIFIC_BINDING	1	0	0	0	GO_TRANSCRIPTIONAL_ACTIVATOR_ACTIVITY_RNA_POLYMERASE_II_TRANSCRIPTION_REGULATORY_REGION_SEQUENCE_SPECIFIC_BINDING
GO_TRANSCRIPTIONAL_ACTIVATOR_ACTIVITY_RNA_POLYMERASE_II_TRANSCRIPTION_REGULATORY_REGION_SEQUENCE_SPECIFIC_BINDING	1	0	0	0	GO_TRANSCRIPTIONAL_ACTIVATOR_ACTIVITY_RNA_POLYMERASE_II_TRANSCRIPTION_REGULATORY_REGION_SEQUENCE_SPECIFIC_BINDING
GO_UBIQUITIN_LIKE_PROTEIN_LIGASE_ACTIVITY	1	0	0	0	GO_UBIQUITIN_LIKE_PROTEIN_TRANSFERASE_ACTIVITY
GO_UBIQUITIN_LIKE_PROTEIN_TRANSFERASE_ACTIVITY	1	0	0	0	GO_UBIQUITIN_LIKE_PROTEIN_TRANSFERASE_ACTIVITY
GO_APPENDAGE_DEVELOPMENT	1	0	0	0	NA
GO_CELL_CELL_SIGNALING	1	0	0	0	NA
GO_CELL_CYCLE_ARREST	1	0	0	0	NA
GO_CELL_FATE_COMMITMENT	1	0	0	0	NA
GO_CELL_JUNCTION_ORGANIZATION	1	0	0	0	NA
GO_CIRCULATORY_SYSTEM_DEVELOPMENT	1	0	0	0	NA
GO_CLATHRIN_COATED_VESICLE	1	0	0	0	NA
GO_CYTOKINE_RECEPTOR_BINDING	1	0	0	0	NA
GO_EMBRYONIC_MORPHOGENESIS	1	0	0	0	NA
GO_G_PROTEIN_COUPLED_RECEPTOR_ACTIVITY	1	0	0	0	NA
GO_MEMBRANE_LIPID_METABOLIC_PROCESS	1	0	0	0	NA
GO_NEGATIVE_REGULATION_OF_CELL_ACTIVATION	1	0	0	0	NA
GO_ORGANELLE_DISASSEMBLY	1	0	0	0	NA
GO_PRIMARY_CILIUM	1	0	0	0	NA
GO_PROTEIN_C_TERMINUS_BINDING	1	0	0	0	NA
GO_PROTEIN_LOCALIZATION_TO_NUCLEUS	1	0	0	0	NA
GO_PROTEIN_UBIQUITINATION	1	0	0	0	NA
GO_REGULATION_OF_STAT_CASCADE	1	0	0	0	NA
GO_SINGLE_ORGANISM_BEHAVIOR	1	0	0	0	NA
GO_SULFUR_COMPOUND_BIOSYNTHETIC_PROCESS	1	0	0	0	NA
GO_SYNAPSE	1	0	0	0	NA
GO_SYNAPTIC_SIGNALING	1	0	0	0	NA
GO_TRANSCRIPTION_COACTIVATOR_ACTIVITY	1	0	0	0	NA
GO_TRANSCRIPTION_FACTOR_COMPLEX	1	0	0	0	NA
GO_TRANSMEMBRANE_RECEPTOR_PROTEIN_SERINE_THREONINE_KINASE_SIGNALING_PATHWAY	1	0	0	0	NA
GO_UBIQUITIN_LIGASE_COMPLEX	1	0	0	0	NA
HALLMARK_ANGIOGENESIS	1	0	0	0	NA
HALLMARK_EPITHELIAL_MESENCHYMAL_TRANSITION	1	0	0	0	NA
HALLMARK_TGF_BETA_SIGNALING	1	0	0	0	NA
HALLMARK_IL6_JAK_STAT3_SIGNALING	1	1	1	0	NA
HALLMARK_NOTCH_SIGNALING	1	1	1	0	NA
Total	79	201	2	0	NA
