# Supplementary material for: MGSEA – a multivariate Gene set enrichment analysis
Source: BMC Bioinformatics. 2019 Mar 18;20:145. doi: 10.1186/s12859-019-2716-6 (PMC6421703; doi:10.1186/s12859-019-2716-6)
Supplement: Supplementary file 13 — Table S9. Dominant and redundant features of enrichment in 143 reduced functional classes of METABRIC data. The table shows the reduced list of significantly enriched gene sets and their combinatorial relations for METABRIC data. (XLSX 13 kb) [file 12859_2019_2716_MOESM13_ESM.xlsx]

## Sheet: TableS9
Combinatorial Pattern				Gene set
CNV	MRNA	CNV and MRNA	CNV or MRNA
0	1	0	0	Actin filament organization,Activation of innate immune response,Aging,Alpha amino acid metabolic process,Amide biosynthetic process,Anatomical structure homeostasis,Antigen processing and presentation of peptide antigen,Antigen receptor mediated signaling pathway,Apoptotic signaling pathway,Cell cycle,Cell cycle checkpoint,Cell cycle G2 M phase transition,Cell cycle phase transition,Cell cycle p…
1	0	0	0	Anion transmembrane transport,Anion transmembrane transporter activity,Appendage development,Calcium ion transport,Cardiac chamber development,Cartilage development,Cell cell adhesion via plasma membrane adhesion molecules,Cell cell signaling,Cell cycle arrest,Cell fate commitment,Cell junction organization,Circulatory system development,Clathrin coated vesicle,Cognition,Connective tissue develop…
1	1	1	0	Il6 jak STAT3 signaling,Notch signaling
