# Supplementary material for: MGSEA – a multivariate Gene set enrichment analysis
Source: BMC Bioinformatics. 2019 Mar 18;20:145. doi: 10.1186/s12859-019-2716-6 (PMC6421703; doi:10.1186/s12859-019-2716-6)
Supplement: Supplementary file 14 — Table S10. Identities of significant gene set overlap between TCGA breast cancer and METABRIC data. The table shows the full list of significantly enriched gene set overlap between TCGA breast cancer and METABRIC data. (XLSX 13 kb) [file 12859_2019_2716_MOESM14_ESM.xlsx]

## Sheet: TableS10
CNV	MRNA	CNV and MRNA	CNV or MRNA	Overlapping Terms
1	0	0	0	GO_ANION_TRANSMEMBRANE_TRANSPORT
1	0	0	0	GO_ANION_TRANSMEMBRANE_TRANSPORTER_ACTIVITY
1	0	0	0	GO_CALCIUM_ION_TRANSPORT
1	0	0	0	GO_CARDIAC_CHAMBER_DEVELOPMENT
1	0	0	0	GO_CELL_CELL_ADHESION_VIA_PLASMA_MEMBRANE_ADHESION_MOLECULES
1	0	0	0	GO_CELL_CELL_SIGNALING
1	0	0	0	GO_CELL_FATE_COMMITMENT
1	0	0	0	GO_CLATHRIN_COATED_VESICLE
1	0	0	0	GO_COGNITION
1	0	0	0	GO_CYTOKINE_RECEPTOR_BINDING
1	0	0	0	GO_EXCITATORY_SYNAPSE
1	0	0	0	GO_METAL_ION_TRANSPORT
1	0	0	0	GO_METALLOPEPTIDASE_ACTIVITY
1	0	0	0	GO_MUSCLE_CELL_DIFFERENTIATION
1	0	0	0	GO_MUSCLE_ORGAN_DEVELOPMENT
1	0	0	0	GO_MUSCLE_TISSUE_DEVELOPMENT
1	0	0	0	GO_MYELOID_CELL_DIFFERENTIATION
1	0	0	0	GO_NEGATIVE_REGULATION_OF_CYTOKINE_PRODUCTION
1	0	0	0	GO_POSITIVE_REGULATION_OF_ERK1_AND_ERK2_CASCADE
1	0	0	0	GO_POSTSYNAPSE
1	0	0	0	GO_POSTSYNAPTIC_MEMBRANE
1	0	0	0	GO_REGULATION_OF_CALCIUM_ION_TRANSPORT
1	0	0	0	GO_REGULATION_OF_CYTOSOLIC_CALCIUM_ION_CONCENTRATION
1	0	0	0	GO_REGULATION_OF_EPITHELIAL_CELL_MIGRATION
1	0	0	0	GO_REGULATION_OF_LEUKOCYTE_DIFFERENTIATION
1	0	0	0	GO_REGULATION_OF_STAT_CASCADE
1	0	0	0	GO_SECONDARY_ACTIVE_TRANSMEMBRANE_TRANSPORTER_ACTIVITY
1	0	0	0	GO_SINGLE_ORGANISM_BEHAVIOR
1	0	0	0	GO_SYNAPSE_PART
1	0	0	0	GO_SYNAPTIC_MEMBRANE
1	0	0	0	GO_SYNAPTIC_SIGNALING
1	0	0	0	GO_TRANSCRIPTION_FACTOR_ACTIVITY_RNA_POLYMERASE_II_CORE_PROMOTER_PROXIMAL_REGION_SEQUENCE_SPECIFIC_BINDING
1	0	0	0	GO_TRANSCRIPTIONAL_ACTIVATOR_ACTIVITY_RNA_POLYMERASE_II_CORE_PROMOTER_PROXIMAL_REGION_SEQUENCE_SPECIFIC_BINDING
1	0	0	0	GO_TRANSCRIPTIONAL_ACTIVATOR_ACTIVITY_RNA_POLYMERASE_II_TRANSCRIPTION_REGULATORY_REGION_SEQUENCE_SPECIFIC_BINDING
1	0	0	0	GO_TRANSMEMBRANE_RECEPTOR_PROTEIN_SERINE_THREONINE_KINASE_SIGNALING_PATHWAY
1	0	0	0	HALLMARK_EPITHELIAL_MESENCHYMAL_TRANSITION
0	1	0	0	GO_ALPHA_AMINO_ACID_METABOLIC_PROCESS
0	1	0	0	GO_ANATOMICAL_STRUCTURE_HOMEOSTASIS
0	1	0	0	GO_CELL_CYCLE_CHECKPOINT
0	1	0	0	GO_CELL_CYCLE_PHASE_TRANSITION
0	1	0	0	GO_CELL_CYCLE_PROCESS
0	1	0	0	GO_CELL_CYCLE
0	1	0	0	GO_CELL_DIVISION
0	1	0	0	GO_CELLULAR_RESPONSE_TO_ACID_CHEMICAL
0	1	0	0	GO_CHROMATIN
0	1	0	0	GO_CHROMOSOMAL_REGION
0	1	0	0	GO_CHROMOSOME_CENTROMERIC_REGION
0	1	0	0	GO_CHROMOSOME_ORGANIZATION
0	1	0	0	GO_CHROMOSOME_SEGREGATION
0	1	0	0	GO_CHROMOSOME
0	1	0	0	GO_CONDENSED_CHROMOSOME
0	1	0	0	GO_DEVELOPMENT_OF_PRIMARY_SEXUAL_CHARACTERISTICS
0	1	0	0	GO_DIGESTIVE_SYSTEM_DEVELOPMENT
0	1	0	0	GO_DNA_CONFORMATION_CHANGE
0	1	0	0	GO_DNA_INTEGRITY_CHECKPOINT
0	1	0	0	GO_DNA_METABOLIC_PROCESS
0	1	0	0	GO_DNA_REPLICATION
0	1	0	0	GO_EPITHELIAL_CELL_DEVELOPMENT
0	1	0	0	GO_GLIOGENESIS
0	1	0	0	GO_MAGNESIUM_ION_BINDING
0	1	0	0	GO_MESENCHYMAL_CELL_DIFFERENTIATION
0	1	0	0	GO_MICROTUBULE_BASED_MOVEMENT
0	1	0	0	GO_MICROTUBULE_BASED_PROCESS
0	1	0	0	GO_MICROTUBULE_BINDING
0	1	0	0	GO_MICROTUBULE_CYTOSKELETON_ORGANIZATION
0	1	0	0	GO_MICROTUBULE_CYTOSKELETON
0	1	0	0	GO_MICROTUBULE
0	1	0	0	GO_MITOTIC_CELL_CYCLE_CHECKPOINT
0	1	0	0	GO_MITOTIC_CELL_CYCLE
0	1	0	0	GO_MITOTIC_NUCLEAR_DIVISION
0	1	0	0	GO_NEGATIVE_REGULATION_OF_CELL_CYCLE_PHASE_TRANSITION
0	1	0	0	GO_NEGATIVE_REGULATION_OF_CELL_CYCLE_PROCESS
0	1	0	0	GO_NEGATIVE_REGULATION_OF_CELL_CYCLE
0	1	0	0	GO_NEGATIVE_REGULATION_OF_CELL_GROWTH
0	1	0	0	GO_NEGATIVE_REGULATION_OF_CYTOSKELETON_ORGANIZATION
0	1	0	0	GO_NEGATIVE_REGULATION_OF_MITOTIC_CELL_CYCLE
0	1	0	0	GO_NEGATIVE_REGULATION_OF_ORGANELLE_ORGANIZATION
0	1	0	0	GO_NEGATIVE_REGULATION_OF_PROTEIN_COMPLEX_DISASSEMBLY
0	1	0	0	GO_NEURAL_TUBE_DEVELOPMENT
0	1	0	0	GO_NUCLEAR_CHROMOSOME_SEGREGATION
0	1	0	0	GO_NUCLEAR_CHROMOSOME
0	1	0	0	GO_NUCLEAR_MEMBRANE
0	1	0	0	GO_NUCLEOSIDE_PHOSPHATE_BIOSYNTHETIC_PROCESS
0	1	0	0	GO_ORGANELLE_ASSEMBLY
0	1	0	0	GO_ORGANELLE_FISSION
0	1	0	0	GO_ORGANELLE_LOCALIZATION
0	1	0	0	GO_ORGANIC_ACID_BIOSYNTHETIC_PROCESS
0	1	0	0	GO_POSITIVE_REGULATION_OF_APOPTOTIC_SIGNALING_PATHWAY
0	1	0	0	GO_POSITIVE_REGULATION_OF_CELL_CYCLE_PROCESS
0	1	0	0	GO_POSITIVE_REGULATION_OF_CELL_CYCLE
0	1	0	0	GO_POSITIVE_REGULATION_OF_GROWTH
0	1	0	0	GO_POSITIVE_REGULATION_OF_MITOTIC_CELL_CYCLE
0	1	0	0	GO_PROTEIN_DNA_COMPLEX_SUBUNIT_ORGANIZATION
0	1	0	0	GO_REGULATION_OF_CELL_CYCLE_G1_S_PHASE_TRANSITION
0	1	0	0	GO_REGULATION_OF_CELL_CYCLE_PHASE_TRANSITION
0	1	0	0	GO_REGULATION_OF_CELL_CYCLE_PROCESS
0	1	0	0	GO_REGULATION_OF_CELL_CYCLE
0	1	0	0	GO_REGULATION_OF_CELL_DIVISION
0	1	0	0	GO_REGULATION_OF_CYTOSKELETON_ORGANIZATION
0	1	0	0	GO_REGULATION_OF_MICROTUBULE_BASED_PROCESS
0	1	0	0	GO_REGULATION_OF_MICROTUBULE_POLYMERIZATION_OR_DEPOLYMERIZATION
0	1	0	0	GO_REGULATION_OF_MITOTIC_CELL_CYCLE
0	1	0	0	GO_REGULATION_OF_NEURON_APOPTOTIC_PROCESS
0	1	0	0	GO_REGULATION_OF_NUCLEAR_DIVISION
0	1	0	0	GO_REGULATION_OF_PROTEIN_COMPLEX_DISASSEMBLY
0	1	0	0	GO_REGULATION_OF_SIGNAL_TRANSDUCTION_BY_P53_CLASS_MEDIATOR
0	1	0	0	GO_RESPONSE_TO_KETONE
0	1	0	0	GO_SEX_DIFFERENTIATION
0	1	0	0	GO_SISTER_CHROMATID_SEGREGATION
0	1	0	0	GO_SPINDLE
0	1	0	0	GO_SUPRAMOLECULAR_FIBER
0	1	0	0	GO_TUBE_DEVELOPMENT
0	1	0	0	GO_TUBULIN_BINDING
0	1	0	0	HALLMARK_APICAL_SURFACE
0	1	0	0	HALLMARK_DNA_REPAIR
0	1	0	0	HALLMARK_E2F_TARGETS
0	1	0	0	HALLMARK_ESTROGEN_RESPONSE_EARLY
0	1	0	0	HALLMARK_ESTROGEN_RESPONSE_LATE
0	1	0	0	HALLMARK_FATTY_ACID_METABOLISM
0	1	0	0	HALLMARK_G2M_CHECKPOINT
0	1	0	0	HALLMARK_GLYCOLYSIS
0	1	0	0	HALLMARK_HYPOXIA
0	1	0	0	HALLMARK_MITOTIC_SPINDLE
0	1	0	0	HALLMARK_MTORC1_SIGNALING
0	1	0	0	HALLMARK_MYC_TARGETS_V1
0	1	0	0	HALLMARK_MYC_TARGETS_V2
