# Supplementary material for: MGSEA – a multivariate Gene set enrichment analysis
Source: BMC Bioinformatics. 2019 Mar 18;20:145. doi: 10.1186/s12859-019-2716-6 (PMC6421703; doi:10.1186/s12859-019-2716-6)
Supplement: Supplementary file 15 — Table S11. Number of significant gene set overlap between TCGA breast cancer and METABRIC data and their combinatorial patterns. The table shows the number and combinatorial pattern of significantly enriched gene set overlap between TCGA breast cancer and METABRIC data. (XLSX 9 kb) [file 12859_2019_2716_MOESM15_ESM.xlsx]

## Sheet: TableS11
Combinatorial Pattern			Data source		Overlap
CNV	MRNA	CNV and MRNA	TCGA	METABRIC
1	1	1	18	2	0
1	0	0	129	77	36
0	1	0	161	199	90
