# Supplementary material for: MGSEA – a multivariate Gene set enrichment analysis
Source: BMC Bioinformatics. 2019 Mar 18;20:145. doi: 10.1186/s12859-019-2716-6 (PMC6421703; doi:10.1186/s12859-019-2716-6)
Supplement: Supplementary file 16 — Table S12. Dominant and redundant features of enrichment in 381 functional classes of REMBRANDT data. The table shows the full list of significantly enriched gene sets and their combinatorial relations for REMBRANDT data. The reduced functional category for each gene set is also reported. An NA entry denotes that the gene set and its reduced functional category are identical. (XLSX 22 kb) [file 12859_2019_2716_MOESM16_ESM.xlsx]

## Sheet: TableS12
Geneset	CNV	MRNA	CNV and MRNA	CNV or MRNA	Reduced functional category
GO_CELLULAR_RESPONSE_TO_INSULIN_STIMULUS	1	0	0	0	GO_CELLULAR_RESPONSE_TO_INSULIN_STIMULUS
GO_RESPONSE_TO_INSULIN	1	0	0	0	GO_CELLULAR_RESPONSE_TO_INSULIN_STIMULUS
GO_BRANCHING_MORPHOGENESIS_OF_AN_EPITHELIAL_TUBE	1	0	0	0	GO_FORMATION_OF_PRIMARY_GERM_LAYER
GO_FORMATION_OF_PRIMARY_GERM_LAYER	1	0	0	0	GO_FORMATION_OF_PRIMARY_GERM_LAYER
GO_MORPHOGENESIS_OF_A_BRANCHING_STRUCTURE	1	0	0	0	GO_FORMATION_OF_PRIMARY_GERM_LAYER
GO_CYTOKINE_ACTIVITY	1	0	0	0	GO_GROWTH_FACTOR_RECEPTOR_BINDING
GO_GROWTH_FACTOR_RECEPTOR_BINDING	1	0	0	0	GO_GROWTH_FACTOR_RECEPTOR_BINDING
GO_B_CELL_ACTIVATION	1	0	0	0	GO_HUMORAL_IMMUNE_RESPONSE
GO_CELL_ACTIVATION_INVOLVED_IN_IMMUNE_RESPONSE	1	0	0	0	GO_HUMORAL_IMMUNE_RESPONSE
GO_HUMORAL_IMMUNE_RESPONSE	1	0	0	0	GO_HUMORAL_IMMUNE_RESPONSE
GO_LYMPHOCYTE_DIFFERENTIATION	1	0	0	0	GO_HUMORAL_IMMUNE_RESPONSE
GO_NEGATIVE_REGULATION_OF_PROTEOLYSIS	1	0	0	0	GO_NEGATIVE_REGULATION_OF_PROTEOLYSIS
GO_POSITIVE_REGULATION_OF_PEPTIDYL_TYROSINE_PHOSPHORYLATION	1	0	0	0	GO_NEGATIVE_REGULATION_OF_PROTEOLYSIS
GO_REGULATION_OF_PEPTIDYL_TYROSINE_PHOSPHORYLATION	1	0	0	0	GO_NEGATIVE_REGULATION_OF_PROTEOLYSIS
GO_PEPTIDASE_INHIBITOR_ACTIVITY	1	0	0	0	GO_RAS_GUANYL_NUCLEOTIDE_EXCHANGE_FACTOR_ACTIVITY
GO_PEPTIDASE_REGULATOR_ACTIVITY	1	0	0	0	GO_RAS_GUANYL_NUCLEOTIDE_EXCHANGE_FACTOR_ACTIVITY
GO_RAS_GUANYL_NUCLEOTIDE_EXCHANGE_FACTOR_ACTIVITY	1	0	0	0	GO_RAS_GUANYL_NUCLEOTIDE_EXCHANGE_FACTOR_ACTIVITY
GO_DEFENSE_RESPONSE_TO_VIRUS	1	0	0	0	GO_RESPONSE_TO_VIRUS
GO_RESPONSE_TO_VIRUS	1	0	0	0	GO_RESPONSE_TO_VIRUS
GO_SENSORY_PERCEPTION_OF_CHEMICAL_STIMULUS	1	0	0	0	GO_SENSORY_PERCEPTION_OF_LIGHT_STIMULUS
GO_SENSORY_PERCEPTION_OF_LIGHT_STIMULUS	1	0	0	0	GO_SENSORY_PERCEPTION_OF_LIGHT_STIMULUS
GO_NUCLEOSIDE_MONOPHOSPHATE_METABOLIC_PROCESS	1	0	0	0	GO_STEROID_METABOLIC_PROCESS
GO_PHOSPHATIDYLINOSITOL_METABOLIC_PROCESS	1	0	0	0	GO_STEROID_METABOLIC_PROCESS
GO_STEROID_METABOLIC_PROCESS	1	0	0	0	GO_STEROID_METABOLIC_PROCESS
GO_CIRCADIAN_RHYTHM	1	0	0	0	NA
GO_CYTOKINE_PRODUCTION	1	0	0	0	NA
GO_DETECTION_OF_STIMULUS	1	0	0	0	NA
GO_G_PROTEIN_COUPLED_RECEPTOR_ACTIVITY	1	0	0	0	NA
GO_IRON_ION_BINDING	1	0	0	0	NA
GO_MALE_SEX_DIFFERENTIATION	1	0	0	0	NA
GO_ORGANIC_HYDROXY_COMPOUND_BIOSYNTHETIC_PROCESS	1	0	0	0	NA
GO_OXIDOREDUCTASE_ACTIVITY_ACTING_ON_PAIRED_DONORS_WITH_INCORPORATION_OR_REDUCTION_OF_MOLECULAR_OXYGEN	1	0	0	0	NA
GO_POTASSIUM_CHANNEL_COMPLEX	1	0	0	0	NA
GO_PURINE_CONTAINING_COMPOUND_METABOLIC_PROCESS	1	0	0	0	NA
GO_REGULATION_OF_STAT_CASCADE	1	0	0	0	NA
GO_RHYTHMIC_PROCESS	1	0	0	0	NA
GO_SERINE_HYDROLASE_ACTIVITY	1	0	0	0	NA
GO_TRANSCRIPTIONAL_REPRESSOR_ACTIVITY_RNA_POLYMERASE_II_TRANSCRIPTION_REGULATORY_REGION_SEQUENCE_SPECIFIC_BINDING	1	0	0	0	NA
GO_VITAMIN_METABOLIC_PROCESS	1	0	0	0	NA
GO_ACTIN_BASED_CELL_PROJECTION	0	1	0	0	GO_ACTIN_BASED_CELL_PROJECTION
GO_CELL_PROJECTION_PART	0	1	0	0	GO_ACTIN_BASED_CELL_PROJECTION
GO_LAMELLIPODIUM	0	1	0	0	GO_ACTIN_BASED_CELL_PROJECTION
GO_LEADING_EDGE_MEMBRANE	0	1	0	0	GO_ACTIN_BASED_CELL_PROJECTION
GO_RUFFLE	0	1	0	0	GO_ACTIN_BASED_CELL_PROJECTION
GO_AMINOGLYCAN_METABOLIC_PROCESS	0	1	0	0	GO_AMINOGLYCAN_METABOLIC_PROCESS
GO_CARBOHYDRATE_DERIVATIVE_BIOSYNTHETIC_PROCESS	0	1	0	0	GO_AMINOGLYCAN_METABOLIC_PROCESS
GO_CARBOHYDRATE_DERIVATIVE_CATABOLIC_PROCESS	0	1	0	0	GO_AMINOGLYCAN_METABOLIC_PROCESS
GO_GLYCOPROTEIN_METABOLIC_PROCESS	0	1	0	0	GO_AMINOGLYCAN_METABOLIC_PROCESS
GO_ACTIVATION_OF_IMMUNE_RESPONSE	0	1	0	0	GO_ANTIGEN_PROCESSING_AND_PRESENTATION_OF_PEPTIDE_ANTIGEN
GO_ANTIGEN_PROCESSING_AND_PRESENTATION	0	1	0	0	GO_ANTIGEN_PROCESSING_AND_PRESENTATION_OF_PEPTIDE_ANTIGEN
GO_ANTIGEN_PROCESSING_AND_PRESENTATION_OF_PEPTIDE_ANTIGEN	0	1	0	0	GO_ANTIGEN_PROCESSING_AND_PRESENTATION_OF_PEPTIDE_ANTIGEN
GO_ANTIGEN_RECEPTOR_MEDIATED_SIGNALING_PATHWAY	0	1	0	0	GO_ANTIGEN_PROCESSING_AND_PRESENTATION_OF_PEPTIDE_ANTIGEN
GO_FC_RECEPTOR_SIGNALING_PATHWAY	0	1	0	0	GO_ANTIGEN_PROCESSING_AND_PRESENTATION_OF_PEPTIDE_ANTIGEN
GO_IMMUNE_RESPONSE_REGULATING_CELL_SURFACE_RECEPTOR_SIGNALING_PATHWAY	0	1	0	0	GO_ANTIGEN_PROCESSING_AND_PRESENTATION_OF_PEPTIDE_ANTIGEN
GO_MYELOID_CELL_DIFFERENTIATION	0	1	0	0	GO_ANTIGEN_PROCESSING_AND_PRESENTATION_OF_PEPTIDE_ANTIGEN
GO_NEGATIVE_REGULATION_OF_IMMUNE_SYSTEM_PROCESS	0	1	0	0	GO_ANTIGEN_PROCESSING_AND_PRESENTATION_OF_PEPTIDE_ANTIGEN
GO_T_CELL_DIFFERENTIATION	0	1	0	0	GO_ANTIGEN_PROCESSING_AND_PRESENTATION_OF_PEPTIDE_ANTIGEN
GO_CELL_GROWTH	0	1	0	0	GO_CELL_GROWTH
GO_DEVELOPMENTAL_GROWTH	0	1	0	0	GO_CELL_GROWTH
GO_POSITIVE_REGULATION_OF_CELL_GROWTH	0	1	0	0	GO_CELL_GROWTH
GO_POSITIVE_REGULATION_OF_DEVELOPMENTAL_GROWTH	0	1	0	0	GO_CELL_GROWTH
GO_POSITIVE_REGULATION_OF_GROWTH	0	1	0	0	GO_CELL_GROWTH
GO_REGULATION_OF_DEVELOPMENTAL_GROWTH	0	1	0	0	GO_CELL_GROWTH
GO_CELL_CELL_ADHESION	0	1	0	0	GO_CELL_SUBSTRATE_ADHESION
GO_CELL_SUBSTRATE_ADHESION	0	1	0	0	GO_CELL_SUBSTRATE_ADHESION
GO_NEGATIVE_REGULATION_OF_CELL_ADHESION	0	1	0	0	GO_CELL_SUBSTRATE_ADHESION
GO_NEGATIVE_REGULATION_OF_CELL_CELL_ADHESION	0	1	0	0	GO_CELL_SUBSTRATE_ADHESION
GO_REGULATION_OF_CELL_ADHESION	0	1	0	0	GO_CELL_SUBSTRATE_ADHESION
GO_SINGLE_ORGANISM_CELL_ADHESION	0	1	0	0	GO_CELL_SUBSTRATE_ADHESION
GO_ANCHORING_JUNCTION	0	1	0	0	GO_CELL_SUBSTRATE_JUNCTION
GO_CELL_SUBSTRATE_JUNCTION	0	1	0	0	GO_CELL_SUBSTRATE_JUNCTION
GO_CELLULAR_RESPONSE_TO_BIOTIC_STIMULUS	0	1	0	0	GO_CELLULAR_RESPONSE_TO_BIOTIC_STIMULUS
GO_REGULATION_OF_DEFENSE_RESPONSE_TO_VIRUS	0	1	0	0	GO_CELLULAR_RESPONSE_TO_BIOTIC_STIMULUS
GO_CLATHRIN_COATED_VESICLE	0	1	0	0	GO_COATED_VESICLE
GO_COATED_VESICLE	0	1	0	0	GO_COATED_VESICLE
GO_COATED_VESICLE_MEMBRANE	0	1	0	0	GO_COATED_VESICLE
GO_ENDOCYTIC_VESICLE	0	1	0	0	GO_COATED_VESICLE
GO_ENDOCYTIC_VESICLE_MEMBRANE	0	1	0	0	GO_COATED_VESICLE
GO_ENDOSOMAL_PART	0	1	0	0	GO_COATED_VESICLE
GO_EXOCYTIC_VESICLE	0	1	0	0	GO_COATED_VESICLE
GO_CHROMATIN	0	1	0	0	GO_CONDENSED_CHROMOSOME
GO_CHROMOSOME_CENTROMERIC_REGION	0	1	0	0	GO_CONDENSED_CHROMOSOME
GO_CONDENSED_CHROMOSOME	0	1	0	0	GO_CONDENSED_CHROMOSOME
GO_EXCITATORY_SYNAPSE	0	1	0	0	GO_EXCITATORY_SYNAPSE
GO_POSTSYNAPSE	0	1	0	0	GO_EXCITATORY_SYNAPSE
GO_POSTSYNAPTIC_MEMBRANE	0	1	0	0	GO_EXCITATORY_SYNAPSE
GO_PRESYNAPSE	0	1	0	0	GO_EXCITATORY_SYNAPSE
GO_SYNAPSE_PART	0	1	0	0	GO_EXCITATORY_SYNAPSE
GO_SYNAPTIC_MEMBRANE	0	1	0	0	GO_EXCITATORY_SYNAPSE
GO_EXTRINSIC_COMPONENT_OF_PLASMA_MEMBRANE	0	1	0	0	GO_EXTRINSIC_COMPONENT_OF_PLASMA_MEMBRANE
GO_PLASMA_MEMBRANE_RECEPTOR_COMPLEX	0	1	0	0	GO_EXTRINSIC_COMPONENT_OF_PLASMA_MEMBRANE
GO_ENDOCYTOSIS	0	1	0	0	GO_GOLGI_VESICLE_TRANSPORT
GO_GOLGI_VESICLE_TRANSPORT	0	1	0	0	GO_GOLGI_VESICLE_TRANSPORT
GO_PHAGOCYTOSIS	0	1	0	0	GO_GOLGI_VESICLE_TRANSPORT
GO_REGULATED_EXOCYTOSIS	0	1	0	0	GO_GOLGI_VESICLE_TRANSPORT
GO_REGULATION_OF_EXOCYTOSIS	0	1	0	0	GO_GOLGI_VESICLE_TRANSPORT
GO_CELLULAR_COMPONENT_MORPHOGENESIS	0	1	0	0	GO_LIMBIC_SYSTEM_DEVELOPMENT
GO_CENTRAL_NERVOUS_SYSTEM_NEURON_DIFFERENTIATION	0	1	0	0	GO_LIMBIC_SYSTEM_DEVELOPMENT
GO_CEREBRAL_CORTEX_DEVELOPMENT	0	1	0	0	GO_LIMBIC_SYSTEM_DEVELOPMENT
GO_GLIAL_CELL_DIFFERENTIATION	0	1	0	0	GO_LIMBIC_SYSTEM_DEVELOPMENT
GO_GLIOGENESIS	0	1	0	0	GO_LIMBIC_SYSTEM_DEVELOPMENT
GO_LIMBIC_SYSTEM_DEVELOPMENT	0	1	0	0	GO_LIMBIC_SYSTEM_DEVELOPMENT
GO_NEGATIVE_REGULATION_OF_CELL_DEVELOPMENT	0	1	0	0	GO_LIMBIC_SYSTEM_DEVELOPMENT
GO_NEGATIVE_REGULATION_OF_CELL_MORPHOGENESIS_INVOLVED_IN_DIFFERENTIATION	0	1	0	0	GO_LIMBIC_SYSTEM_DEVELOPMENT
GO_NEGATIVE_REGULATION_OF_NERVOUS_SYSTEM_DEVELOPMENT	0	1	0	0	GO_LIMBIC_SYSTEM_DEVELOPMENT
GO_NEGATIVE_REGULATION_OF_NEURON_DIFFERENTIATION	0	1	0	0	GO_LIMBIC_SYSTEM_DEVELOPMENT
GO_NEUROGENESIS	0	1	0	0	GO_LIMBIC_SYSTEM_DEVELOPMENT
GO_PALLIUM_DEVELOPMENT	0	1	0	0	GO_LIMBIC_SYSTEM_DEVELOPMENT
GO_POSITIVE_REGULATION_OF_CELL_MORPHOGENESIS_INVOLVED_IN_DIFFERENTIATION	0	1	0	0	GO_LIMBIC_SYSTEM_DEVELOPMENT
GO_POSITIVE_REGULATION_OF_DEVELOPMENTAL_PROCESS	0	1	0	0	GO_LIMBIC_SYSTEM_DEVELOPMENT
GO_POSITIVE_REGULATION_OF_NERVOUS_SYSTEM_DEVELOPMENT	0	1	0	0	GO_LIMBIC_SYSTEM_DEVELOPMENT
GO_POSITIVE_REGULATION_OF_NEURON_DIFFERENTIATION	0	1	0	0	GO_LIMBIC_SYSTEM_DEVELOPMENT
GO_POSITIVE_REGULATION_OF_NEURON_PROJECTION_DEVELOPMENT	0	1	0	0	GO_LIMBIC_SYSTEM_DEVELOPMENT
GO_REGULATION_OF_ANATOMICAL_STRUCTURE_MORPHOGENESIS	0	1	0	0	GO_LIMBIC_SYSTEM_DEVELOPMENT
GO_REGULATION_OF_AXONOGENESIS	0	1	0	0	GO_LIMBIC_SYSTEM_DEVELOPMENT
GO_REGULATION_OF_CELL_DEVELOPMENT	0	1	0	0	GO_LIMBIC_SYSTEM_DEVELOPMENT
GO_REGULATION_OF_DENDRITE_DEVELOPMENT	0	1	0	0	GO_LIMBIC_SYSTEM_DEVELOPMENT
GO_REGULATION_OF_NERVOUS_SYSTEM_DEVELOPMENT	0	1	0	0	GO_LIMBIC_SYSTEM_DEVELOPMENT
GO_REGULATION_OF_NEURON_DIFFERENTIATION	0	1	0	0	GO_LIMBIC_SYSTEM_DEVELOPMENT
GO_REGULATION_OF_NEURON_PROJECTION_DEVELOPMENT	0	1	0	0	GO_LIMBIC_SYSTEM_DEVELOPMENT
GO_TELENCEPHALON_DEVELOPMENT	0	1	0	0	GO_LIMBIC_SYSTEM_DEVELOPMENT
GO_ADULT_BEHAVIOR	0	1	0	0	GO_LOCOMOTORY_BEHAVIOR
GO_LEARNING	0	1	0	0	GO_LOCOMOTORY_BEHAVIOR
GO_LOCOMOTORY_BEHAVIOR	0	1	0	0	GO_LOCOMOTORY_BEHAVIOR
GO_SINGLE_ORGANISM_BEHAVIOR	0	1	0	0	GO_LOCOMOTORY_BEHAVIOR
GO_LYTIC_VACUOLE	0	1	0	0	GO_LYTIC_VACUOLE
GO_VACUOLAR_MEMBRANE	0	1	0	0	GO_LYTIC_VACUOLE
GO_VACUOLAR_PART	0	1	0	0	GO_LYTIC_VACUOLE
GO_MEMBRANE_MICRODOMAIN	0	1	0	0	GO_MEMBRANE_MICRODOMAIN
GO_MEMBRANE_REGION	0	1	0	0	GO_MEMBRANE_MICRODOMAIN
GO_CELL_PROJECTION_ORGANIZATION	0	1	0	0	GO_MEMBRANE_ORGANIZATION
GO_MEMBRANE_ORGANIZATION	0	1	0	0	GO_MEMBRANE_ORGANIZATION
GO_MEMBRANE_PROTEIN_COMPLEX	0	1	0	0	GO_MEMBRANE_PROTEIN_COMPLEX
GO_PLASMA_MEMBRANE_PROTEIN_COMPLEX	0	1	0	0	GO_MEMBRANE_PROTEIN_COMPLEX
GO_MODULATION_OF_SYNAPTIC_TRANSMISSION	0	1	0	0	GO_MODULATION_OF_SYNAPTIC_TRANSMISSION
GO_NEGATIVE_REGULATION_OF_INTRACELLULAR_SIGNAL_TRANSDUCTION	0	1	0	0	GO_MODULATION_OF_SYNAPTIC_TRANSMISSION
GO_NEGATIVE_REGULATION_OF_WNT_SIGNALING_PATHWAY	0	1	0	0	GO_MODULATION_OF_SYNAPTIC_TRANSMISSION
GO_REGULATION_OF_SYNAPTIC_PLASTICITY	0	1	0	0	GO_MODULATION_OF_SYNAPTIC_TRANSMISSION
GO_CELL_DEVELOPMENT	0	1	0	0	GO_MORPHOGENESIS_OF_EMBRYONIC_EPITHELIUM
GO_CELL_MORPHOGENESIS_INVOLVED_IN_DIFFERENTIATION	0	1	0	0	GO_MORPHOGENESIS_OF_EMBRYONIC_EPITHELIUM
GO_CELL_MORPHOGENESIS_INVOLVED_IN_NEURON_DIFFERENTIATION	0	1	0	0	GO_MORPHOGENESIS_OF_EMBRYONIC_EPITHELIUM
GO_CELL_PART_MORPHOGENESIS	0	1	0	0	GO_MORPHOGENESIS_OF_EMBRYONIC_EPITHELIUM
GO_MORPHOGENESIS_OF_EMBRYONIC_EPITHELIUM	0	1	0	0	GO_MORPHOGENESIS_OF_EMBRYONIC_EPITHELIUM
GO_NEURON_DEVELOPMENT	0	1	0	0	GO_MORPHOGENESIS_OF_EMBRYONIC_EPITHELIUM
GO_NEURON_DIFFERENTIATION	0	1	0	0	GO_MORPHOGENESIS_OF_EMBRYONIC_EPITHELIUM
GO_NEURON_PROJECTION_DEVELOPMENT	0	1	0	0	GO_MORPHOGENESIS_OF_EMBRYONIC_EPITHELIUM
GO_NEURON_PROJECTION_GUIDANCE	0	1	0	0	GO_MORPHOGENESIS_OF_EMBRYONIC_EPITHELIUM
GO_NEURON_PROJECTION_MORPHOGENESIS	0	1	0	0	GO_MORPHOGENESIS_OF_EMBRYONIC_EPITHELIUM
GO_ODONTOGENESIS	0	1	0	0	GO_MORPHOGENESIS_OF_EMBRYONIC_EPITHELIUM
GO_REGULATION_OF_CELL_MORPHOGENESIS	0	1	0	0	GO_MORPHOGENESIS_OF_EMBRYONIC_EPITHELIUM
GO_REGULATION_OF_CELL_MORPHOGENESIS_INVOLVED_IN_DIFFERENTIATION	0	1	0	0	GO_MORPHOGENESIS_OF_EMBRYONIC_EPITHELIUM
GO_REGULATION_OF_CELL_SHAPE	0	1	0	0	GO_MORPHOGENESIS_OF_EMBRYONIC_EPITHELIUM
GO_TUBE_FORMATION	0	1	0	0	GO_MORPHOGENESIS_OF_EMBRYONIC_EPITHELIUM
GO_NEGATIVE_REGULATION_OF_BINDING	0	1	0	0	GO_NEGATIVE_REGULATION_OF_BINDING
GO_REGULATION_OF_PROTEIN_BINDING	0	1	0	0	GO_NEGATIVE_REGULATION_OF_BINDING
GO_NEGATIVE_REGULATION_OF_CATABOLIC_PROCESS	0	1	0	0	GO_NEGATIVE_REGULATION_OF_CATABOLIC_PROCESS
GO_NEGATIVE_REGULATION_OF_CELLULAR_CATABOLIC_PROCESS	0	1	0	0	GO_NEGATIVE_REGULATION_OF_CATABOLIC_PROCESS
GO_POSITIVE_REGULATION_OF_CELLULAR_PROTEIN_CATABOLIC_PROCESS	0	1	0	0	GO_NEGATIVE_REGULATION_OF_CATABOLIC_PROCESS
GO_REGULATION_OF_CELLULAR_PROTEIN_CATABOLIC_PROCESS	0	1	0	0	GO_NEGATIVE_REGULATION_OF_CATABOLIC_PROCESS
GO_REGULATION_OF_PROTEASOMAL_PROTEIN_CATABOLIC_PROCESS	0	1	0	0	GO_NEGATIVE_REGULATION_OF_CATABOLIC_PROCESS
GO_REGULATION_OF_PROTEASOMAL_UBIQUITIN_DEPENDENT_PROTEIN_CATABOLIC_PROCESS	0	1	0	0	GO_NEGATIVE_REGULATION_OF_CATABOLIC_PROCESS
GO_ANGIOGENESIS	0	1	0	0	GO_NEPHRON_DEVELOPMENT
GO_BLOOD_VESSEL_MORPHOGENESIS	0	1	0	0	GO_NEPHRON_DEVELOPMENT
GO_CIRCULATORY_SYSTEM_DEVELOPMENT	0	1	0	0	GO_NEPHRON_DEVELOPMENT
GO_HEART_DEVELOPMENT	0	1	0	0	GO_NEPHRON_DEVELOPMENT
GO_NEPHRON_DEVELOPMENT	0	1	0	0	GO_NEPHRON_DEVELOPMENT
GO_POSITIVE_REGULATION_OF_VASCULATURE_DEVELOPMENT	0	1	0	0	GO_NEPHRON_DEVELOPMENT
GO_VASCULATURE_DEVELOPMENT	0	1	0	0	GO_NEPHRON_DEVELOPMENT
GO_GOLGI_APPARATUS_PART	0	1	0	0	GO_NUCLEAR_BODY
GO_GOLGI_MEMBRANE	0	1	0	0	GO_NUCLEAR_BODY
GO_NUCLEAR_BODY	0	1	0	0	GO_NUCLEAR_BODY
GO_NUCLEAR_ENVELOPE	0	1	0	0	GO_NUCLEAR_BODY
GO_NUCLEAR_MEMBRANE	0	1	0	0	GO_NUCLEAR_BODY
GO_NUCLEOLUS	0	1	0	0	GO_NUCLEAR_BODY
GO_NUCLEOPLASM_PART	0	1	0	0	GO_NUCLEAR_BODY
GO_TRANS_GOLGI_NETWORK	0	1	0	0	GO_NUCLEAR_BODY
GO_ENZYME_ACTIVATOR_ACTIVITY	0	1	0	0	GO_NUCLEOSIDE_TRIPHOSPHATASE_REGULATOR_ACTIVITY
GO_ENZYME_REGULATOR_ACTIVITY	0	1	0	0	GO_NUCLEOSIDE_TRIPHOSPHATASE_REGULATOR_ACTIVITY
GO_NUCLEOSIDE_TRIPHOSPHATASE_REGULATOR_ACTIVITY	0	1	0	0	GO_NUCLEOSIDE_TRIPHOSPHATASE_REGULATOR_ACTIVITY
GO_PLASMA_MEMBRANE_ORGANIZATION	0	1	0	0	GO_PLASMA_MEMBRANE_ORGANIZATION
GO_PROTEIN_LOCALIZATION_TO_MEMBRANE	0	1	0	0	GO_PLASMA_MEMBRANE_ORGANIZATION
GO_LEUKOCYTE_MIGRATION	0	1	0	0	GO_POSITIVE_REGULATION_OF_LOCOMOTION
GO_NEGATIVE_REGULATION_OF_LOCOMOTION	0	1	0	0	GO_POSITIVE_REGULATION_OF_LOCOMOTION
GO_NEURON_MIGRATION	0	1	0	0	GO_POSITIVE_REGULATION_OF_LOCOMOTION
GO_POSITIVE_REGULATION_OF_LOCOMOTION	0	1	0	0	GO_POSITIVE_REGULATION_OF_LOCOMOTION
GO_CYTOSOLIC_TRANSPORT	0	1	0	0	GO_PROTEIN_LOCALIZATION_TO_CELL_PERIPHERY
GO_NEGATIVE_REGULATION_OF_CELLULAR_PROTEIN_LOCALIZATION	0	1	0	0	GO_PROTEIN_LOCALIZATION_TO_CELL_PERIPHERY
GO_NEGATIVE_REGULATION_OF_CYTOPLASMIC_TRANSPORT	0	1	0	0	GO_PROTEIN_LOCALIZATION_TO_CELL_PERIPHERY
GO_NEGATIVE_REGULATION_OF_INTRACELLULAR_TRANSPORT	0	1	0	0	GO_PROTEIN_LOCALIZATION_TO_CELL_PERIPHERY
GO_ORGANELLE_LOCALIZATION	0	1	0	0	GO_PROTEIN_LOCALIZATION_TO_CELL_PERIPHERY
GO_PROTEIN_LOCALIZATION_TO_CELL_PERIPHERY	0	1	0	0	GO_PROTEIN_LOCALIZATION_TO_CELL_PERIPHERY
GO_VESICLE_LOCALIZATION	0	1	0	0	GO_PROTEIN_LOCALIZATION_TO_CELL_PERIPHERY
GO_POSITIVE_REGULATION_OF_HYDROLASE_ACTIVITY	0	1	0	0	GO_REGULATION_OF_BINDING
GO_POSITIVE_REGULATION_OF_MOLECULAR_FUNCTION	0	1	0	0	GO_REGULATION_OF_BINDING
GO_POSITIVE_REGULATION_OF_PEPTIDASE_ACTIVITY	0	1	0	0	GO_REGULATION_OF_BINDING
GO_POSITIVE_REGULATION_OF_PROTEOLYSIS	0	1	0	0	GO_REGULATION_OF_BINDING
GO_REGULATION_OF_BINDING	0	1	0	0	GO_REGULATION_OF_BINDING
GO_REGULATION_OF_CYSTEINE_TYPE_ENDOPEPTIDASE_ACTIVITY	0	1	0	0	GO_REGULATION_OF_BINDING
GO_REGULATION_OF_GTPASE_ACTIVITY	0	1	0	0	GO_REGULATION_OF_BINDING
GO_NEGATIVE_REGULATION_OF_CELL_PROJECTION_ORGANIZATION	0	1	0	0	GO_REGULATION_OF_CHROMOSOME_ORGANIZATION
GO_NEGATIVE_REGULATION_OF_CELLULAR_COMPONENT_ORGANIZATION	0	1	0	0	GO_REGULATION_OF_CHROMOSOME_ORGANIZATION
GO_NEGATIVE_REGULATION_OF_CYTOSKELETON_ORGANIZATION	0	1	0	0	GO_REGULATION_OF_CHROMOSOME_ORGANIZATION
GO_NEGATIVE_REGULATION_OF_ORGANELLE_ORGANIZATION	0	1	0	0	GO_REGULATION_OF_CHROMOSOME_ORGANIZATION
GO_POSITIVE_REGULATION_OF_CELL_PROJECTION_ORGANIZATION	0	1	0	0	GO_REGULATION_OF_CHROMOSOME_ORGANIZATION
GO_POSITIVE_REGULATION_OF_CELLULAR_COMPONENT_ORGANIZATION	0	1	0	0	GO_REGULATION_OF_CHROMOSOME_ORGANIZATION
GO_POSITIVE_REGULATION_OF_CHROMOSOME_ORGANIZATION	0	1	0	0	GO_REGULATION_OF_CHROMOSOME_ORGANIZATION
GO_REGULATION_OF_CELL_PROJECTION_ORGANIZATION	0	1	0	0	GO_REGULATION_OF_CHROMOSOME_ORGANIZATION
GO_REGULATION_OF_CHROMOSOME_ORGANIZATION	0	1	0	0	GO_REGULATION_OF_CHROMOSOME_ORGANIZATION
GO_REGULATION_OF_CYTOSKELETON_ORGANIZATION	0	1	0	0	GO_REGULATION_OF_CHROMOSOME_ORGANIZATION
GO_REGULATION_OF_SYNAPSE_ORGANIZATION	0	1	0	0	GO_REGULATION_OF_CHROMOSOME_ORGANIZATION
GO_NEGATIVE_REGULATION_OF_MAPK_CASCADE	0	1	0	0	GO_REGULATION_OF_DEPHOSPHORYLATION
GO_NEGATIVE_REGULATION_OF_PHOSPHORYLATION	0	1	0	0	GO_REGULATION_OF_DEPHOSPHORYLATION
GO_POSITIVE_REGULATION_OF_MAPK_CASCADE	0	1	0	0	GO_REGULATION_OF_DEPHOSPHORYLATION
GO_REGULATION_OF_DEPHOSPHORYLATION	0	1	0	0	GO_REGULATION_OF_DEPHOSPHORYLATION
GO_REGULATION_OF_ERK1_AND_ERK2_CASCADE	0	1	0	0	GO_REGULATION_OF_DEPHOSPHORYLATION
GO_SIGNAL_TRANSDUCTION_BY_PROTEIN_PHOSPHORYLATION	0	1	0	0	GO_REGULATION_OF_DEPHOSPHORYLATION
GO_REGULATION_OF_CELL_SIZE	0	1	0	0	GO_REGULATION_OF_MEMBRANE_POTENTIAL
GO_REGULATION_OF_CELLULAR_COMPONENT_SIZE	0	1	0	0	GO_REGULATION_OF_MEMBRANE_POTENTIAL
GO_REGULATION_OF_MEMBRANE_POTENTIAL	0	1	0	0	GO_REGULATION_OF_MEMBRANE_POTENTIAL
GO_MICROTUBULE_CYTOSKELETON_ORGANIZATION	0	1	0	0	GO_REGULATION_OF_MICROTUBULE_BASED_PROCESS
GO_REGULATION_OF_MICROTUBULE_BASED_PROCESS	0	1	0	0	GO_REGULATION_OF_MICROTUBULE_BASED_PROCESS
GO_APOPTOTIC_SIGNALING_PATHWAY	0	1	0	0	GO_REGULATION_OF_NEURON_DEATH
GO_NEGATIVE_REGULATION_OF_APOPTOTIC_SIGNALING_PATHWAY	0	1	0	0	GO_REGULATION_OF_NEURON_DEATH
GO_NEGATIVE_REGULATION_OF_NEURON_APOPTOTIC_PROCESS	0	1	0	0	GO_REGULATION_OF_NEURON_DEATH
GO_NEGATIVE_REGULATION_OF_NEURON_DEATH	0	1	0	0	GO_REGULATION_OF_NEURON_DEATH
GO_POSITIVE_REGULATION_OF_CELL_DEATH	0	1	0	0	GO_REGULATION_OF_NEURON_DEATH
GO_REGULATION_OF_EXTRINSIC_APOPTOTIC_SIGNALING_PATHWAY	0	1	0	0	GO_REGULATION_OF_NEURON_DEATH
GO_REGULATION_OF_NEURON_APOPTOTIC_PROCESS	0	1	0	0	GO_REGULATION_OF_NEURON_DEATH
GO_REGULATION_OF_NEURON_DEATH	0	1	0	0	GO_REGULATION_OF_NEURON_DEATH
GO_NEGATIVE_REGULATION_OF_PROTEIN_MODIFICATION_PROCESS	0	1	0	0	GO_REGULATION_OF_PROTEIN_MODIFICATION_BY_SMALL_PROTEIN_CONJUGATION_OR_REMOVAL
GO_REGULATION_OF_PROTEIN_MODIFICATION_BY_SMALL_PROTEIN_CONJUGATION_OR_REMOVAL	0	1	0	0	GO_REGULATION_OF_PROTEIN_MODIFICATION_BY_SMALL_PROTEIN_CONJUGATION_OR_REMOVAL
GO_REGULATION_OF_OSTEOBLAST_DIFFERENTIATION	0	1	0	0	GO_REGULATION_OF_STEM_CELL_DIFFERENTIATION
GO_REGULATION_OF_STEM_CELL_DIFFERENTIATION	0	1	0	0	GO_REGULATION_OF_STEM_CELL_DIFFERENTIATION
GO_REGULATION_OF_CELLULAR_RESPONSE_TO_GROWTH_FACTOR_STIMULUS	0	1	0	0	GO_RESPONSE_TO_AMINO_ACID
GO_RESPONSE_TO_AMINO_ACID	0	1	0	0	GO_RESPONSE_TO_AMINO_ACID
GO_RESPONSE_TO_CARBOHYDRATE	0	1	0	0	GO_RESPONSE_TO_AMINO_ACID
GO_RESPONSE_TO_CYTOKINE	0	1	0	0	GO_RESPONSE_TO_AMINO_ACID
GO_RESPONSE_TO_GROWTH_FACTOR	0	1	0	0	GO_RESPONSE_TO_AMINO_ACID
GO_RESPONSE_TO_TRANSFORMING_GROWTH_FACTOR_BETA	0	1	0	0	GO_RESPONSE_TO_AMINO_ACID
GO_CELLULAR_RESPONSE_TO_ABIOTIC_STIMULUS	0	1	0	0	GO_RESPONSE_TO_IONIZING_RADIATION
GO_RESPONSE_TO_IONIZING_RADIATION	0	1	0	0	GO_RESPONSE_TO_IONIZING_RADIATION
GO_RESPONSE_TO_MECHANICAL_STIMULUS	0	1	0	0	GO_RESPONSE_TO_IONIZING_RADIATION
GO_RESPONSE_TO_OXYGEN_LEVELS	0	1	0	0	GO_RESPONSE_TO_IONIZING_RADIATION
GO_RESPONSE_TO_TEMPERATURE_STIMULUS	0	1	0	0	GO_RESPONSE_TO_IONIZING_RADIATION
GO_CELL_JUNCTION_ASSEMBLY	0	1	0	0	GO_RIBONUCLEOPROTEIN_COMPLEX_BIOGENESIS
GO_CELLULAR_MACROMOLECULAR_COMPLEX_ASSEMBLY	0	1	0	0	GO_RIBONUCLEOPROTEIN_COMPLEX_BIOGENESIS
GO_CELLULAR_PROTEIN_COMPLEX_ASSEMBLY	0	1	0	0	GO_RIBONUCLEOPROTEIN_COMPLEX_BIOGENESIS
GO_MACROMOLECULAR_COMPLEX_ASSEMBLY	0	1	0	0	GO_RIBONUCLEOPROTEIN_COMPLEX_BIOGENESIS
GO_NEGATIVE_REGULATION_OF_PROTEIN_COMPLEX_DISASSEMBLY	0	1	0	0	GO_RIBONUCLEOPROTEIN_COMPLEX_BIOGENESIS
GO_POSITIVE_REGULATION_OF_CELLULAR_COMPONENT_BIOGENESIS	0	1	0	0	GO_RIBONUCLEOPROTEIN_COMPLEX_BIOGENESIS
GO_PROTEIN_COMPLEX_BIOGENESIS	0	1	0	0	GO_RIBONUCLEOPROTEIN_COMPLEX_BIOGENESIS
GO_PROTEIN_COMPLEX_SUBUNIT_ORGANIZATION	0	1	0	0	GO_RIBONUCLEOPROTEIN_COMPLEX_BIOGENESIS
GO_PROTEIN_OLIGOMERIZATION	0	1	0	0	GO_RIBONUCLEOPROTEIN_COMPLEX_BIOGENESIS
GO_REGULATION_OF_CELLULAR_COMPONENT_BIOGENESIS	0	1	0	0	GO_RIBONUCLEOPROTEIN_COMPLEX_BIOGENESIS
GO_REGULATION_OF_PROTEIN_COMPLEX_DISASSEMBLY	0	1	0	0	GO_RIBONUCLEOPROTEIN_COMPLEX_BIOGENESIS
GO_REGULATION_OF_PROTEIN_POLYMERIZATION	0	1	0	0	GO_RIBONUCLEOPROTEIN_COMPLEX_BIOGENESIS
GO_RIBONUCLEOPROTEIN_COMPLEX_BIOGENESIS	0	1	0	0	GO_RIBONUCLEOPROTEIN_COMPLEX_BIOGENESIS
GO_POSITIVE_REGULATION_OF_I_KAPPAB_KINASE_NF_KAPPAB_SIGNALING	0	1	0	0	GO_SMALL_GTPASE_MEDIATED_SIGNAL_TRANSDUCTION
GO_RAS_PROTEIN_SIGNAL_TRANSDUCTION	0	1	0	0	GO_SMALL_GTPASE_MEDIATED_SIGNAL_TRANSDUCTION
GO_REGULATION_OF_I_KAPPAB_KINASE_NF_KAPPAB_SIGNALING	0	1	0	0	GO_SMALL_GTPASE_MEDIATED_SIGNAL_TRANSDUCTION
GO_REGULATION_OF_RAS_PROTEIN_SIGNAL_TRANSDUCTION	0	1	0	0	GO_SMALL_GTPASE_MEDIATED_SIGNAL_TRANSDUCTION
GO_REGULATION_OF_SMALL_GTPASE_MEDIATED_SIGNAL_TRANSDUCTION	0	1	0	0	GO_SMALL_GTPASE_MEDIATED_SIGNAL_TRANSDUCTION
GO_SMALL_GTPASE_MEDIATED_SIGNAL_TRANSDUCTION	0	1	0	0	GO_SMALL_GTPASE_MEDIATED_SIGNAL_TRANSDUCTION
GO_AXON	0	1	0	0	GO_SOMATODENDRITIC_COMPARTMENT
GO_DENDRITE	0	1	0	0	GO_SOMATODENDRITIC_COMPARTMENT
GO_NEURON_SPINE	0	1	0	0	GO_SOMATODENDRITIC_COMPARTMENT
GO_SOMATODENDRITIC_COMPARTMENT	0	1	0	0	GO_SOMATODENDRITIC_COMPARTMENT
GO_CYTOSKELETAL_PART	0	1	0	0	GO_SPINDLE
GO_MICROTUBULE_CYTOSKELETON	0	1	0	0	GO_SPINDLE
GO_MICROTUBULE_ORGANIZING_CENTER	0	1	0	0	GO_SPINDLE
GO_SPINDLE	0	1	0	0	GO_SPINDLE
GO_MICROTUBULE	0	1	0	0	GO_SUPRAMOLECULAR_FIBER
GO_SUPRAMOLECULAR_FIBER	0	1	0	0	GO_SUPRAMOLECULAR_FIBER
GO_TRANSFERASE_ACTIVITY_TRANSFERRING_GLYCOSYL_GROUPS	0	1	0	0	GO_TRANSFERASE_ACTIVITY_TRANSFERRING_GLYCOSYL_GROUPS
GO_TRANSFERASE_ACTIVITY_TRANSFERRING_HEXOSYL_GROUPS	0	1	0	0	GO_TRANSFERASE_ACTIVITY_TRANSFERRING_GLYCOSYL_GROUPS
GO_ENZYME_LINKED_RECEPTOR_PROTEIN_SIGNALING_PATHWAY	0	1	0	0	GO_TRANSMEMBRANE_RECEPTOR_PROTEIN_TYROSINE_KINASE_SIGNALING_PATHWAY
GO_TRANSMEMBRANE_RECEPTOR_PROTEIN_TYROSINE_KINASE_SIGNALING_PATHWAY	0	1	0	0	GO_TRANSMEMBRANE_RECEPTOR_PROTEIN_TYROSINE_KINASE_SIGNALING_PATHWAY
GO_ACTIN_BINDING	0	1	0	0	GO_TUBULIN_BINDING
GO_MICROTUBULE_BINDING	0	1	0	0	GO_TUBULIN_BINDING
GO_TUBULIN_BINDING	0	1	0	0	GO_TUBULIN_BINDING
GO_CYTOSKELETON_ORGANIZATION	0	1	0	0	GO_VESICLE_ORGANIZATION
GO_VESICLE_ORGANIZATION	0	1	0	0	GO_VESICLE_ORGANIZATION
GO_CELLULAR_RESPONSE_TO_INTERFERON_GAMMA	0	1	0	0	GO_WOUND_HEALING
GO_INFLAMMATORY_RESPONSE	0	1	0	0	GO_WOUND_HEALING
GO_POSITIVE_REGULATION_OF_STRESS_ACTIVATED_PROTEIN_KINASE_SIGNALING_CASCADE	0	1	0	0	GO_WOUND_HEALING
GO_REGULATION_OF_CELLULAR_RESPONSE_TO_STRESS	0	1	0	0	GO_WOUND_HEALING
GO_REGULATION_OF_JNK_CASCADE	0	1	0	0	GO_WOUND_HEALING
GO_REGULATION_OF_STRESS_ACTIVATED_PROTEIN_KINASE_SIGNALING_CASCADE	0	1	0	0	GO_WOUND_HEALING
GO_REGULATION_OF_WOUND_HEALING	0	1	0	0	GO_WOUND_HEALING
GO_RESPONSE_TO_INTERFERON_GAMMA	0	1	0	0	GO_WOUND_HEALING
GO_RESPONSE_TO_WOUNDING	0	1	0	0	GO_WOUND_HEALING
GO_WOUND_HEALING	0	1	0	0	GO_WOUND_HEALING
GO_ACTIN_FILAMENT_BASED_PROCESS	0	1	0	0	NA
GO_BEHAVIOR	0	1	0	0	NA
GO_BIOLOGICAL_ADHESION	0	1	0	0	NA
GO_CALMODULIN_BINDING	0	1	0	0	NA
GO_CARBOHYDRATE_DERIVATIVE_METABOLIC_PROCESS	0	1	0	0	NA
GO_CELL_ADHESION_MOLECULE_BINDING	0	1	0	0	NA
GO_CELL_CYCLE_CHECKPOINT	0	1	0	0	NA
GO_CELL_DEATH	0	1	0	0	NA
GO_CELL_DIVISION	0	1	0	0	NA
GO_CELL_JUNCTION	0	1	0	0	NA
GO_CELL_JUNCTION_ORGANIZATION	0	1	0	0	NA
GO_CELL_LEADING_EDGE	0	1	0	0	NA
GO_COGNITION	0	1	0	0	NA
GO_CYTOPLASMIC_REGION	0	1	0	0	NA
GO_CYTOPLASMIC_SIDE_OF_MEMBRANE	0	1	0	0	NA
GO_CYTOSKELETAL_PROTEIN_BINDING	0	1	0	0	NA
GO_DIVALENT_INORGANIC_CATION_TRANSMEMBRANE_TRANSPORTER_ACTIVITY	0	1	0	0	NA
GO_DIVALENT_INORGANIC_CATION_TRANSPORT	0	1	0	0	NA
GO_ESTABLISHMENT_OR_MAINTENANCE_OF_CELL_POLARITY	0	1	0	0	NA
GO_EXTRACELLULAR_MATRIX_COMPONENT	0	1	0	0	NA
GO_EXTRACELLULAR_STRUCTURE_ORGANIZATION	0	1	0	0	NA
GO_EXTRINSIC_COMPONENT_OF_MEMBRANE	0	1	0	0	NA
GO_GLYCOSYLATION	0	1	0	0	NA
GO_GROWTH_FACTOR_BINDING	0	1	0	0	NA
GO_GTPASE_ACTIVITY	0	1	0	0	NA
GO_GUANYL_NUCLEOTIDE_BINDING	0	1	0	0	NA
GO_INTERACTION_WITH_HOST	0	1	0	0	NA
GO_INTRINSIC_COMPONENT_OF_ORGANELLE_MEMBRANE	0	1	0	0	NA
GO_ION_CHANNEL_BINDING	0	1	0	0	NA
GO_MAGNESIUM_ION_BINDING	0	1	0	0	NA
GO_MEMBRANE_LIPID_METABOLIC_PROCESS	0	1	0	0	NA
GO_MICROTUBULE_BASED_PROCESS	0	1	0	0	NA
GO_MUSCLE_STRUCTURE_DEVELOPMENT	0	1	0	0	NA
GO_NEGATIVE_REGULATION_OF_EPITHELIAL_CELL_PROLIFERATION	0	1	0	0	NA
GO_NEGATIVE_REGULATION_OF_HOMEOSTATIC_PROCESS	0	1	0	0	NA
GO_NUCLEOBASE_CONTAINING_COMPOUND_TRANSPORT	0	1	0	0	NA
GO_PEPTIDYL_SERINE_MODIFICATION	0	1	0	0	NA
GO_PERINUCLEAR_REGION_OF_CYTOPLASM	0	1	0	0	NA
GO_POLY_A_RNA_BINDING	0	1	0	0	NA
GO_PROTEIN_C_TERMINUS_BINDING	0	1	0	0	NA
GO_PROTEIN_COMPLEX_BINDING	0	1	0	0	NA
GO_PROTEIN_HOMODIMERIZATION_ACTIVITY	0	1	0	0	NA
GO_RECEPTOR_COMPLEX	0	1	0	0	NA
GO_RECEPTOR_SIGNALING_PROTEIN_ACTIVITY	0	1	0	0	NA
GO_REGENERATION	0	1	0	0	NA
GO_REGULATION_OF_ACTIN_FILAMENT_BASED_PROCESS	0	1	0	0	NA
GO_REGULATION_OF_AUTOPHAGY	0	1	0	0	NA
GO_REGULATION_OF_RECEPTOR_ACTIVITY	0	1	0	0	NA
GO_REGULATION_OF_SYNAPSE_STRUCTURE_OR_ACTIVITY	0	1	0	0	NA
GO_RESPONSE_TO_ABIOTIC_STIMULUS	0	1	0	0	NA
GO_RETINA_DEVELOPMENT_IN_CAMERA_TYPE_EYE	0	1	0	0	NA
GO_RNA_SPLICING_VIA_TRANSESTERIFICATION_REACTIONS	0	1	0	0	NA
GO_SARCOLEMMA	0	1	0	0	NA
GO_SIDE_OF_MEMBRANE	0	1	0	0	NA
GO_SITE_OF_POLARIZED_GROWTH	0	1	0	0	NA
GO_SULFUR_COMPOUND_BIOSYNTHETIC_PROCESS	0	1	0	0	NA
GO_SYNAPSE	0	1	0	0	NA
GO_SYNAPSE_ORGANIZATION	0	1	0	0	NA
HALLMARK_ALLOGRAFT_REJECTION	0	1	0	0	NA
HALLMARK_ANGIOGENESIS	0	1	0	0	NA
HALLMARK_APICAL_JUNCTION	0	1	0	0	NA
HALLMARK_APOPTOSIS	0	1	0	0	NA
HALLMARK_CHOLESTEROL_HOMEOSTASIS	0	1	0	0	NA
HALLMARK_COAGULATION	0	1	0	0	NA
HALLMARK_COMPLEMENT	0	1	0	0	NA
HALLMARK_DNA_REPAIR	0	1	0	0	NA
HALLMARK_E2F_TARGETS	0	1	0	0	NA
HALLMARK_EPITHELIAL_MESENCHYMAL_TRANSITION	0	1	0	0	NA
HALLMARK_G2M_CHECKPOINT	0	1	0	0	NA
HALLMARK_GLYCOLYSIS	0	1	0	0	NA
HALLMARK_HEDGEHOG_SIGNALING	0	1	0	0	NA
HALLMARK_HYPOXIA	0	1	0	0	NA
HALLMARK_IL2_STAT5_SIGNALING	0	1	0	0	NA
HALLMARK_INFLAMMATORY_RESPONSE	0	1	0	0	NA
HALLMARK_INTERFERON_ALPHA_RESPONSE	0	1	0	0	NA
HALLMARK_INTERFERON_GAMMA_RESPONSE	0	1	0	0	NA
HALLMARK_KRAS_SIGNALING_UP	0	1	0	0	NA
HALLMARK_MITOTIC_SPINDLE	0	1	0	0	NA
HALLMARK_MYC_TARGETS_V1	0	1	0	0	NA
HALLMARK_MYOGENESIS	0	1	0	0	NA
HALLMARK_NOTCH_SIGNALING	0	1	0	0	NA
HALLMARK_P53_PATHWAY	0	1	0	0	NA
HALLMARK_PI3K_AKT_MTOR_SIGNALING	0	1	0	0	NA
HALLMARK_REACTIVE_OXIGEN_SPECIES_PATHWAY	0	1	0	0	NA
HALLMARK_TGF_BETA_SIGNALING	0	1	0	0	NA
HALLMARK_TNFA_SIGNALING_VIA_NFKB	0	1	0	0	NA
HALLMARK_UV_RESPONSE_DN	0	1	0	0	NA
HALLMARK_WNT_BETA_CATENIN_SIGNALING	0	1	0	0	NA
GO_POSITIVE_REGULATION_OF_DNA_METABOLIC_PROCESS	0	0	0	1	NA
Total	39	341	0	1	NA
