# Supplementary material for: MGSEA – a multivariate Gene set enrichment analysis
Source: BMC Bioinformatics. 2019 Mar 18;20:145. doi: 10.1186/s12859-019-2716-6 (PMC6421703; doi:10.1186/s12859-019-2716-6)
Supplement: Supplementary file 17 — Table S13. Dominant and redundant features of enrichment in 161 reduced functional classes of REMBRANDT data. The table shows the reduced list of significantly enriched gene sets and their combinatorial relations for REMBRANDT data. (XLSX 12 kb) [file 12859_2019_2716_MOESM17_ESM.xlsx]

## Sheet: TableS13
Combinatorial Pattern				Gene set
CNV	MRNA	CNV and MRNA	CNV or MRNA
0	0	0	1	Positive regulation of RNA metabolic process
0	1	0	0	Actin based cell projection, Aminoglycan metabolic process,Antigen processing and presentation of peptide antigen,Cell growth,Cell substrate adhesion,Cell substrate junction,Cellular response to biotic stimulus,Coated vesicle,Condensed chromosome,Excitatory synapse,Extrinsic component of plasma membrane,Golgi vesicle transport,Limbic system development,Locomotory behavior,Lytic vacuole,Membrane m…
1	0	0	0	Cellular response to insulin stimulus,Formation of primary germ layer,Growth factor receptor binding,Humoral immune response,Negative regulation of proteolysis,Ras guanyl nucleotide exchange factor activity,Response to virus,Sensory perception of light stimulus,Steroid metabolic process,Circadian rhythm,Cytokine production,Detection of stimulus,G protein coupled receptor activity,Iron ion binding…
