# Supplementary material for: MGSEA – a multivariate Gene set enrichment analysis
Source: BMC Bioinformatics. 2019 Mar 18;20:145. doi: 10.1186/s12859-019-2716-6 (PMC6421703; doi:10.1186/s12859-019-2716-6)
Supplement: Supplementary file 18 — Table S14. Identities of significant gene set overlap between TCGA GBM and REMBRANDT data. The table shows the list of significantly enriched gene set overlap between TCGA GBM and REMBRANDT data. (XLSX 15 kb) [file 12859_2019_2716_MOESM18_ESM.xlsx]

## Sheet: TableS14
CNV	MRNA	CNV and MRNA	CNV or MRNA	Overlapping Terms
0	1	0	0	GO_ACTIN_BASED_CELL_PROJECTION
0	1	0	0	GO_ACTIN_BINDING
0	1	0	0	GO_ACTIN_FILAMENT_BASED_PROCESS
0	1	0	0	GO_ACTIVATION_OF_IMMUNE_RESPONSE
0	1	0	0	GO_AMINOGLYCAN_METABOLIC_PROCESS
0	1	0	0	GO_ANCHORING_JUNCTION
0	1	0	0	GO_ANGIOGENESIS
0	1	0	0	GO_ANTIGEN_PROCESSING_AND_PRESENTATION
0	1	0	0	GO_ANTIGEN_RECEPTOR_MEDIATED_SIGNALING_PATHWAY
0	1	0	0	GO_APOPTOTIC_SIGNALING_PATHWAY
0	1	0	0	GO_BIOLOGICAL_ADHESION
0	1	0	0	GO_BLOOD_VESSEL_MORPHOGENESIS
0	1	0	0	GO_CALMODULIN_BINDING
0	1	0	0	GO_CARBOHYDRATE_DERIVATIVE_CATABOLIC_PROCESS
0	1	0	0	GO_CELL_ADHESION_MOLECULE_BINDING
0	1	0	0	GO_CELL_CELL_ADHESION
0	1	0	0	GO_CELL_DEATH
0	1	0	0	GO_CELL_GROWTH
0	1	0	0	GO_CELL_JUNCTION_ASSEMBLY
0	1	0	0	GO_CELL_JUNCTION_ORGANIZATION
0	1	0	0	GO_CELL_JUNCTION
0	1	0	0	GO_CELL_LEADING_EDGE
0	1	0	0	GO_CELL_MORPHOGENESIS_INVOLVED_IN_DIFFERENTIATION
0	1	0	0	GO_CELL_MORPHOGENESIS_INVOLVED_IN_NEURON_DIFFERENTIATION
0	1	0	0	GO_CELL_PART_MORPHOGENESIS
0	1	0	0	GO_CELL_PROJECTION_ORGANIZATION
0	1	0	0	GO_CELL_PROJECTION_PART
0	1	0	0	GO_CELL_SUBSTRATE_ADHESION
0	1	0	0	GO_CELL_SUBSTRATE_JUNCTION
0	1	0	0	GO_CELLULAR_COMPONENT_MORPHOGENESIS
0	1	0	0	GO_CELLULAR_RESPONSE_TO_BIOTIC_STIMULUS
0	1	0	0	GO_CHROMATIN
0	1	0	0	GO_CIRCULATORY_SYSTEM_DEVELOPMENT
0	1	0	0	GO_CLATHRIN_COATED_VESICLE
0	1	0	0	GO_COATED_VESICLE
0	1	0	0	GO_CYTOPLASMIC_REGION
0	1	0	0	GO_CYTOPLASMIC_SIDE_OF_MEMBRANE
0	1	0	0	GO_CYTOSKELETAL_PROTEIN_BINDING
0	1	0	0	GO_CYTOSKELETON_ORGANIZATION
0	1	0	0	GO_DENDRITE
0	1	0	0	GO_DEVELOPMENTAL_GROWTH
0	1	0	0	GO_ENDOCYTIC_VESICLE_MEMBRANE
0	1	0	0	GO_ENDOCYTIC_VESICLE
0	1	0	0	GO_ENDOCYTOSIS
0	1	0	0	GO_ENDOSOMAL_PART
0	1	0	0	GO_ENZYME_LINKED_RECEPTOR_PROTEIN_SIGNALING_PATHWAY
0	1	0	0	GO_EXCITATORY_SYNAPSE
0	1	0	0	GO_EXTRACELLULAR_MATRIX_COMPONENT
0	1	0	0	GO_EXTRACELLULAR_STRUCTURE_ORGANIZATION
0	1	0	0	GO_EXTRINSIC_COMPONENT_OF_MEMBRANE
0	1	0	0	GO_EXTRINSIC_COMPONENT_OF_PLASMA_MEMBRANE
0	1	0	0	GO_GLIAL_CELL_DIFFERENTIATION
0	1	0	0	GO_GLIOGENESIS
0	1	0	0	GO_GLYCOPROTEIN_METABOLIC_PROCESS
0	1	0	0	GO_GROWTH_FACTOR_BINDING
0	1	0	0	GO_IMMUNE_RESPONSE_REGULATING_CELL_SURFACE_RECEPTOR_SIGNALING_PATHWAY
0	1	0	0	GO_INFLAMMATORY_RESPONSE
0	1	0	0	GO_INTERACTION_WITH_HOST
0	1	0	0	GO_LAMELLIPODIUM
0	1	0	0	GO_LEADING_EDGE_MEMBRANE
0	1	0	0	GO_LEUKOCYTE_MIGRATION
0	1	0	0	GO_LYTIC_VACUOLE
0	1	0	0	GO_MEMBRANE_MICRODOMAIN
0	1	0	0	GO_MEMBRANE_ORGANIZATION
0	1	0	0	GO_MICROTUBULE_CYTOSKELETON_ORGANIZATION
0	1	0	0	GO_MICROTUBULE
0	1	0	0	GO_MYELOID_CELL_DIFFERENTIATION
0	1	0	0	GO_NEGATIVE_REGULATION_OF_APOPTOTIC_SIGNALING_PATHWAY
0	1	0	0	GO_NEGATIVE_REGULATION_OF_CELL_ADHESION
0	1	0	0	GO_NEGATIVE_REGULATION_OF_CELL_PROJECTION_ORGANIZATION
0	1	0	0	GO_NEGATIVE_REGULATION_OF_CELLULAR_COMPONENT_ORGANIZATION
0	1	0	0	GO_NEGATIVE_REGULATION_OF_CYTOSKELETON_ORGANIZATION
0	1	0	0	GO_NEGATIVE_REGULATION_OF_IMMUNE_SYSTEM_PROCESS
0	1	0	0	GO_NEGATIVE_REGULATION_OF_INTRACELLULAR_SIGNAL_TRANSDUCTION
0	1	0	0	GO_NEGATIVE_REGULATION_OF_MAPK_CASCADE
0	1	0	0	GO_NEGATIVE_REGULATION_OF_NERVOUS_SYSTEM_DEVELOPMENT
0	1	0	0	GO_NEGATIVE_REGULATION_OF_NEURON_DIFFERENTIATION
0	1	0	0	GO_NEGATIVE_REGULATION_OF_ORGANELLE_ORGANIZATION
0	1	0	0	GO_NEGATIVE_REGULATION_OF_PHOSPHORYLATION
0	1	0	0	GO_NEGATIVE_REGULATION_OF_PROTEIN_COMPLEX_DISASSEMBLY
0	1	0	0	GO_NEGATIVE_REGULATION_OF_PROTEIN_MODIFICATION_PROCESS
0	1	0	0	GO_NEURON_PROJECTION_DEVELOPMENT
0	1	0	0	GO_NEURON_PROJECTION_MORPHOGENESIS
0	1	0	0	GO_NUCLEAR_BODY
0	1	0	0	GO_ORGANELLE_LOCALIZATION
0	1	0	0	GO_PALLIUM_DEVELOPMENT
0	1	0	0	GO_PERINUCLEAR_REGION_OF_CYTOPLASM
0	1	0	0	GO_PHAGOCYTOSIS
0	1	0	0	GO_PLASMA_MEMBRANE_ORGANIZATION
0	1	0	0	GO_PLASMA_MEMBRANE_PROTEIN_COMPLEX
0	1	0	0	GO_PLASMA_MEMBRANE_RECEPTOR_COMPLEX
0	1	0	0	GO_POLY_A_RNA_BINDING
0	1	0	0	GO_POSITIVE_REGULATION_OF_CELL_DEATH
0	1	0	0	GO_POSITIVE_REGULATION_OF_CELL_MORPHOGENESIS_INVOLVED_IN_DIFFERENTIATION
0	1	0	0	GO_POSITIVE_REGULATION_OF_CELLULAR_COMPONENT_BIOGENESIS
0	1	0	0	GO_POSITIVE_REGULATION_OF_CELLULAR_COMPONENT_ORGANIZATION
0	1	0	0	GO_POSITIVE_REGULATION_OF_DEVELOPMENTAL_GROWTH
0	1	0	0	GO_POSITIVE_REGULATION_OF_DEVELOPMENTAL_PROCESS
0	1	0	0	GO_POSITIVE_REGULATION_OF_I_KAPPAB_KINASE_NF_KAPPAB_SIGNALING
0	1	0	0	GO_POSITIVE_REGULATION_OF_LOCOMOTION
0	1	0	0	GO_POSITIVE_REGULATION_OF_MAPK_CASCADE
0	1	0	0	GO_POSITIVE_REGULATION_OF_PEPTIDASE_ACTIVITY
0	1	0	0	GO_POSITIVE_REGULATION_OF_PROTEOLYSIS
0	1	0	0	GO_POSITIVE_REGULATION_OF_STRESS_ACTIVATED_PROTEIN_KINASE_SIGNALING_CASCADE
0	1	0	0	GO_POSITIVE_REGULATION_OF_VASCULATURE_DEVELOPMENT
0	1	0	0	GO_PROTEIN_COMPLEX_BINDING
0	1	0	0	GO_PROTEIN_COMPLEX_BIOGENESIS
0	1	0	0	GO_PROTEIN_COMPLEX_SUBUNIT_ORGANIZATION
0	1	0	0	GO_PROTEIN_HOMODIMERIZATION_ACTIVITY
0	1	0	0	GO_RECEPTOR_COMPLEX
0	1	0	0	GO_RECEPTOR_SIGNALING_PROTEIN_ACTIVITY
0	1	0	0	GO_REGENERATION
0	1	0	0	GO_REGULATED_EXOCYTOSIS
0	1	0	0	GO_REGULATION_OF_ACTIN_FILAMENT_BASED_PROCESS
0	1	0	0	GO_REGULATION_OF_ANATOMICAL_STRUCTURE_MORPHOGENESIS
0	1	0	0	GO_REGULATION_OF_AUTOPHAGY
0	1	0	0	GO_REGULATION_OF_AXONOGENESIS
0	1	0	0	GO_REGULATION_OF_CELL_ADHESION
0	1	0	0	GO_REGULATION_OF_CELL_DEVELOPMENT
0	1	0	0	GO_REGULATION_OF_CELL_MORPHOGENESIS_INVOLVED_IN_DIFFERENTIATION
0	1	0	0	GO_REGULATION_OF_CELL_MORPHOGENESIS
0	1	0	0	GO_REGULATION_OF_CELL_PROJECTION_ORGANIZATION
0	1	0	0	GO_REGULATION_OF_CELL_SHAPE
0	1	0	0	GO_REGULATION_OF_CELL_SIZE
0	1	0	0	GO_REGULATION_OF_CELLULAR_COMPONENT_BIOGENESIS
0	1	0	0	GO_REGULATION_OF_CELLULAR_COMPONENT_SIZE
0	1	0	0	GO_REGULATION_OF_CELLULAR_RESPONSE_TO_GROWTH_FACTOR_STIMULUS
0	1	0	0	GO_REGULATION_OF_CELLULAR_RESPONSE_TO_STRESS
0	1	0	0	GO_REGULATION_OF_CYTOSKELETON_ORGANIZATION
0	1	0	0	GO_REGULATION_OF_DEPHOSPHORYLATION
0	1	0	0	GO_REGULATION_OF_DEVELOPMENTAL_GROWTH
0	1	0	0	GO_REGULATION_OF_ERK1_AND_ERK2_CASCADE
0	1	0	0	GO_REGULATION_OF_EXTRINSIC_APOPTOTIC_SIGNALING_PATHWAY
0	1	0	0	GO_REGULATION_OF_I_KAPPAB_KINASE_NF_KAPPAB_SIGNALING
0	1	0	0	GO_REGULATION_OF_JNK_CASCADE
0	1	0	0	GO_REGULATION_OF_MICROTUBULE_BASED_PROCESS
0	1	0	0	GO_REGULATION_OF_NEURON_DIFFERENTIATION
0	1	0	0	GO_REGULATION_OF_NEURON_PROJECTION_DEVELOPMENT
0	1	0	0	GO_REGULATION_OF_OSTEOBLAST_DIFFERENTIATION
0	1	0	0	GO_REGULATION_OF_PROTEIN_COMPLEX_DISASSEMBLY
0	1	0	0	GO_REGULATION_OF_PROTEIN_POLYMERIZATION
0	1	0	0	GO_REGULATION_OF_RAS_PROTEIN_SIGNAL_TRANSDUCTION
0	1	0	0	GO_REGULATION_OF_RECEPTOR_ACTIVITY
0	1	0	0	GO_REGULATION_OF_SMALL_GTPASE_MEDIATED_SIGNAL_TRANSDUCTION
0	1	0	0	GO_REGULATION_OF_STEM_CELL_DIFFERENTIATION
0	1	0	0	GO_REGULATION_OF_STRESS_ACTIVATED_PROTEIN_KINASE_SIGNALING_CASCADE
0	1	0	0	GO_REGULATION_OF_SYNAPSE_ORGANIZATION
0	1	0	0	GO_REGULATION_OF_SYNAPSE_STRUCTURE_OR_ACTIVITY
0	1	0	0	GO_REGULATION_OF_SYNAPTIC_PLASTICITY
0	1	0	0	GO_REGULATION_OF_WOUND_HEALING
0	1	0	0	GO_RESPONSE_TO_CARBOHYDRATE
0	1	0	0	GO_RESPONSE_TO_CYTOKINE
0	1	0	0	GO_RESPONSE_TO_GROWTH_FACTOR
0	1	0	0	GO_RESPONSE_TO_INTERFERON_GAMMA
0	1	0	0	GO_RESPONSE_TO_MECHANICAL_STIMULUS
0	1	0	0	GO_RESPONSE_TO_TEMPERATURE_STIMULUS
0	1	0	0	GO_RESPONSE_TO_TRANSFORMING_GROWTH_FACTOR_BETA
0	1	0	0	GO_RESPONSE_TO_WOUNDING
0	1	0	0	GO_RUFFLE
0	1	0	0	GO_SARCOLEMMA
0	1	0	0	GO_SIDE_OF_MEMBRANE
0	1	0	0	GO_SINGLE_ORGANISM_CELL_ADHESION
0	1	0	0	GO_SITE_OF_POLARIZED_GROWTH
0	1	0	0	GO_SOMATODENDRITIC_COMPARTMENT
0	1	0	0	GO_SULFUR_COMPOUND_BIOSYNTHETIC_PROCESS
0	1	0	0	GO_SYNAPSE_ORGANIZATION
0	1	0	0	GO_T_CELL_DIFFERENTIATION
0	1	0	0	GO_TELENCEPHALON_DEVELOPMENT
0	1	0	0	GO_TRANS_GOLGI_NETWORK
0	1	0	0	GO_TRANSFERASE_ACTIVITY_TRANSFERRING_GLYCOSYL_GROUPS
0	1	0	0	GO_TRANSFERASE_ACTIVITY_TRANSFERRING_HEXOSYL_GROUPS
0	1	0	0	GO_TRANSMEMBRANE_RECEPTOR_PROTEIN_TYROSINE_KINASE_SIGNALING_PATHWAY
0	1	0	0	GO_TUBULIN_BINDING
0	1	0	0	GO_VACUOLAR_MEMBRANE
0	1	0	0	GO_VACUOLAR_PART
0	1	0	0	GO_VASCULATURE_DEVELOPMENT
0	1	0	0	GO_VESICLE_LOCALIZATION
0	1	0	0	GO_VESICLE_ORGANIZATION
0	1	0	0	GO_WOUND_HEALING
0	1	0	0	HALLMARK_ALLOGRAFT_REJECTION
0	1	0	0	HALLMARK_ANGIOGENESIS
0	1	0	0	HALLMARK_APICAL_JUNCTION
0	1	0	0	HALLMARK_APOPTOSIS
0	1	0	0	HALLMARK_CHOLESTEROL_HOMEOSTASIS
0	1	0	0	HALLMARK_COAGULATION
0	1	0	0	HALLMARK_COMPLEMENT
0	1	0	0	HALLMARK_EPITHELIAL_MESENCHYMAL_TRANSITION
0	1	0	0	HALLMARK_G2M_CHECKPOINT
0	1	0	0	HALLMARK_HEDGEHOG_SIGNALING
0	1	0	0	HALLMARK_HYPOXIA
0	1	0	0	HALLMARK_IL2_STAT5_SIGNALING
0	1	0	0	HALLMARK_INFLAMMATORY_RESPONSE
0	1	0	0	HALLMARK_INTERFERON_ALPHA_RESPONSE
0	1	0	0	HALLMARK_INTERFERON_GAMMA_RESPONSE
0	1	0	0	HALLMARK_KRAS_SIGNALING_UP
0	1	0	0	HALLMARK_MITOTIC_SPINDLE
0	1	0	0	HALLMARK_MYOGENESIS
0	1	0	0	HALLMARK_NOTCH_SIGNALING
0	1	0	0	HALLMARK_P53_PATHWAY
0	1	0	0	HALLMARK_TNFA_SIGNALING_VIA_NFKB
0	1	0	0	HALLMARK_UV_RESPONSE_DN
0	1	0	0	HALLMARK_WNT_BETA_CATENIN_SIGNALING
1	0	0	0	GO_B_CELL_ACTIVATION
1	0	0	0	GO_CIRCADIAN_RHYTHM
1	0	0	0	GO_IRON_ION_BINDING
1	0	0	0	GO_MALE_SEX_DIFFERENTIATION
1	0	0	0	GO_NEGATIVE_REGULATION_OF_PROTEOLYSIS
1	0	0	0	GO_ORGANIC_HYDROXY_COMPOUND_BIOSYNTHETIC_PROCESS
1	0	0	0	GO_OXIDOREDUCTASE_ACTIVITY_ACTING_ON_PAIRED_DONORS_WITH_INCORPORATION_OR_REDUCTION_OF_MOLECULAR_OXYGEN
1	0	0	0	GO_PEPTIDASE_INHIBITOR_ACTIVITY
1	0	0	0	GO_PEPTIDASE_REGULATOR_ACTIVITY
1	0	0	0	GO_RHYTHMIC_PROCESS
1	0	0	0	GO_STEROID_METABOLIC_PROCESS
