# Supplementary material for: MGSEA – a multivariate Gene set enrichment analysis
Source: BMC Bioinformatics. 2019 Mar 18;20:145. doi: 10.1186/s12859-019-2716-6 (PMC6421703; doi:10.1186/s12859-019-2716-6)
Supplement: Supplementary file 19 — Table S15. Number of significant gene set overlap between TCGA GBM and REMBRANDT data and their combinatorial patterns. The table shows the number and combinatorial pattern of significantly enriched gene set overlap between TCGA GBM and REMBRANDT data. (XLSX 11 kb) [file 12859_2019_2716_MOESM19_ESM.xlsx]

## Sheet: TableS15
Combinatorial Pattern			Data source		Overlap
CNV	MRNA	CNV and MRNA	TCGA	REMBRANDT
1	1	1	15	0	0
1	0	0	77	39	11
0	1	0	478	341	202
