# Supplementary material for: MGSEA – a multivariate Gene set enrichment analysis
Source: BMC Bioinformatics. 2019 Mar 18;20:145. doi: 10.1186/s12859-019-2716-6 (PMC6421703; doi:10.1186/s12859-019-2716-6)
Supplement: Supplementary file 20 — Supplementary File S1. The R source codes of the MGSEA program, a toy example dataset, and a brief explanation for running the program. (ZIP 1832 kb) [file 12859_2019_2716_MOESM20_ESM.zip]

Archive with 9 entries (8 files):
- SampleCode/
- SampleCode/Gene_Symbol_GOID_mapping.csv
- SampleCode/GOID.csv
- SampleCode/GOID_to_Name_Mapping.csv
- SampleCode/LogNFactorial.csv
- SampleCode/MGSEAGO.R
- SampleCode/MGSEAHallmark.R
- SampleCode/Readme.pdf
- SampleCode/Top1000Genes.csv
