# Supplementary material for: MGSEA – a multivariate Gene set enrichment analysis
Source: BMC Bioinformatics. 2019 Mar 18;20:145. doi: 10.1186/s12859-019-2716-6 (PMC6421703; doi:10.1186/s12859-019-2716-6)
Supplement: Supplementary file 20 — Supplementary File S1. The R source codes of the MGSEA program, a toy example dataset, and a brief explanation for running the program. (ZIP 1832 kb) [file 12859_2019_2716_MOESM20_ESM.zip › SampleCode/Gene_Symbol_GOID_mapping.csv]

HGNCSymbol	GOID	Evidence
DNAJC25-GNG10	GO:0004871	IEA
DNAJC25-GNG10	GO:0005834	IEA
DNAJC25-GNG10	GO:0007186	IEA
HDGFRP3	GO:0005654	IDA
HDGFRP3	GO:0005829	IEA
HDGFRP3	GO:0007026	IEA
HDGFRP3	GO:0008017	IEA
HDGFRP3	GO:0031175	IEA
HDGFRP3	GO:0046785	IEA
IGKV3-7	GO:0002377	IBA
IGKV3-7	GO:0005615	IBA
IGKV3-7	GO:0006955	IBA
IGKV1D-42	GO:0002377	IBA
IGKV1D-42	GO:0005615	IBA
IGKV1D-42	GO:0006955	IBA
IGLV4-69	GO:0002250	IEA
IGLV4-69	GO:0002377	IBA
IGLV4-69	GO:0003823	IEA
IGLV4-69	GO:0005615	IBA
IGLV4-69	GO:0005886	IEA
IGLV4-69	GO:0006955	IBA
IGLV8-61	GO:0002250	IEA
IGLV8-61	GO:0002377	IBA
IGLV8-61	GO:0003823	IEA
IGLV8-61	GO:0005615	IBA
IGLV8-61	GO:0005886	IEA
IGLV8-61	GO:0006955	IBA
IGLV4-60	GO:0002250	IEA
IGLV4-60	GO:0002377	IBA
IGLV4-60	GO:0003823	IEA
IGLV4-60	GO:0005615	IBA
IGLV4-60	GO:0005886	IEA
IGLV4-60	GO:0006955	IBA
IGLV11-55	GO:0002377	IBA
IGLV11-55	GO:0005615	IBA
IGLV11-55	GO:0006955	IBA
IGLV10-54	GO:0002250	IEA
IGLV10-54	GO:0002377	IBA
IGLV10-54	GO:0003823	IEA
IGLV10-54	GO:0005615	IBA
IGLV10-54	GO:0005886	IEA
IGLV10-54	GO:0006955	IBA
IGLV1-50	GO:0002377	IBA
IGLV1-50	GO:0005615	IBA
IGLV1-50	GO:0006955	IBA
IGLV5-48	GO:0002377	IBA
IGLV5-48	GO:0005615	IBA
IGLV5-48	GO:0006955	IBA
IGLV7-46	GO:0002250	IEA
IGLV7-46	GO:0002377	IBA
IGLV7-46	GO:0003823	IEA
IGLV7-46	GO:0005615	IBA
IGLV7-46	GO:0005886	IEA
IGLV7-46	GO:0006955	IBA
IGLV5-37	GO:0002250	IEA
IGLV5-37	GO:0002377	IBA
IGLV5-37	GO:0003823	IEA
IGLV5-37	GO:0005615	IBA
IGLV5-37	GO:0005886	IEA
IGLV5-37	GO:0006955	IBA
IGLV2-33	GO:0002377	IBA
IGLV2-33	GO:0005615	IBA
IGLV2-33	GO:0006955	IBA
IGLV3-22	GO:0002250	IEA
IGLV3-22	GO:0002377	IBA
IGLV3-22	GO:0003823	IEA
IGLV3-22	GO:0005615	IBA
IGLV3-22	GO:0005886	IEA
IGLV3-22	GO:0006955	IBA
IGLV2-18	GO:0002250	IEA
IGLV2-18	GO:0002377	IBA
IGLV2-18	GO:0003823	IEA
IGLV2-18	GO:0005615	IBA
IGLV2-18	GO:0005886	IEA
IGLV2-18	GO:0006955	IBA
IGLV3-16	GO:0002250	IEA
IGLV3-16	GO:0002377	IBA
IGLV3-16	GO:0003823	IEA
IGLV3-16	GO:0005615	IBA
IGLV3-16	GO:0005886	IEA
IGLV3-16	GO:0006955	IBA
IGLV3-12	GO:0002250	IEA
IGLV3-12	GO:0002377	IBA
IGLV3-12	GO:0003823	IEA
IGLV3-12	GO:0005615	IBA
IGLV3-12	GO:0005886	IEA
IGLV3-12	GO:0006955	IBA
IGLV3-10	GO:0002250	IEA
IGLV3-10	GO:0002377	IBA
IGLV3-10	GO:0003823	IEA
IGLV3-10	GO:0005615	IBA
IGLV3-10	GO:0005886	IEA
IGLV3-10	GO:0006955	IBA
IGLV3-9	GO:0002377	IBA
IGLV3-9	GO:0005615	IBA
IGLV3-9	GO:0006955	IBA
IGLV4-3	GO:0002250	IEA
IGLV4-3	GO:0002377	IBA
IGLV4-3	GO:0003823	IEA
IGLV4-3	GO:0005615	IBA
IGLV4-3	GO:0005886	IEA
IGLV4-3	GO:0006955	IBA
IGKV2-28	GO:0002377	IBA
IGKV2-28	GO:0003823	IEA
IGKV2-28	GO:0004252	TAS
IGKV2-28	GO:0004252	TAS
IGKV2-28	GO:0005576	TAS
IGKV2-28	GO:0005576	TAS
IGKV2-28	GO:0005576	TAS
IGKV2-28	GO:0005576	TAS
IGKV2-28	GO:0005576	TAS
IGKV2-28	GO:0005576	TAS
IGKV2-28	GO:0005576	TAS
IGKV2-28	GO:0005576	TAS
IGKV2-28	GO:0005576	TAS
IGKV2-28	GO:0005576	TAS
IGKV2-28	GO:0005576	TAS
IGKV2-28	GO:0005576	TAS
IGKV2-28	GO:0005576	TAS
IGKV2-28	GO:0005576	TAS
IGKV2-28	GO:0005576	TAS
IGKV2-28	GO:0005576	TAS
IGKV2-28	GO:0005576	TAS
IGKV2-28	GO:0005576	TAS
IGKV2-28	GO:0005576	TAS
IGKV2-28	GO:0005576	TAS
IGKV2-28	GO:0005576	TAS
IGKV2-28	GO:0005576	TAS
IGKV2-28	GO:0005576	TAS
IGKV2-28	GO:0005576	TAS
IGKV2-28	GO:0005576	TAS
IGKV2-28	GO:0005576	TAS
IGKV2-28	GO:0005576	TAS
IGKV2-28	GO:0005576	TAS
IGKV2-28	GO:0005576	TAS
IGKV2-28	GO:0005576	TAS
IGKV2-28	GO:0005576	TAS
IGKV2-28	GO:0005576	TAS
IGKV2-28	GO:0005576	TAS
IGKV2-28	GO:0005576	TAS
IGKV2-28	GO:0005615	IBA
IGKV2-28	GO:0005886	TAS
IGKV2-28	GO:0005886	TAS
IGKV2-28	GO:0005886	TAS
IGKV2-28	GO:0005886	TAS
IGKV2-28	GO:0005886	TAS
IGKV2-28	GO:0005886	TAS
IGKV2-28	GO:0005886	TAS
IGKV2-28	GO:0005886	TAS
IGKV2-28	GO:0005886	TAS
IGKV2-28	GO:0006508	IEA
IGKV2-28	GO:0006898	TAS
IGKV2-28	GO:0006955	IBA
IGKV2-28	GO:0006956	TAS
IGKV2-28	GO:0006958	TAS
IGKV2-28	GO:0030449	TAS
IGKV2-28	GO:0038095	TAS
IGKV2-28	GO:0038096	TAS
IGKV2-28	GO:0050776	TAS
IGKV2-28	GO:0050900	TAS
A0A075B6Q4	GO:0000056	IBA
A0A075B6Q4	GO:0005634	IBA
A0A075B6Q4	GO:0030688	IBA
A0A075B6Q4	GO:0031902	IBA
A0A075B6Q4	GO:0034448	IBA
A0A075B6Q4	GO:0042274	IBA
IGHV3-64	GO:0003823	IBA
IGHV3-64	GO:0006910	IBA
IGHV3-64	GO:0006911	IBA
IGHV3-64	GO:0006958	IBA
IGHV3-64	GO:0009897	IBA
IGHV3-64	GO:0034987	IBA
IGHV3-64	GO:0042571	IBA
IGHV3-64	GO:0042742	IBA
IGHV3-64	GO:0045087	IBA
IGHV3-64	GO:0050853	IBA
IGHV3-64	GO:0050871	IBA
IGHV3-64	GO:0072562	IBA
IGHV4-4	GO:0003823	IBA
IGHV4-4	GO:0006910	IBA
IGHV4-4	GO:0006911	IBA
IGHV4-4	GO:0006958	IBA
IGHV4-4	GO:0009897	IBA
IGHV4-4	GO:0034987	IBA
IGHV4-4	GO:0042571	IBA
IGHV4-4	GO:0042742	IBA
IGHV4-4	GO:0045087	IBA
IGHV4-4	GO:0050853	IBA
IGHV4-4	GO:0050871	IBA
IGHV4-4	GO:0072562	IBA
IGKV2D-24	GO:0002377	IBA
IGKV2D-24	GO:0005615	IBA
IGKV2D-24	GO:0006955	IBA
IGKV2D-29	GO:0002250	IEA
IGKV2D-29	GO:0002377	IBA
IGKV2D-29	GO:0003823	IEA
IGKV2D-29	GO:0005615	IBA
IGKV2D-29	GO:0005886	IEA
IGKV2D-29	GO:0006955	IBA
IGKV1D-17	GO:0002250	IEA
IGKV1D-17	GO:0002377	IBA
IGKV1D-17	GO:0003823	IEA
IGKV1D-17	GO:0005615	IBA
IGKV1D-17	GO:0005886	IEA
IGKV1D-17	GO:0006955	IBA
IGKV1-27	GO:0002250	IEA
IGKV1-27	GO:0002377	IBA
IGKV1-27	GO:0003823	IEA
IGKV1-27	GO:0005615	IBA
IGKV1-27	GO:0005886	IEA
IGKV1-27	GO:0006955	IBA
IGKV2D-30	GO:0002377	IBA
IGKV2D-30	GO:0003823	IEA
IGKV2D-30	GO:0004252	TAS
IGKV2D-30	GO:0004252	TAS
IGKV2D-30	GO:0005576	TAS
IGKV2D-30	GO:0005576	TAS
IGKV2D-30	GO:0005576	TAS
IGKV2D-30	GO:0005576	TAS
IGKV2D-30	GO:0005576	TAS
IGKV2D-30	GO:0005576	TAS
IGKV2D-30	GO:0005576	TAS
IGKV2D-30	GO:0005576	TAS
IGKV2D-30	GO:0005576	TAS
IGKV2D-30	GO:0005576	TAS
IGKV2D-30	GO:0005576	TAS
IGKV2D-30	GO:0005576	TAS
IGKV2D-30	GO:0005576	TAS
IGKV2D-30	GO:0005576	TAS
IGKV2D-30	GO:0005576	TAS
IGKV2D-30	GO:0005576	TAS
IGKV2D-30	GO:0005576	TAS
IGKV2D-30	GO:0005576	TAS
IGKV2D-30	GO:0005576	TAS
IGKV2D-30	GO:0005576	TAS
IGKV2D-30	GO:0005576	TAS
IGKV2D-30	GO:0005576	TAS
IGKV2D-30	GO:0005576	TAS
IGKV2D-30	GO:0005576	TAS
IGKV2D-30	GO:0005576	TAS
IGKV2D-30	GO:0005576	TAS
IGKV2D-30	GO:0005576	TAS
IGKV2D-30	GO:0005576	TAS
IGKV2D-30	GO:0005576	TAS
IGKV2D-30	GO:0005576	TAS
IGKV2D-30	GO:0005576	TAS
IGKV2D-30	GO:0005576	TAS
IGKV2D-30	GO:0005576	TAS
IGKV2D-30	GO:0005576	TAS
IGKV2D-30	GO:0005615	IBA
IGKV2D-30	GO:0005886	TAS
IGKV2D-30	GO:0005886	TAS
IGKV2D-30	GO:0005886	TAS
IGKV2D-30	GO:0005886	TAS
IGKV2D-30	GO:0005886	TAS
IGKV2D-30	GO:0005886	TAS
IGKV2D-30	GO:0005886	TAS
IGKV2D-30	GO:0005886	TAS
IGKV2D-30	GO:0005886	TAS
IGKV2D-30	GO:0006508	IEA
IGKV2D-30	GO:0006898	TAS
IGKV2D-30	GO:0006955	IBA
IGKV2D-30	GO:0006956	TAS
IGKV2D-30	GO:0006958	TAS
IGKV2D-30	GO:0030449	TAS
IGKV2D-30	GO:0038095	TAS
IGKV2D-30	GO:0038096	TAS
IGKV2D-30	GO:0050776	TAS
IGKV2D-30	GO:0050900	TAS
IGKV1D-37	GO:0002377	IBA
IGKV1D-37	GO:0005615	IBA
IGKV1D-37	GO:0006955	IBA
TRAV9-1	GO:0002377	IBA
TRAV9-1	GO:0005615	IBA
TRAV9-1	GO:0006955	IBA
TRAV18	GO:0002377	IBA
TRAV18	GO:0005615	IBA
TRAV18	GO:0006955	IBA
LOC100509620	GO:0005215	IEA
LOC100509620	GO:0006810	IEA
LOC100509620	GO:0016021	IEA
PPIAL4E	GO:0000413	IEA
PPIAL4E	GO:0003755	IBA
PPIAL4E	GO:0005737	IEA
PPIAL4E	GO:0006457	IEA
LOC105371242	GO:0000413	IEA
LOC105371242	GO:0003755	IBA
LOC105371242	GO:0006457	IEA
IGHV3OR16-12	GO:0003823	IBA
IGHV3OR16-12	GO:0006910	IBA
IGHV3OR16-12	GO:0006911	IBA
IGHV3OR16-12	GO:0006958	IBA
IGHV3OR16-12	GO:0009897	IBA
IGHV3OR16-12	GO:0034987	IBA
IGHV3OR16-12	GO:0042571	IBA
IGHV3OR16-12	GO:0042742	IBA
IGHV3OR16-12	GO:0045087	IBA
IGHV3OR16-12	GO:0050853	IBA
IGHV3OR16-12	GO:0050871	IBA
IGHV3OR16-12	GO:0072562	IBA
IGHV1OR15-1	GO:0003823	IBA
IGHV1OR15-1	GO:0006910	IBA
IGHV1OR15-1	GO:0006911	IBA
IGHV1OR15-1	GO:0006958	IBA
IGHV1OR15-1	GO:0009897	IBA
IGHV1OR15-1	GO:0034987	IBA
IGHV1OR15-1	GO:0042571	IBA
IGHV1OR15-1	GO:0042742	IBA
IGHV1OR15-1	GO:0045087	IBA
IGHV1OR15-1	GO:0050853	IBA
IGHV1OR15-1	GO:0050871	IBA
IGHV1OR15-1	GO:0072562	IBA
IGKV1OR2-108	GO:0002377	IBA
IGKV1OR2-108	GO:0005615	IBA
IGKV1OR2-108	GO:0006955	IBA
IGHV3OR15-7	GO:0003823	IBA
IGHV3OR15-7	GO:0006910	IBA
IGHV3OR15-7	GO:0006911	IBA
IGHV3OR15-7	GO:0006958	IBA
IGHV3OR15-7	GO:0009897	IBA
IGHV3OR15-7	GO:0034987	IBA
IGHV3OR15-7	GO:0042571	IBA
IGHV3OR15-7	GO:0042742	IBA
IGHV3OR15-7	GO:0045087	IBA
IGHV3OR15-7	GO:0050853	IBA
IGHV3OR15-7	GO:0050871	IBA
IGHV3OR15-7	GO:0072562	IBA
IGHV3OR16-13	GO:0003823	IBA
IGHV3OR16-13	GO:0006910	IBA
IGHV3OR16-13	GO:0006911	IBA
IGHV3OR16-13	GO:0006958	IBA
IGHV3OR16-13	GO:0009897	IBA
IGHV3OR16-13	GO:0034987	IBA
IGHV3OR16-13	GO:0042571	IBA
IGHV3OR16-13	GO:0042742	IBA
IGHV3OR16-13	GO:0045087	IBA
IGHV3OR16-13	GO:0050853	IBA
IGHV3OR16-13	GO:0050871	IBA
IGHV3OR16-13	GO:0072562	IBA
IGHV3OR16-10	GO:0003823	IBA
IGHV3OR16-10	GO:0006910	IBA
IGHV3OR16-10	GO:0006911	IBA
IGHV3OR16-10	GO:0006958	IBA
IGHV3OR16-10	GO:0009897	IBA
IGHV3OR16-10	GO:0034987	IBA
IGHV3OR16-10	GO:0042571	IBA
IGHV3OR16-10	GO:0042742	IBA
IGHV3OR16-10	GO:0045087	IBA
IGHV3OR16-10	GO:0050853	IBA
IGHV3OR16-10	GO:0050871	IBA
IGHV3OR16-10	GO:0072562	IBA
IGHV3OR16-8	GO:0003823	IBA
IGHV3OR16-8	GO:0006910	IBA
IGHV3OR16-8	GO:0006911	IBA
IGHV3OR16-8	GO:0006958	IBA
IGHV3OR16-8	GO:0009897	IBA
IGHV3OR16-8	GO:0034987	IBA
IGHV3OR16-8	GO:0042571	IBA
IGHV3OR16-8	GO:0042742	IBA
IGHV3OR16-8	GO:0045087	IBA
IGHV3OR16-8	GO:0050853	IBA
IGHV3OR16-8	GO:0050871	IBA
IGHV3OR16-8	GO:0072562	IBA
IGLV5-45	GO:0002250	IEA
IGLV5-45	GO:0002377	IBA
IGLV5-45	GO:0003823	IEA
IGLV5-45	GO:0005615	IBA
IGLV5-45	GO:0005886	IEA
IGLV5-45	GO:0006955	IBA
IGHV4-30-2	GO:0003823	IBA
IGHV4-30-2	GO:0006910	IBA
IGHV4-30-2	GO:0006911	IBA
IGHV4-30-2	GO:0006958	IBA
IGHV4-30-2	GO:0009897	IBA
IGHV4-30-2	GO:0034987	IBA
IGHV4-30-2	GO:0042571	IBA
IGHV4-30-2	GO:0042742	IBA
IGHV4-30-2	GO:0045087	IBA
IGHV4-30-2	GO:0050853	IBA
IGHV4-30-2	GO:0050871	IBA
IGHV4-30-2	GO:0072562	IBA
IGKV3D-15	GO:0002250	IEA
IGKV3D-15	GO:0002377	IBA
IGKV3D-15	GO:0003823	IEA
IGKV3D-15	GO:0005615	IBA
IGKV3D-15	GO:0005886	IEA
IGKV3D-15	GO:0006955	IBA
IGKV1D-8	GO:0002250	IEA
IGKV1D-8	GO:0002377	IBA
IGKV1D-8	GO:0003823	IEA
IGKV1D-8	GO:0005615	IBA
IGKV1D-8	GO:0005886	IEA
IGKV1D-8	GO:0006955	IBA
A0A087WSZ3	GO:0003677	IEA
A0A087WSZ3	GO:0003700	IEA
A0A087WSZ3	GO:0006355	IEA
TRAV9-2	GO:0002377	IBA
TRAV9-2	GO:0005615	IBA
TRAV9-2	GO:0006955	IBA
TMEM265	GO:0009607	IEA
TMEM265	GO:0016021	IEA
KCNE1B	GO:0005249	IEA
KCNE1B	GO:0016021	IEA
KCNE1B	GO:0071805	IEA
GIMAP1-GIMAP5	GO:0005525	IEA
GIMAP1-GIMAP5	GO:0005783	IDA
GIMAP1-GIMAP5	GO:0016021	IEA
A0A087WUJ7	GO:0004553	IEA
A0A087WUJ7	GO:0005975	IEA
NBPF19	GO:0005737	IEA
SYNJ2BP-COX16	GO:0031966	IEA
A0A087WUU8	GO:0003676	IEA
A0A087WUU8	GO:0005622	IEA
A0A087WUU8	GO:0006355	IEA
A0A087WUU8	GO:0046872	IEA
A0A087WUV0	GO:0003676	IEA
A0A087WUV0	GO:0003700	IBA
A0A087WUV0	GO:0005622	IEA
A0A087WUV0	GO:0006355	IBA
A0A087WUV0	GO:0046872	IEA
A0A087WV48	GO:0000413	IEA
A0A087WV48	GO:0003755	IBA
A0A087WV48	GO:0005528	IBA
A0A087WV48	GO:0005737	IBA
A0A087WV48	GO:0061077	IBA
CYP3A7-CYP3A51P	GO:0005506	IEA
CYP3A7-CYP3A51P	GO:0016021	IEA
CYP3A7-CYP3A51P	GO:0016712	IEA
CYP3A7-CYP3A51P	GO:0020037	IEA
CYP3A7-CYP3A51P	GO:0055114	IEA
A0A087WVE0	GO:0005634	IBA
TBC1D3D	GO:0005096	IBA
TBC1D3D	GO:0005622	IBA
TBC1D3D	GO:0005886	IEA
TBC1D3D	GO:0006886	IBA
TBC1D3D	GO:0012505	IBA
TBC1D3D	GO:0017137	IBA
TBC1D3D	GO:0031338	IBA
TBC1D3D	GO:0090630	IBA
A0A087WW49	GO:0003823	IBA
A0A087WW49	GO:0006910	IBA
A0A087WW49	GO:0006911	IBA
A0A087WW49	GO:0006958	IBA
A0A087WW49	GO:0009897	IBA
A0A087WW49	GO:0034987	IBA
A0A087WW49	GO:0042571	IBA
A0A087WW49	GO:0042742	IBA
A0A087WW49	GO:0045087	IBA
A0A087WW49	GO:0050853	IBA
A0A087WW49	GO:0050871	IBA
A0A087WW49	GO:0072562	IBA
IGKV2-40	GO:0002250	IEA
IGKV2-40	GO:0003823	IEA
IGKV2-40	GO:0005576	IEA
IGKV2-40	GO:0005886	IEA
A0A087WWV3	GO:0000731	IBA
A0A087WWV3	GO:0005634	IDA
A0A087WWV3	GO:0005730	IDA
A0A087WWV3	GO:0005739	IDA
A0A087WWV3	GO:0005829	IDA
A0A087WWV3	GO:0006261	IBA
A0A087WWV3	GO:0043625	IBA
A0A087WWV3	GO:0003887	IBA
A0A087WX48	GO:0008270	IEA
A0A087WX48	GO:0016814	IEA
ELOA3C	GO:0005634	IEA
ELOA3C	GO:0006355	IEA
ELOA3C	GO:0016021	IEA
MEIKIN	GO:0000777	ISS
MEIKIN	GO:0000780	ISS
MEIKIN	GO:0007060	ISS
MEIKIN	GO:0010789	ISS
MEIKIN	GO:0016321	ISS
MEIKIN	GO:0045143	ISS
MEIKIN	GO:0051754	ISS
TBC1D3I	GO:0005096	IBA
TBC1D3I	GO:0005622	IBA
TBC1D3I	GO:0005886	IEA
TBC1D3I	GO:0006886	IBA
TBC1D3I	GO:0012505	IBA
TBC1D3I	GO:0017137	IBA
TBC1D3I	GO:0031338	IBA
TBC1D3I	GO:0090630	IBA
A0A087WYN8	GO:0005634	IBA
A0A087WYN8	GO:0005737	IBA
A0A087WYN8	GO:0005829	IEA
A0A087WYN8	GO:0006595	IBA
A0A087WYN8	GO:0008073	IBA
A0A087WYN8	GO:0043086	IEA
A0A087WYN8	GO:0045732	IBA
A0A087WZ62	GO:0000030	IBA
A0A087WZ62	GO:0005783	IBA
A0A087WZ62	GO:0005789	IEA
A0A087WZ62	GO:0016021	IEA
A0A087WZ62	GO:0097502	IEA
FXYD6-FXYD2	GO:0005216	IEA
FXYD6-FXYD2	GO:0016021	IEA
FXYD6-FXYD2	GO:0034220	IEA
A0A087WZG4	GO:0003676	IEA
A0A087WZG4	GO:0005089	IEA
A0A087WZG4	GO:0005829	IDA
A0A087WZG4	GO:0005886	IDA
A0A087WZG4	GO:0035023	IEA
A0A087WZG4	GO:0043547	IEA
A0A087X002	GO:0005509	IEA
A0A087X0B3	GO:0005506	IEA
A0A087X0B3	GO:0008392	IBA
A0A087X0B3	GO:0008395	IBA
A0A087X0B3	GO:0019373	IBA
A0A087X0B3	GO:0020037	IEA
A0A087X0B3	GO:0055114	IEA
SENP3-EIF4A1	GO:0004175	IBA
SENP3-EIF4A1	GO:0005634	IBA
SENP3-EIF4A1	GO:0016926	IBA
SENP3-EIF4A1	GO:0016929	IBA
TBC1D3E	GO:0005096	IBA
TBC1D3E	GO:0005622	IBA
TBC1D3E	GO:0005886	IEA
TBC1D3E	GO:0006886	IBA
TBC1D3E	GO:0012505	IBA
TBC1D3E	GO:0017137	IBA
TBC1D3E	GO:0031338	IBA
TBC1D3E	GO:0090630	IBA
A0A087X1B8	GO:0006633	IEA
A0A087X1B8	GO:0050080	IEA
A0A087X1C1	GO:0003785	IEA
A0A087X1C1	GO:0007015	IEA
CYP2D7	GO:0005506	IEA
CYP2D7	GO:0005737	IDA
CYP2D7	GO:0005739	IDA
CYP2D7	GO:0006805	IDA
CYP2D7	GO:0008395	IBA
CYP2D7	GO:0016021	IEA
CYP2D7	GO:0019369	IBA
CYP2D7	GO:0020037	IEA
CYP2D7	GO:0042738	IDA
CYP2D7	GO:0055114	IEA
CYP2D7	GO:0070330	IDA
CYP2D7	GO:0006805	IDA
CYP2D7	GO:0042738	IDA
CYP2D7	GO:0070330	IDA
TBC1D3K	GO:0005096	IBA
TBC1D3K	GO:0005622	IBA
TBC1D3K	GO:0005886	IEA
TBC1D3K	GO:0006886	IBA
TBC1D3K	GO:0012505	IBA
TBC1D3K	GO:0017137	IBA
TBC1D3K	GO:0031338	IBA
TBC1D3K	GO:0090630	IBA
LOC102723996	GO:0016021	IEA
A0A088AWK7	GO:0003676	IEA
A0A088AWK7	GO:0005622	IEA
A0A088AWK7	GO:0006355	IEA
LOC100129216	GO:0005576	IEA
LOC100129216	GO:0009986	IBA
LOC100129216	GO:0042742	IBA
LOC100129216	GO:0045087	IBA
SMIM26	GO:0005739	IEA
SMIM26	GO:0016021	IEA
CCDC187	GO:0005813	IBA
CCDC187	GO:0008017	IEA
CCDC187	GO:0034453	IEA
UQCRHL	GO:0005750	IBA
UQCRHL	GO:0006122	IBA
UQCRHL	GO:0009060	IBA
UQCRHL	GO:1902600	IEA
UQCRHL	GO:0008121	IBA
SAA2-SAA4	GO:0005615	IBA
SAA2-SAA4	GO:0042056	IBA
SAA2-SAA4	GO:0050918	IEA
SAA2-SAA4	GO:0060326	IBA
LOC102724200	GO:0005829	IEA
LOC102724200	GO:0006891	IBA
LOC102724200	GO:0034498	IBA
LOC102724200	GO:1990071	IBA
A0A096LPI6	GO:0005739	IBA
A0A096LPK6	GO:0006306	IEA
A0A096LPK6	GO:0019899	IEA
A0A096LPK6	GO:0030234	IEA
A0A096LPK6	GO:0050790	IEA
LOC105369274	GO:0004888	IBA
LOC105369274	GO:0004930	IEA
LOC105369274	GO:0004984	IEA
LOC105369274	GO:0005886	IEA
LOC105369274	GO:0007186	IBA
LOC105369274	GO:0016021	IBA
LOC105369274	GO:0050907	IBA
LOC105369274	GO:0050911	IEA
A0A0A0MRY4	GO:0005089	IEA
A0A0A0MRY4	GO:0035023	IEA
A0A0A0MRY4	GO:0043547	IEA
IGKV2D-26	GO:0002250	IEA
IGKV2D-26	GO:0002377	IBA
IGKV2D-26	GO:0003823	IEA
IGKV2D-26	GO:0005615	IBA
IGKV2D-26	GO:0005886	IEA
IGKV2D-26	GO:0006955	IBA
IGKV3D-11	GO:0002250	IEA
IGKV3D-11	GO:0002377	IBA
IGKV3D-11	GO:0003823	IEA
IGKV3D-11	GO:0005615	IBA
IGKV3D-11	GO:0005886	IEA
IGKV3D-11	GO:0006955	IBA
IGLV5-52	GO:0002250	IEA
IGLV5-52	GO:0002377	IBA
IGLV5-52	GO:0003823	IEA
IGLV5-52	GO:0005615	IBA
IGLV5-52	GO:0005886	IEA
IGLV5-52	GO:0006955	IBA
IGLV3-32	GO:0002377	IBA
IGLV3-32	GO:0005615	IBA
IGLV3-32	GO:0006955	IBA
IGHV1-45	GO:0003823	IBA
IGHV1-45	GO:0006910	IBA
IGHV1-45	GO:0006911	IBA
IGHV1-45	GO:0006958	IBA
IGHV1-45	GO:0009897	IBA
IGHV1-45	GO:0034987	IBA
IGHV1-45	GO:0042571	IBA
IGHV1-45	GO:0042742	IBA
IGHV1-45	GO:0045087	IBA
IGHV1-45	GO:0050853	IBA
IGHV1-45	GO:0050871	IBA
IGHV1-45	GO:0072562	IBA
IGHV3-49	GO:0003823	IBA
IGHV3-49	GO:0006910	IBA
IGHV3-49	GO:0006911	IBA
IGHV3-49	GO:0006958	IBA
IGHV3-49	GO:0009897	IBA
IGHV3-49	GO:0034987	IBA
IGHV3-49	GO:0042571	IBA
IGHV3-49	GO:0042742	IBA
IGHV3-49	GO:0045087	IBA
IGHV3-49	GO:0050853	IBA
IGHV3-49	GO:0050871	IBA
IGHV3-49	GO:0072562	IBA
RBM14-RBM4	GO:0003723	IEA
IGKV6D-21	GO:0002250	IEA
IGKV6D-21	GO:0002377	IBA
IGKV6D-21	GO:0003823	IEA
IGKV6D-21	GO:0005615	IBA
IGKV6D-21	GO:0005886	IEA
IGKV6D-21	GO:0006955	IBA
IGLJ1	GO:0005576	IEA
IGLJ1	GO:0005886	IEA
IGKJ1	GO:0002250	IEA
IGKJ1	GO:0005576	IEA
IGKJ1	GO:0005886	IEA
TNFSF12-TNFSF13	GO:0005125	IEA
TNFSF12-TNFSF13	GO:0005164	IEA
TNFSF12-TNFSF13	GO:0005615	IEA
TNFSF12-TNFSF13	GO:0006955	IEA
TNFSF12-TNFSF13	GO:0016020	IEA
TMED7-TICAM2	GO:0006810	IEA
TMED7-TICAM2	GO:0016021	IEA
TRAV14DV4	GO:0002377	IBA
TRAV14DV4	GO:0005615	IBA
TRAV14DV4	GO:0006955	IBA
ZFP91-CNTF	GO:0003676	IEA
GPR75-ASB3	GO:0000151	IBA
GPR75-ASB3	GO:0004842	IBA
GPR75-ASB3	GO:0005634	IBA
GPR75-ASB3	GO:0005737	IBA
GPR75-ASB3	GO:0016567	IEA
GPR75-ASB3	GO:0031625	IBA
GPR75-ASB3	GO:0035556	IEA
ARPC4-TTLL3	GO:0005524	IEA
ARPC4-TTLL3	GO:0005885	IEA
ARPC4-TTLL3	GO:0018094	IEA
ARPC4-TTLL3	GO:0030041	IEA
ARPC4-TTLL3	GO:0034314	IEA
ARPC4-TTLL3	GO:0070735	IEA
C15orf38-AP3S2	GO:0006886	IEA
C15orf38-AP3S2	GO:0016192	IEA
C15orf38-AP3S2	GO:0030117	IEA
C15orf38-AP3S2	GO:0043231	IDA
A0A0A6YYH2	GO:0005654	IDA
ZNF559-ZNF177	GO:0003676	IEA
ZNF559-ZNF177	GO:0005622	IEA
ZNF559-ZNF177	GO:0006355	IEA
ZNF559-ZNF177	GO:0046872	IEA
MSANTD3-TMEFF1	GO:0016021	IEA
NSG1	GO:0007212	IEA
NSG1	GO:0016021	IEA
NSG1	GO:0032051	IEA
NSG1	GO:0048268	IEA
A0A0A6YYJ9	GO:0005887	IBA
A0A0A6YYJ9	GO:0015125	IBA
A0A0A6YYJ9	GO:0015347	IBA
A0A0A6YYJ9	GO:0015721	IEA
A0A0A6YYJ9	GO:0043252	IBA
A0A0A6YYK5	GO:0003677	IEA
A0A0A6YYK5	GO:0005634	IEA
TRAV19	GO:0002377	IBA
TRAV19	GO:0005615	IBA
TRAV19	GO:0006955	IBA
TGIF2-C20orf24	GO:0003677	IEA
TGIF2-C20orf24	GO:0003677	IEA
TGIF2-C20orf24	GO:0005634	IEA
TGIF2-C20orf24	GO:0005739	IEA
TGIF2-C20orf24	GO:0006355	IEA
TGIF2-C20orf24	GO:0016021	IEA
ST20-MTHFS	GO:0005524	IEA
ST20-MTHFS	GO:0005739	IBA
ST20-MTHFS	GO:0009396	IBA
ST20-MTHFS	GO:0030272	IBA
ST20-MTHFS	GO:0035999	IBA
ST20-MTHFS	GO:0046872	IEA
RPL17-C18orf32	GO:0003735	IEA
RPL17-C18orf32	GO:0006412	IEA
RPL17-C18orf32	GO:0015934	IEA
IGLV1-36	GO:0002250	IEA
IGLV1-36	GO:0002377	IBA
IGLV1-36	GO:0003823	IEA
IGLV1-36	GO:0005615	IBA
IGLV1-36	GO:0005886	IEA
IGLV1-36	GO:0006955	IBA
IGHV6-1	GO:0003823	IBA
IGHV6-1	GO:0006910	IBA
IGHV6-1	GO:0006911	IBA
IGHV6-1	GO:0006958	IBA
IGHV6-1	GO:0009897	IBA
IGHV6-1	GO:0034987	IBA
IGHV6-1	GO:0042571	IBA
IGHV6-1	GO:0042742	IBA
IGHV6-1	GO:0045087	IBA
IGHV6-1	GO:0050853	IBA
IGHV6-1	GO:0050871	IBA
IGHV6-1	GO:0072562	IBA
IGHV3-15	GO:0003823	IBA
IGHV3-15	GO:0006910	IBA
IGHV3-15	GO:0006911	IBA
IGHV3-15	GO:0006958	IBA
IGHV3-15	GO:0009897	IBA
IGHV3-15	GO:0034987	IBA
IGHV3-15	GO:0042571	IBA
IGHV3-15	GO:0042742	IBA
IGHV3-15	GO:0045087	IBA
IGHV3-15	GO:0050853	IBA
IGHV3-15	GO:0050871	IBA
IGHV3-15	GO:0072562	IBA
IGHV3-21	GO:0003823	IBA
IGHV3-21	GO:0006910	IBA
IGHV3-21	GO:0006911	IBA
IGHV3-21	GO:0006958	IBA
IGHV3-21	GO:0009897	IBA
IGHV3-21	GO:0034987	IBA
IGHV3-21	GO:0042571	IBA
IGHV3-21	GO:0042742	IBA
IGHV3-21	GO:0045087	IBA
IGHV3-21	GO:0050853	IBA
IGHV3-21	GO:0050871	IBA
IGHV3-21	GO:0072562	IBA
IGHV2-26	GO:0003823	IBA
IGHV2-26	GO:0006910	IBA
IGHV2-26	GO:0006911	IBA
IGHV2-26	GO:0006958	IBA
IGHV2-26	GO:0009897	IBA
IGHV2-26	GO:0034987	IBA
IGHV2-26	GO:0042571	IBA
IGHV2-26	GO:0042742	IBA
IGHV2-26	GO:0045087	IBA
IGHV2-26	GO:0050853	IBA
IGHV2-26	GO:0050871	IBA
IGHV2-26	GO:0072562	IBA
IGHV3-73	GO:0003823	IBA
IGHV3-73	GO:0006910	IBA
IGHV3-73	GO:0006911	IBA
IGHV3-73	GO:0006958	IBA
IGHV3-73	GO:0009897	IBA
IGHV3-73	GO:0034987	IBA
IGHV3-73	GO:0042571	IBA
IGHV3-73	GO:0042742	IBA
IGHV3-73	GO:0045087	IBA
IGHV3-73	GO:0050853	IBA
IGHV3-73	GO:0050871	IBA
IGHV3-73	GO:0072562	IBA
IGHV7-81	GO:0003823	IBA
IGHV7-81	GO:0006910	IBA
IGHV7-81	GO:0006911	IBA
IGHV7-81	GO:0006958	IBA
IGHV7-81	GO:0009897	IBA
IGHV7-81	GO:0034987	IBA
IGHV7-81	GO:0042571	IBA
IGHV7-81	GO:0042742	IBA
IGHV7-81	GO:0045087	IBA
IGHV7-81	GO:0050853	IBA
IGHV7-81	GO:0050871	IBA
IGHV7-81	GO:0072562	IBA
PPAN-P2RY11	GO:0000027	IBA
PPAN-P2RY11	GO:0016021	IEA
PPAN-P2RY11	GO:0019843	IBA
PPAN-P2RY11	GO:0030687	IBA
PPAN-P2RY11	GO:0035589	IEA
PPAN-P2RY11	GO:0045028	IEA
A0A0B4J1W7	GO:0005654	IDA
IGHV3-74	GO:0003823	IBA
IGHV3-74	GO:0006910	IBA
IGHV3-74	GO:0006911	IBA
IGHV3-74	GO:0006958	IBA
IGHV3-74	GO:0009897	IBA
IGHV3-74	GO:0034987	IBA
IGHV3-74	GO:0042571	IBA
IGHV3-74	GO:0042742	IBA
IGHV3-74	GO:0045087	IBA
IGHV3-74	GO:0050853	IBA
IGHV3-74	GO:0050871	IBA
IGHV3-74	GO:0072562	IBA
IGHV3-43	GO:0003823	IBA
IGHV3-43	GO:0006910	IBA
IGHV3-43	GO:0006911	IBA
IGHV3-43	GO:0006958	IBA
IGHV3-43	GO:0009897	IBA
IGHV3-43	GO:0034987	IBA
IGHV3-43	GO:0042571	IBA
IGHV3-43	GO:0042742	IBA
IGHV3-43	GO:0045087	IBA
IGHV3-43	GO:0050853	IBA
IGHV3-43	GO:0050871	IBA
IGHV3-43	GO:0072562	IBA
IGLV9-49	GO:0002250	IEA
IGLV9-49	GO:0002377	IBA
IGLV9-49	GO:0003823	IEA
IGLV9-49	GO:0005615	IBA
IGLV9-49	GO:0005886	IEA
IGLV9-49	GO:0006955	IBA
IGHV3-72	GO:0003823	IBA
IGHV3-72	GO:0006910	IBA
IGHV3-72	GO:0006911	IBA
IGHV3-72	GO:0006958	IBA
IGHV3-72	GO:0009897	IBA
IGHV3-72	GO:0034987	IBA
IGHV3-72	GO:0042571	IBA
IGHV3-72	GO:0042742	IBA
IGHV3-72	GO:0045087	IBA
IGHV3-72	GO:0050853	IBA
IGHV3-72	GO:0050871	IBA
IGHV3-72	GO:0072562	IBA
IGKV1D-43	GO:0002250	IEA
IGKV1D-43	GO:0002377	IBA
IGKV1D-43	GO:0003823	IEA
IGKV1D-43	GO:0005615	IBA
IGKV1D-43	GO:0005886	IEA
IGKV1D-43	GO:0006955	IBA
A0A0B4J203	GO:0004714	IEA
A0A0B4J203	GO:0005524	IEA
A0A0B4J203	GO:0007169	IEA
A0A0B4J203	GO:0018108	IEA
A0A0B4J203	GO:0018108	IEA
TRAV2	GO:0002377	IBA
TRAV2	GO:0005615	IBA
TRAV2	GO:0006955	IBA
TRAV38-1	GO:0002377	IBA
TRAV38-1	GO:0005615	IBA
TRAV38-1	GO:0006955	IBA
A0A0B4J269	GO:0003924	IEA
A0A0B4J269	GO:0004930	IEA
A0A0B4J269	GO:0005200	IEA
A0A0B4J269	GO:0005525	IEA
A0A0B4J269	GO:0005874	IEA
A0A0B4J269	GO:0007010	IEA
A0A0B4J269	GO:0007017	IEA
A0A0B4J269	GO:0007186	IEA
A0A0B4J269	GO:0015630	IDA
A0A0B4J269	GO:0016021	IEA
TRAV40	GO:0002377	IBA
TRAV40	GO:0005615	IBA
TRAV40	GO:0006955	IBA
A0A0B4J293	GO:0004842	IEA
A0A0B4J293	GO:0016567	IEA
A0A0B4J293	GO:0046872	IEA
A0A0B4J293	GO:0071797	IEA
A0A0B4J2A0	GO:0005975	IEA
A0A0B4J2A0	GO:0016773	IEA
PPIAL4C	GO:0000413	IEA
PPIAL4C	GO:0003755	IEA
PPIAL4C	GO:0005737	IEA
PPIAL4C	GO:0006457	IEA
IGHV3OR16-9	GO:0003823	IBA
IGHV3OR16-9	GO:0006910	IBA
IGHV3OR16-9	GO:0006911	IBA
IGHV3OR16-9	GO:0006958	IBA
IGHV3OR16-9	GO:0009897	IBA
IGHV3OR16-9	GO:0034987	IBA
IGHV3OR16-9	GO:0042571	IBA
IGHV3OR16-9	GO:0042742	IBA
IGHV3OR16-9	GO:0045087	IBA
IGHV3OR16-9	GO:0050853	IBA
IGHV3OR16-9	GO:0050871	IBA
IGHV3OR16-9	GO:0072562	IBA
IGHV2OR16-5	GO:0003823	IBA
IGHV2OR16-5	GO:0006910	IBA
IGHV2OR16-5	GO:0006911	IBA
IGHV2OR16-5	GO:0006958	IBA
IGHV2OR16-5	GO:0009897	IBA
IGHV2OR16-5	GO:0034987	IBA
IGHV2OR16-5	GO:0042571	IBA
IGHV2OR16-5	GO:0042742	IBA
IGHV2OR16-5	GO:0045087	IBA
IGHV2OR16-5	GO:0050853	IBA
IGHV2OR16-5	GO:0050871	IBA
IGHV2OR16-5	GO:0072562	IBA
IGHV1OR15-9	GO:0003823	IBA
IGHV1OR15-9	GO:0006910	IBA
IGHV1OR15-9	GO:0006911	IBA
IGHV1OR15-9	GO:0006958	IBA
IGHV1OR15-9	GO:0009897	IBA
IGHV1OR15-9	GO:0034987	IBA
IGHV1OR15-9	GO:0042571	IBA
IGHV1OR15-9	GO:0042742	IBA
IGHV1OR15-9	GO:0045087	IBA
IGHV1OR15-9	GO:0050853	IBA
IGHV1OR15-9	GO:0050871	IBA
IGHV1OR15-9	GO:0072562	IBA
IGKV1D-13	GO:0002250	IEA
IGKV1D-13	GO:0002377	IBA
IGKV1D-13	GO:0003823	IEA
IGKV1D-13	GO:0005615	IBA
IGKV1D-13	GO:0005886	IEA
IGKV1D-13	GO:0006955	IBA
CCL15-CCL14	GO:0002548	IBA
CCL15-CCL14	GO:0005615	IBA
CCL15-CCL14	GO:0006954	IBA
CCL15-CCL14	GO:0007186	IBA
CCL15-CCL14	GO:0008009	IBA
CCL15-CCL14	GO:0030593	IBA
CCL15-CCL14	GO:0043547	IBA
CCL15-CCL14	GO:0048020	IBA
CCL15-CCL14	GO:0048247	IBA
CCL15-CCL14	GO:0070098	IBA
CCL15-CCL14	GO:0070374	IBA
CCL15-CCL14	GO:0071346	IBA
CCL15-CCL14	GO:0071347	IBA
CCL15-CCL14	GO:0071356	IBA
LOC102724159	GO:0000028	IBA
LOC102724159	GO:0000462	IBA
LOC102724159	GO:0030515	IBA
LOC102724159	GO:0032040	IBA
LOC102724159	GO:0034388	IBA
PIGBOS1	GO:0005576	IEA
LOC102724428	GO:0000287	IEA
LOC102724428	GO:0004674	IBA
LOC102724428	GO:0005524	IEA
LOC102724428	GO:0005634	IBA
LOC102724428	GO:0005737	IBA
LOC102724428	GO:0006468	IBA
LOC102724428	GO:0032870	IBA
LOC102724428	GO:0035556	IBA
IGHV1-69D	GO:0003823	IBA
IGHV1-69D	GO:0006910	IBA
IGHV1-69D	GO:0006911	IBA
IGHV1-69D	GO:0006958	IBA
IGHV1-69D	GO:0009897	IBA
IGHV1-69D	GO:0034987	IBA
IGHV1-69D	GO:0042571	IBA
IGHV1-69D	GO:0042742	IBA
IGHV1-69D	GO:0045087	IBA
IGHV1-69D	GO:0050853	IBA
IGHV1-69D	GO:0050871	IBA
IGHV1-69D	GO:0072562	IBA
A0A0C4DFX4	GO:0003677	IEA
A0A0C4DFX4	GO:0005524	IEA
IGKV6-21	GO:0002250	IEA
IGKV6-21	GO:0002377	IBA
IGKV6-21	GO:0003823	IEA
IGKV6-21	GO:0005615	IBA
IGKV6-21	GO:0005886	IEA
IGKV6-21	GO:0006955	IBA
IGKV3D-20	GO:0002377	IBA
IGKV3D-20	GO:0003823	IEA
IGKV3D-20	GO:0004252	TAS
IGKV3D-20	GO:0004252	TAS
IGKV3D-20	GO:0005576	TAS
IGKV3D-20	GO:0005576	TAS
IGKV3D-20	GO:0005576	TAS
IGKV3D-20	GO:0005576	TAS
IGKV3D-20	GO:0005576	TAS
IGKV3D-20	GO:0005576	TAS
IGKV3D-20	GO:0005576	TAS
IGKV3D-20	GO:0005576	TAS
IGKV3D-20	GO:0005576	TAS
IGKV3D-20	GO:0005576	TAS
IGKV3D-20	GO:0005576	TAS
IGKV3D-20	GO:0005576	TAS
IGKV3D-20	GO:0005576	TAS
IGKV3D-20	GO:0005576	TAS
IGKV3D-20	GO:0005576	TAS
IGKV3D-20	GO:0005576	TAS
IGKV3D-20	GO:0005576	TAS
IGKV3D-20	GO:0005576	TAS
IGKV3D-20	GO:0005576	TAS
IGKV3D-20	GO:0005576	TAS
IGKV3D-20	GO:0005576	TAS
IGKV3D-20	GO:0005576	TAS
IGKV3D-20	GO:0005576	TAS
IGKV3D-20	GO:0005576	TAS
IGKV3D-20	GO:0005576	TAS
IGKV3D-20	GO:0005576	TAS
IGKV3D-20	GO:0005576	TAS
IGKV3D-20	GO:0005576	TAS
IGKV3D-20	GO:0005576	TAS
IGKV3D-20	GO:0005576	TAS
IGKV3D-20	GO:0005576	TAS
IGKV3D-20	GO:0005576	TAS
IGKV3D-20	GO:0005576	TAS
IGKV3D-20	GO:0005576	TAS
IGKV3D-20	GO:0005615	IBA
IGKV3D-20	GO:0005886	TAS
IGKV3D-20	GO:0005886	TAS
IGKV3D-20	GO:0005886	TAS
IGKV3D-20	GO:0005886	TAS
IGKV3D-20	GO:0005886	TAS
IGKV3D-20	GO:0005886	TAS
IGKV3D-20	GO:0005886	TAS
IGKV3D-20	GO:0005886	TAS
IGKV3D-20	GO:0005886	TAS
IGKV3D-20	GO:0006508	IEA
IGKV3D-20	GO:0006898	TAS
IGKV3D-20	GO:0006955	IBA
IGKV3D-20	GO:0006956	TAS
IGKV3D-20	GO:0006958	TAS
IGKV3D-20	GO:0030449	TAS
IGKV3D-20	GO:0038095	TAS
IGKV3D-20	GO:0038096	TAS
IGKV3D-20	GO:0050776	TAS
IGKV3D-20	GO:0050900	TAS
IGKV6D-41	GO:0002377	IBA
IGKV6D-41	GO:0005615	IBA
IGKV6D-41	GO:0006955	IBA
IGHV1-3	GO:0003823	IBA
IGHV1-3	GO:0006910	IBA
IGHV1-3	GO:0006911	IBA
IGHV1-3	GO:0006958	IBA
IGHV1-3	GO:0009897	IBA
IGHV1-3	GO:0034987	IBA
IGHV1-3	GO:0042571	IBA
IGHV1-3	GO:0042742	IBA
IGHV1-3	GO:0045087	IBA
IGHV1-3	GO:0050853	IBA
IGHV1-3	GO:0050871	IBA
IGHV1-3	GO:0072562	IBA
IGHV3-16	GO:0003823	IBA
IGHV3-16	GO:0006910	IBA
IGHV3-16	GO:0006911	IBA
IGHV3-16	GO:0006958	IBA
IGHV3-16	GO:0009897	IBA
IGHV3-16	GO:0034987	IBA
IGHV3-16	GO:0042571	IBA
IGHV3-16	GO:0042742	IBA
IGHV3-16	GO:0045087	IBA
IGHV3-16	GO:0050853	IBA
IGHV3-16	GO:0050871	IBA
IGHV3-16	GO:0072562	IBA
IGHV1-18	GO:0003823	IBA
IGHV1-18	GO:0006910	IBA
IGHV1-18	GO:0006911	IBA
IGHV1-18	GO:0006958	IBA
IGHV1-18	GO:0009897	IBA
IGHV1-18	GO:0034987	IBA
IGHV1-18	GO:0042571	IBA
IGHV1-18	GO:0042742	IBA
IGHV1-18	GO:0045087	IBA
IGHV1-18	GO:0050853	IBA
IGHV1-18	GO:0050871	IBA
IGHV1-18	GO:0072562	IBA
IGHV3-20	GO:0003823	IBA
IGHV3-20	GO:0006910	IBA
IGHV3-20	GO:0006911	IBA
IGHV3-20	GO:0006958	IBA
IGHV3-20	GO:0009897	IBA
IGHV3-20	GO:0034987	IBA
IGHV3-20	GO:0042571	IBA
IGHV3-20	GO:0042742	IBA
IGHV3-20	GO:0045087	IBA
IGHV3-20	GO:0050853	IBA
IGHV3-20	GO:0050871	IBA
IGHV3-20	GO:0072562	IBA
IGHV1-24	GO:0003823	IBA
IGHV1-24	GO:0006910	IBA
IGHV1-24	GO:0006911	IBA
IGHV1-24	GO:0006958	IBA
IGHV1-24	GO:0009897	IBA
IGHV1-24	GO:0034987	IBA
IGHV1-24	GO:0042571	IBA
IGHV1-24	GO:0042742	IBA
IGHV1-24	GO:0045087	IBA
IGHV1-24	GO:0050853	IBA
IGHV1-24	GO:0050871	IBA
IGHV1-24	GO:0072562	IBA
IGHV4-28	GO:0003823	IBA
IGHV4-28	GO:0006910	IBA
IGHV4-28	GO:0006911	IBA
IGHV4-28	GO:0006958	IBA
IGHV4-28	GO:0009897	IBA
IGHV4-28	GO:0034987	IBA
IGHV4-28	GO:0042571	IBA
IGHV4-28	GO:0042742	IBA
IGHV4-28	GO:0045087	IBA
IGHV4-28	GO:0050853	IBA
IGHV4-28	GO:0050871	IBA
IGHV4-28	GO:0072562	IBA
IGHV3-35	GO:0003823	IBA
IGHV3-35	GO:0006910	IBA
IGHV3-35	GO:0006911	IBA
IGHV3-35	GO:0006958	IBA
IGHV3-35	GO:0009897	IBA
IGHV3-35	GO:0034987	IBA
IGHV3-35	GO:0042571	IBA
IGHV3-35	GO:0042742	IBA
IGHV3-35	GO:0045087	IBA
IGHV3-35	GO:0050853	IBA
IGHV3-35	GO:0050871	IBA
IGHV3-35	GO:0072562	IBA
IGHV3-38	GO:0003823	IBA
IGHV3-38	GO:0006910	IBA
IGHV3-38	GO:0006911	IBA
IGHV3-38	GO:0006958	IBA
IGHV3-38	GO:0009897	IBA
IGHV3-38	GO:0034987	IBA
IGHV3-38	GO:0042571	IBA
IGHV3-38	GO:0042742	IBA
IGHV3-38	GO:0045087	IBA
IGHV3-38	GO:0050853	IBA
IGHV3-38	GO:0050871	IBA
IGHV3-38	GO:0072562	IBA
IGHV5-51	GO:0003823	IBA
IGHV5-51	GO:0006910	IBA
IGHV5-51	GO:0006911	IBA
IGHV5-51	GO:0006958	IBA
IGHV5-51	GO:0009897	IBA
IGHV5-51	GO:0034987	IBA
IGHV5-51	GO:0042571	IBA
IGHV5-51	GO:0042742	IBA
IGHV5-51	GO:0045087	IBA
IGHV5-51	GO:0050853	IBA
IGHV5-51	GO:0050871	IBA
IGHV5-51	GO:0072562	IBA
IGHV1-58	GO:0003823	IBA
IGHV1-58	GO:0006910	IBA
IGHV1-58	GO:0006911	IBA
IGHV1-58	GO:0006958	IBA
IGHV1-58	GO:0009897	IBA
IGHV1-58	GO:0034987	IBA
IGHV1-58	GO:0042571	IBA
IGHV1-58	GO:0042742	IBA
IGHV1-58	GO:0045087	IBA
IGHV1-58	GO:0050853	IBA
IGHV1-58	GO:0050871	IBA
IGHV1-58	GO:0072562	IBA
IGHV4-61	GO:0003823	IBA
IGHV4-61	GO:0006910	IBA
IGHV4-61	GO:0006911	IBA
IGHV4-61	GO:0006958	IBA
IGHV4-61	GO:0009897	IBA
IGHV4-61	GO:0034987	IBA
IGHV4-61	GO:0042571	IBA
IGHV4-61	GO:0042742	IBA
IGHV4-61	GO:0045087	IBA
IGHV4-61	GO:0050853	IBA
IGHV4-61	GO:0050871	IBA
IGHV4-61	GO:0072562	IBA
IGHV3-66	GO:0003823	IBA
IGHV3-66	GO:0006910	IBA
IGHV3-66	GO:0006911	IBA
IGHV3-66	GO:0006958	IBA
IGHV3-66	GO:0009897	IBA
IGHV3-66	GO:0034987	IBA
IGHV3-66	GO:0042571	IBA
IGHV3-66	GO:0042742	IBA
IGHV3-66	GO:0045087	IBA
IGHV3-66	GO:0050853	IBA
IGHV3-66	GO:0050871	IBA
IGHV3-66	GO:0072562	IBA
IGHV2-70D	GO:0003823	IBA
IGHV2-70D	GO:0006910	IBA
IGHV2-70D	GO:0006911	IBA
IGHV2-70D	GO:0006958	IBA
IGHV2-70D	GO:0009897	IBA
IGHV2-70D	GO:0034987	IBA
IGHV2-70D	GO:0042571	IBA
IGHV2-70D	GO:0042742	IBA
IGHV2-70D	GO:0045087	IBA
IGHV2-70D	GO:0050853	IBA
IGHV2-70D	GO:0050871	IBA
IGHV2-70D	GO:0072562	IBA
IGKV3D-7	GO:0002250	IEA
IGKV3D-7	GO:0002377	IBA
IGKV3D-7	GO:0003823	IEA
IGKV3D-7	GO:0005615	IBA
IGKV3D-7	GO:0005886	IEA
IGKV3D-7	GO:0006955	IBA
IGHJ1	GO:0002250	IEA
IGHJ1	GO:0005576	IEA
IGHJ1	GO:0005886	IEA
IGKV1-8	GO:0002250	IEA
IGKV1-8	GO:0003823	IEA
IGKV1-8	GO:0005576	IEA
IGKV1-8	GO:0005886	IEA
IGKV2-24	GO:0002250	IEA
IGKV2-24	GO:0002377	IBA
IGKV2-24	GO:0003823	IEA
IGKV2-24	GO:0005615	IBA
IGKV2-24	GO:0005886	IEA
IGKV2-24	GO:0006955	IBA
IGKV1-9	GO:0002250	IEA
IGKV1-9	GO:0002377	IBA
IGKV1-9	GO:0003823	IEA
IGKV1-9	GO:0005615	IBA
IGKV1-9	GO:0005886	IEA
IGKV1-9	GO:0006955	IBA
IGKV1-6	GO:0002250	IEA
IGKV1-6	GO:0002377	IBA
IGKV1-6	GO:0003823	IEA
IGKV1-6	GO:0005615	IBA
IGKV1-6	GO:0005886	IEA
IGKV1-6	GO:0006955	IBA
IGKV1-12	GO:0002377	IBA
IGKV1-12	GO:0003823	IEA
IGKV1-12	GO:0004252	TAS
IGKV1-12	GO:0004252	TAS
IGKV1-12	GO:0005576	TAS
IGKV1-12	GO:0005576	TAS
IGKV1-12	GO:0005576	TAS
IGKV1-12	GO:0005576	TAS
IGKV1-12	GO:0005576	TAS
IGKV1-12	GO:0005576	TAS
IGKV1-12	GO:0005576	TAS
IGKV1-12	GO:0005576	TAS
IGKV1-12	GO:0005576	TAS
IGKV1-12	GO:0005576	TAS
IGKV1-12	GO:0005576	TAS
IGKV1-12	GO:0005576	TAS
IGKV1-12	GO:0005576	TAS
IGKV1-12	GO:0005576	TAS
IGKV1-12	GO:0005576	TAS
IGKV1-12	GO:0005576	TAS
IGKV1-12	GO:0005576	TAS
IGKV1-12	GO:0005576	TAS
IGKV1-12	GO:0005576	TAS
IGKV1-12	GO:0005576	TAS
IGKV1-12	GO:0005576	TAS
IGKV1-12	GO:0005576	TAS
IGKV1-12	GO:0005576	TAS
IGKV1-12	GO:0005576	TAS
IGKV1-12	GO:0005576	TAS
IGKV1-12	GO:0005576	TAS
IGKV1-12	GO:0005576	TAS
IGKV1-12	GO:0005576	TAS
IGKV1-12	GO:0005576	TAS
IGKV1-12	GO:0005576	TAS
IGKV1-12	GO:0005576	TAS
IGKV1-12	GO:0005576	TAS
IGKV1-12	GO:0005576	TAS
IGKV1-12	GO:0005576	TAS
IGKV1-12	GO:0005615	IBA
IGKV1-12	GO:0005886	TAS
IGKV1-12	GO:0005886	TAS
IGKV1-12	GO:0005886	TAS
IGKV1-12	GO:0005886	TAS
IGKV1-12	GO:0005886	TAS
IGKV1-12	GO:0005886	TAS
IGKV1-12	GO:0005886	TAS
IGKV1-12	GO:0005886	TAS
IGKV1-12	GO:0005886	TAS
IGKV1-12	GO:0006508	IEA
IGKV1-12	GO:0006898	TAS
IGKV1-12	GO:0006955	IBA
IGKV1-12	GO:0006956	TAS
IGKV1-12	GO:0006958	TAS
IGKV1-12	GO:0030449	TAS
IGKV1-12	GO:0038095	TAS
IGKV1-12	GO:0038096	TAS
IGKV1-12	GO:0050776	TAS
IGKV1-12	GO:0050900	TAS
IGKV3OR2-268	GO:0002377	IBA
IGKV3OR2-268	GO:0005615	IBA
IGKV3OR2-268	GO:0006955	IBA
MT-RNR1	GO:0005615	IDA
MT-RNR1	GO:0032147	IDA
MT-RNR1	GO:0043610	IDA
MT-RNR1	GO:0072522	IDA
A0A0D9SEW6	GO:0005507	IBA
A0A0D9SG24	GO:0003899	IEA
A0A0D9SG24	GO:0005666	IBA
A0A0D9SG24	GO:0006383	IEA
A0A0D9SG24	GO:0000790	IBA
A0A0G2JK05	GO:0016021	IEA
A0A0G2JKD1	GO:0005886	IEA
A0A0G2JKD1	GO:0007162	IEA
A0A0G2JKD1	GO:0016021	IEA
KRTAP4-8	GO:0045095	IEA
A0A0G2JLL6	GO:0009607	IEA
A0A0G2JLL6	GO:0016020	IBA
A0A0G2JLL6	GO:0016021	IEA
A0A0G2JLM5	GO:0016021	IEA
PRAMEF33	GO:0008284	IEA
PRAMEF33	GO:0043066	IEA
PRAMEF33	GO:0045596	IEA
PRAMEF33	GO:0045892	IEA
LOC107984156	GO:0005525	IEA
LOC107984156	GO:0005622	IEA
LOC107984156	GO:0007264	IEA
IGHV1-69-2	GO:0003823	IBA
IGHV1-69-2	GO:0006910	IBA
IGHV1-69-2	GO:0006911	IBA
IGHV1-69-2	GO:0006958	IBA
IGHV1-69-2	GO:0009897	IBA
IGHV1-69-2	GO:0034987	IBA
IGHV1-69-2	GO:0042571	IBA
IGHV1-69-2	GO:0042742	IBA
IGHV1-69-2	GO:0045087	IBA
IGHV1-69-2	GO:0050853	IBA
IGHV1-69-2	GO:0050871	IBA
IGHV1-69-2	GO:0072562	IBA
A0A0G2JMP0	GO:0004930	IEA
A0A0G2JMP0	GO:0004984	IEA
A0A0G2JMP0	GO:0005886	IEA
A0A0G2JMP0	GO:0007186	IEA
A0A0G2JMP0	GO:0016021	IEA
A0A0G2JMP0	GO:0050911	IEA
OVOS2	GO:0004866	IEA
OVOS2	GO:0005615	IEA
OVOS2	GO:0010951	IEA
A0A0G2JMZ2	GO:0016021	IEA
LOC102723532	GO:0004930	IEA
LOC102723532	GO:0004984	IEA
LOC102723532	GO:0005886	IEA
LOC102723532	GO:0007186	IEA
LOC102723532	GO:0016021	IEA
LOC102723532	GO:0050911	IEA
A0A0G2JPF8	GO:0003723	IBA
A0A0G2JPF8	GO:0005634	IBA
A0A0G2JRQ6	GO:0002377	IBA
A0A0G2JRQ6	GO:0005615	IBA
A0A0G2JRQ6	GO:0006955	IBA
IGLV5-39	GO:0002250	IEA
IGLV5-39	GO:0002377	IBA
IGLV5-39	GO:0003823	IEA
IGLV5-39	GO:0005615	IBA
IGLV5-39	GO:0005886	IEA
IGLV5-39	GO:0006955	IBA
A0A0G2JS52	GO:0003700	IEA
A0A0G2JS52	GO:0005634	IEA
A0A0G2JS52	GO:0006355	IEA
A0A0G2JS52	GO:0008270	IEA
A0A0J9YVX5	GO:0004672	IEA
A0A0J9YVX5	GO:0005524	IEA
A0A0J9YVX5	GO:0006468	IEA
IGHV7-4-1	GO:0002250	IEA
IGHV7-4-1	GO:0003823	IEA
IGHV7-4-1	GO:0005576	IEA
IGHV7-4-1	GO:0005886	IEA
OVOS2	GO:0004866	IEA
OVOS2	GO:0005615	IEA
OVOS2	GO:0010951	IEA
TEX13C	GO:0046872	IEA
GOLGA8Q	GO:0005794	IEA
A0A0J9YXB3	GO:0003924	IEA
A0A0J9YXB3	GO:0005525	IEA
A0A0J9YXB3	GO:0007165	IEA
A0A0J9YXB3	GO:0016020	IEA
NPHP3-ACAD11	GO:0003777	IEA
NPHP3-ACAD11	GO:0005871	IEA
IGHV5-10-1	GO:0002250	IEA
IGHV5-10-1	GO:0003823	IEA
IGHV5-10-1	GO:0005576	IEA
IGHV5-10-1	GO:0005886	IEA
GLYATL1P3	GO:0005739	IEA
GLYATL1P3	GO:0047961	IEA
KLF18	GO:0003676	IEA
A0A0U1RQJ8	GO:0000077	IEA
A0A0U1RQK1	GO:0003676	IEA
A0A0U1RQK1	GO:0005622	IEA
A0A0U1RQK1	GO:0006355	IEA
A0A0U1RQK1	GO:0046872	IEA
A0A0U1RQS6	GO:0016021	IEA
A0A0U1RQV5	GO:0042256	IEA
A0A0U1RQV5	GO:0043022	IEA
CENPVL1	GO:0008152	IEA
CENPVL1	GO:0016846	IEA
SPTY2D1-AS1	GO:0016021	IEA
A0A0U1RRA0	GO:0016021	IEA
NBDY	GO:0000932	IDA
NBDY	GO:0000956	IDA
NBDY	GO:0005515	IPI
NBDY	GO:0006397	IEA
NBDY	GO:0010607	IDA
CENPVL3	GO:0008152	IEA
CENPVL3	GO:0016846	IEA
A0A0X1KG70	GO:0004930	IEA
A0A0X1KG70	GO:0004984	IEA
A0A0X1KG70	GO:0005886	IEA
A0A0X1KG70	GO:0007186	IEA
A0A0X1KG70	GO:0016021	IEA
A0A0X1KG70	GO:0050911	IEA
ZNF816-ZNF321P	GO:0003676	IEA
ZNF816-ZNF321P	GO:0005622	IEA
ZNF816-ZNF321P	GO:0006355	IEA
A0A140T8X8	GO:0005886	IEA
A0A140T8X8	GO:0007162	IEA
A0A140T8X8	GO:0016021	IEA
RNF103-CHMP3	GO:0005622	IEA
RNF103-CHMP3	GO:0007034	IEA
LOC100653049	GO:0005198	IEA
LOC100653049	GO:0005882	IEA
LOC100996750	GO:0045095	IEA
KRTAP9-6	GO:0045095	IEA
LCE6A	GO:0031424	IEA
KIR2DS1	GO:0016021	IEA
TUNAR	GO:0005634	IEA
TUNAR	GO:0005737	IEA
TUNAR	GO:0016021	IEA
TUNAR	GO:0030529	IEA
TUNAR	GO:0035563	IEA
TUNAR	GO:0045596	IEA
TUNAR	GO:0045931	IEA
TUNAR	GO:0045944	IEA
TUNAR	GO:0048663	IEA
LOC100289279	GO:0016021	IEA
A0A1B0GTG8	GO:0016021	IEA
LINC00282	GO:0016021	IEA
KBTBD11-OT1	GO:0016021	IEA
FAM237A	GO:0016021	IEA
A0A1B0GTQ1	GO:0005506	IEA
A0A1B0GTQ1	GO:0016712	IEA
A0A1B0GTQ1	GO:0020037	IEA
A0A1B0GTQ1	GO:0055114	IEA
HSFX4	GO:0003700	IEA
HSFX4	GO:0005634	IEA
HSFX4	GO:0006351	IEA
HSFX4	GO:0006355	IEA
HSFX4	GO:0043565	IEA
LINC01314	GO:0016021	IEA
A0A1B0GTW0	GO:0008047	IEA
A0A1B0GTW0	GO:0016021	IEA
A0A1B0GTW0	GO:0031449	IEA
A0A1B0GTW0	GO:0033017	IEA
A0A1B0GTW0	GO:0043085	IEA
A0A1B0GTW0	GO:1901894	IEA
A0A1B0GTW0	GO:1902082	IEA
A0A1B0GTW7	GO:0004222	IEA
A0A1B0GTW7	GO:0006508	IEA
A0A1B0GTW7	GO:0007155	IEA
A0A1B0GTW7	GO:0016021	IEA
LOC730159	GO:0016021	IEA
A0A1B0GU03	GO:0004190	IEA
A0A1B0GU03	GO:0005764	IEA
A0A1B0GU03	GO:0006508	IEA
A0A1B0GU03	GO:0009607	IEA
A0A1B0GU03	GO:0016021	IEA
A0A1B0GU29	GO:0016021	IEA
ZCWPW2	GO:0008270	IEA
A0A1B0GU87	GO:0016021	IEA
A0A1B0GUA5	GO:0016021	IEA
A0A1B0GUH1	GO:0004047	IEA
A0A1B0GUH1	GO:0005739	IEA
A0A1B0GUH1	GO:0006546	IEA
A0A1B0GUH1	GO:0008483	IEA
A0A1B0GUH1	GO:0032259	IEA
ZC3H11B	GO:0046872	IEA
A0A1B0GUL7	GO:0004672	IEA
A0A1B0GUL7	GO:0005524	IEA
A0A1B0GUL7	GO:0006468	IEA
LOC101929926	GO:0016021	IEA
UBE2L5P	GO:0005524	IEA
UBE2L5P	GO:0042787	IEA
UBE2L5P	GO:0061631	IEA
LOC107983988	GO:0016021	IEA
A0A1B0GV72	GO:0003676	IEA
A0A1B0GV72	GO:0005622	IEA
A0A1B0GV72	GO:0006355	IEA
A0A1B0GV90	GO:0016021	IEA
A0A1B0GVC2	GO:0046872	IEA
PRSS51	GO:0004252	IEA
PRSS51	GO:0006508	IEA
A0A1B0GVI7	GO:0003700	IEA
A0A1B0GVI7	GO:0004874	IEA
A0A1B0GVI7	GO:0005634	IEA
A0A1B0GVI7	GO:0006351	IEA
A0A1B0GVI7	GO:0006355	IEA
A0A1B0GVI7	GO:0009410	IEA
A0A1B0GVI7	GO:0030522	IEA
A0A1B0GVI7	GO:0034751	IEA
A0A1B0GVI7	GO:0046983	IEA
LINC00675	GO:0016021	IEA
LINC01125	GO:0016021	IEA
SPAAR	GO:0031902	IDA
SPAAR	GO:0043416	ISS
SPAAR	GO:0071230	IMP
SPAAR	GO:1904262	IMP
SPAAR	GO:1905103	IDA
SPAAR	GO:0046611	IDA
A0A1B0GVT2	GO:0016021	IEA
TMPRSS4-AS1	GO:0016021	IEA
A0A1B0GVX0	GO:0016021	IEA
TMEM269	GO:0016021	IEA
ABHD14A-ACY1	GO:0004046	IEA
ABHD14A-ACY1	GO:0005737	IEA
ABHD14A-ACY1	GO:0006508	IEA
ABHD14A-ACY1	GO:0006520	IEA
ABHD14A-ACY1	GO:0008237	IEA
A0A1B0GW54	GO:0016021	IEA
A0A1B0GW55	GO:0003677	IEA
A0A1B0GW55	GO:0005634	IEA
A0A1B0GW64	GO:0016021	IEA
A0A1B0GWB2	GO:0009607	IEA
A0A1B0GWB2	GO:0016021	IEA
LINC00890	GO:0016021	IEA
HSFX3	GO:0003700	IEA
HSFX3	GO:0005634	IEA
HSFX3	GO:0006351	IEA
HSFX3	GO:0006355	IEA
HSFX3	GO:0043565	IEA
LINC00672	GO:0016021	IEA
A0A1B0GWJ7	GO:0005764	IEA
AATK-AS1	GO:0005509	IEA
ATP6AP2	GO:0004872	IEA
ATP6AP2	GO:0016021	IEA
A0A1W2PN81	GO:0016021	IEA
A0A1W2PN81	GO:0022848	IEA
A0A1W2PN81	GO:0030054	IEA
A0A1W2PN81	GO:0034220	IEA
A0A1W2PN81	GO:0034220	IEA
A0A1W2PN81	GO:0045211	IEA
A0A1W2PN81	GO:0060079	IEA
A0A1W2PNV4	GO:0005885	IEA
A0A1W2PNV4	GO:0034314	IEA
A0A1W2PP11	GO:0004252	IEA
A0A1W2PP11	GO:0006508	IEA
A0A1W2PP11	GO:0016021	IEA
A0A1W2PP64	GO:0004866	IEA
A0A1W2PP64	GO:0005615	IEA
A0A1W2PP64	GO:0010951	IEA
SCO2	GO:0004645	IEA
SCO2	GO:0006206	IEA
hCG_1809904	GO:0005634	IEA
hCG_1809904	GO:0006367	IEA
hCG_1809904	GO:0046982	IEA
A0A1W2PPC2	GO:0016021	IEA
KDM4F	GO:0005634	IEA
A0A1W2PPE2	GO:0005634	IEA
A0A1W2PPE2	GO:0006367	IEA
A0A1W2PPE2	GO:0046982	IEA
DUXB	GO:0005634	IEA
DUXB	GO:0006355	IEA
DUXB	GO:0043565	IEA
A0A1W2PPH5	GO:0005634	IEA
A0A1W2PPH5	GO:0006367	IEA
A0A1W2PPH5	GO:0046982	IEA
A0A1W2PPI3	GO:0016021	IEA
A0A1W2PPK0	GO:0003677	IEA
A0A1W2PPK0	GO:0005634	IEA
A0A1W2PPL8	GO:0005634	IEA
A0A1W2PPL8	GO:0006367	IEA
A0A1W2PPL8	GO:0046982	IEA
A0A1W2PPM0	GO:0004553	IEA
A0A1W2PPM0	GO:0005975	IEA
CPHXL	GO:0003677	IEA
CPHXL	GO:0005634	IEA
A0A1W2PPQ1	GO:0005739	IEA
A0A1W2PPQ1	GO:0005960	IEA
A0A1W2PPQ1	GO:0016021	IEA
A0A1W2PPQ1	GO:0019464	IEA
A0A1W2PPV4	GO:0000155	IEA
A0A1W2PPV4	GO:0000160	IEA
A0A1W2PPV4	GO:0005249	IEA
A0A1W2PPV4	GO:0005622	IEA
A0A1W2PPV4	GO:0016020	IEA
A0A1W2PPV4	GO:0023014	IEA
A0A1W2PPV4	GO:0071805	IEA
A0A1W2PPW3	GO:0005634	IEA
A0A1W2PPW3	GO:0006367	IEA
A0A1W2PPW3	GO:0046982	IEA
A0A1W2PQ09	GO:0005634	IEA
A0A1W2PQ09	GO:0006367	IEA
A0A1W2PQ09	GO:0046982	IEA
SSU72P7	GO:0004721	IEA
SSU72P7	GO:0005634	IEA
SSU72P7	GO:0006397	IEA
SSU72P7	GO:0006470	IEA
A0A1W2PQ45	GO:0016021	IEA
SSU72P5	GO:0004721	IEA
SSU72P5	GO:0005634	IEA
SSU72P5	GO:0006397	IEA
SSU72P5	GO:0006470	IEA
A0A1W2PQ67	GO:0003676	IEA
A0A1W2PQ67	GO:0005622	IEA
A0A1W2PQ67	GO:0006355	IEA
LOC390937	GO:0000122	IEA
LOC390937	GO:0003700	IEA
LOC390937	GO:0003714	IEA
LOC390937	GO:0005634	IEA
LOC390937	GO:0043565	IEA
SSU72P4	GO:0004721	IEA
SSU72P4	GO:0005634	IEA
SSU72P4	GO:0006397	IEA
SSU72P4	GO:0006470	IEA
SSU72P2	GO:0004721	IEA
SSU72P2	GO:0005634	IEA
SSU72P2	GO:0006397	IEA
SSU72P2	GO:0006470	IEA
SSU72P3	GO:0004721	IEA
SSU72P3	GO:0005634	IEA
SSU72P3	GO:0006397	IEA
SSU72P3	GO:0006470	IEA
A0A1W2PQL4	GO:0003676	IEA
A0A1W2PQL4	GO:0005622	IEA
A0A1W2PQL4	GO:0006355	IEA
A0A1W2PQL4	GO:0046872	IEA
A0A1W2PQM1	GO:0016021	IEA
RPS10-NUDT3	GO:0016787	IEA
KANTR	GO:0016021	IEA
A0A1W2PQY0	GO:0016021	IEA
A0A1W2PR48	GO:0005634	IEA
A0A1W2PR48	GO:0006355	IEA
A0A1W2PR64	GO:0005634	IEA
A0A1W2PR64	GO:0006367	IEA
A0A1W2PR64	GO:0046982	IEA
SSU72P8	GO:0004721	IEA
SSU72P8	GO:0005634	IEA
SSU72P8	GO:0006397	IEA
SSU72P8	GO:0006470	IEA
hCG_1642624	GO:0009966	IEA
A0A1W2PRB8	GO:0001104	IEA
A0A1W2PRB8	GO:0006357	IEA
A0A1W2PRB8	GO:0016592	IEA
A0A1W2PRG6	GO:0005249	IEA
A0A1W2PRG6	GO:0016021	IEA
A0A1W2PRG6	GO:0071805	IEA
LOC105372280	GO:0004871	IEA
LOC105372280	GO:0005834	IEA
LOC105372280	GO:0007186	IEA
hCG_1807616	GO:0005634	IEA
hCG_1807616	GO:0006367	IEA
hCG_1807616	GO:0046982	IEA
WI2-2373I1.2	GO:0003700	IEA
WI2-2373I1.2	GO:0005634	IEA
WI2-2373I1.2	GO:0006351	IEA
WI2-2373I1.2	GO:0006355	IEA
WI2-2373I1.2	GO:0043565	IEA
A0A1W2PRV1	GO:0005634	IEA
A0A1W2PRV1	GO:0006367	IEA
A0A1W2PRV1	GO:0046982	IEA
SMIM27	GO:0016021	IEA
A0A1W2PS18	GO:0009607	IEA
A0A1W2PS18	GO:0016021	IEA
A0A1W2PS29	GO:0005739	IEA
A0A1W2PS29	GO:0005960	IEA
A0A1W2PS29	GO:0019464	IEA
TRBC2	GO:0003823	IBA
TRBC2	GO:0006910	IBA
TRBC2	GO:0006911	IBA
TRBC2	GO:0006958	IBA
TRBC2	GO:0009897	IBA
TRBC2	GO:0016021	IEA
TRBC2	GO:0034987	IBA
TRBC2	GO:0042571	IBA
TRBC2	GO:0042742	IBA
TRBC2	GO:0045087	IBA
TRBC2	GO:0050853	IBA
TRBC2	GO:0050871	IBA
TRBC2	GO:0072562	IBA
KANSL1L	GO:0000123	IEA
SLC12A8	GO:0015379	IBA
SLC12A8	GO:0016021	IEA
SLC12A8	GO:0022820	IBA
SLC12A8	GO:0071805	IEA
SLC12A8	GO:1902476	IEA
RBM47	GO:0002244	IEA
RBM47	GO:0003723	IDA
RBM47	GO:0003723	IDA
RBM47	GO:0005634	IEA
RBM47	GO:0016554	IEA
TTC26	GO:0005813	IEA
TTC26	GO:0005929	ISS
TTC26	GO:0005929	TAS
TTC26	GO:0005929	TAS
TTC26	GO:0005929	TAS
TTC26	GO:0005929	TAS
TTC26	GO:0007224	ISS
TTC26	GO:0007286	IEA
TTC26	GO:0030992	ISS
TTC26	GO:0035735	TAS
TTC26	GO:0036064	IEA
TTC26	GO:0042073	ISS
TTC26	GO:0060271	ISS
TTC26	GO:0097542	TAS
TTC26	GO:0097542	TAS
TTC26	GO:0097542	TAS
TTC26	GO:0097542	TAS
FER1L5	GO:0005886	IEA
FER1L5	GO:0007520	IEA
FER1L5	GO:0016021	IEA
TMEM129	GO:0000209	IDA
TMEM129	GO:0003674	ND
TMEM129	GO:0005575	ND
TMEM129	GO:0005783	IDA
TMEM129	GO:0005789	TAS
TMEM129	GO:0005789	TAS
TMEM129	GO:0006986	IEA
TMEM129	GO:0008150	ND
TMEM129	GO:0016021	IEA
TMEM129	GO:0016567	TAS
TMEM129	GO:0030433	IMP
TMEM129	GO:0030970	IMP
TMEM129	GO:0046872	IEA
TMEM129	GO:0061630	EXP
TMEM129	GO:0061630	EXP
TMEM129	GO:1904264	IDA
E2F8	GO:0000122	ISS
E2F8	GO:0000122	IDA
E2F8	GO:0000978	IDA
E2F8	GO:0001047	IDA
E2F8	GO:0001078	IDA
E2F8	GO:0001890	ISS
E2F8	GO:0002040	IMP
E2F8	GO:0003700	IMP
E2F8	GO:0003714	ISS
E2F8	GO:0005515	IPI
E2F8	GO:0005515	IPI
E2F8	GO:0005515	IPI
E2F8	GO:0005634	IDA
E2F8	GO:0005654	TAS
E2F8	GO:0005654	TAS
E2F8	GO:0005654	TAS
E2F8	GO:0005667	IEA
E2F8	GO:0005730	IDA
E2F8	GO:0005829	IDA
E2F8	GO:0006351	IEA
E2F8	GO:0006977	TAS
E2F8	GO:0008283	IEA
E2F8	GO:0032466	ISS
E2F8	GO:0032877	ISS
E2F8	GO:0033301	ISS
E2F8	GO:0042803	IEA
E2F8	GO:0045944	IMP
E2F8	GO:0060707	ISS
E2F8	GO:0060718	ISS
E2F8	GO:0070365	ISS
UBA6	GO:0004839	IBA
UBA6	GO:0005515	IPI
UBA6	GO:0005515	IPI
UBA6	GO:0005515	IPI
UBA6	GO:0005524	IEA
UBA6	GO:0005737	IBA
UBA6	GO:0005737	IDA
UBA6	GO:0005829	TAS
UBA6	GO:0006511	IMP
UBA6	GO:0006974	IBA
UBA6	GO:0007612	IEA
UBA6	GO:0007626	IEA
UBA6	GO:0016567	IMP
UBA6	GO:0016567	TAS
UBA6	GO:0019780	IMP
UBA6	GO:0021764	IEA
UBA6	GO:0021766	IEA
UBA6	GO:0042787	IEA
UBA6	GO:0060996	IEA
ESYT2	GO:0005509	IDA
ESYT2	GO:0005515	IPI
ESYT2	GO:0005515	IPI
ESYT2	GO:0005544	IDA
ESYT2	GO:0005789	TAS
ESYT2	GO:0005887	IDA
ESYT2	GO:0006687	TAS
ESYT2	GO:0006869	IEA
ESYT2	GO:0006897	IEA
ESYT2	GO:0008429	IDA
ESYT2	GO:0016020	IDA
ESYT2	GO:0031210	IDA
ESYT2	GO:0031227	IDA
ESYT2	GO:0031234	IMP
ESYT2	GO:0035091	IDA
ESYT2	GO:0042802	IPI
ESYT2	GO:0042802	IPI
ESYT2	GO:0044232	IDA
ESYT2	GO:0045296	IDA
ESYT3	GO:0005515	IPI
ESYT3	GO:0005515	IPI
ESYT3	GO:0005789	TAS
ESYT3	GO:0005887	IDA
ESYT3	GO:0006687	TAS
ESYT3	GO:0006869	IEA
ESYT3	GO:0008289	IEA
ESYT3	GO:0031227	IDA
ESYT3	GO:0031234	IDA
ESYT3	GO:0044232	IDA
ESYT3	GO:0046872	IEA
hADV38S2	GO:0002377	IBA
hADV38S2	GO:0005615	IBA
hADV38S2	GO:0006955	IBA
hDV102S1	GO:0002377	IBA
hDV102S1	GO:0005615	IBA
hDV102S1	GO:0006955	IBA
hDV103S1	GO:0002377	IBA
hDV103S1	GO:0005615	IBA
hDV103S1	GO:0006955	IBA
MED19	GO:0001104	IEA
MED19	GO:0005515	IPI
MED19	GO:0005515	IPI
MED19	GO:0005515	IPI
MED19	GO:0005515	IPI
MED19	GO:0005515	IPI
MED19	GO:0005634	IDA
MED19	GO:0006351	IEA
MED19	GO:0008134	IBA
MED19	GO:0016592	IBA
MED19	GO:0016604	IDA
MED19	GO:0045944	IBA
IGLC7	GO:0003823	IBA
IGLC7	GO:0004252	TAS
IGLC7	GO:0004252	TAS
IGLC7	GO:0005576	TAS
IGLC7	GO:0005576	TAS
IGLC7	GO:0005576	TAS
IGLC7	GO:0005576	TAS
IGLC7	GO:0005576	TAS
IGLC7	GO:0005576	TAS
IGLC7	GO:0005576	TAS
IGLC7	GO:0005576	TAS
IGLC7	GO:0005576	TAS
IGLC7	GO:0005576	TAS
IGLC7	GO:0005576	TAS
IGLC7	GO:0005576	TAS
IGLC7	GO:0005576	TAS
IGLC7	GO:0005576	TAS
IGLC7	GO:0005576	TAS
IGLC7	GO:0005576	TAS
IGLC7	GO:0005576	TAS
IGLC7	GO:0005576	TAS
IGLC7	GO:0005576	TAS
IGLC7	GO:0005576	TAS
IGLC7	GO:0005576	TAS
IGLC7	GO:0005576	TAS
IGLC7	GO:0005576	TAS
IGLC7	GO:0005576	TAS
IGLC7	GO:0005576	TAS
IGLC7	GO:0005576	TAS
IGLC7	GO:0005576	TAS
IGLC7	GO:0005576	TAS
IGLC7	GO:0005576	TAS
IGLC7	GO:0005576	TAS
IGLC7	GO:0005576	TAS
IGLC7	GO:0005576	TAS
IGLC7	GO:0005576	TAS
IGLC7	GO:0005576	TAS
IGLC7	GO:0005886	TAS
IGLC7	GO:0005886	TAS
IGLC7	GO:0005886	TAS
IGLC7	GO:0005886	TAS
IGLC7	GO:0005886	TAS
IGLC7	GO:0005886	TAS
IGLC7	GO:0005886	TAS
IGLC7	GO:0005886	TAS
IGLC7	GO:0005886	TAS
IGLC7	GO:0006508	IEA
IGLC7	GO:0006898	TAS
IGLC7	GO:0006910	IBA
IGLC7	GO:0006911	IBA
IGLC7	GO:0006956	TAS
IGLC7	GO:0006958	IBA
IGLC7	GO:0006958	TAS
IGLC7	GO:0009897	IBA
IGLC7	GO:0030449	TAS
IGLC7	GO:0034987	IBA
IGLC7	GO:0038095	TAS
IGLC7	GO:0038096	TAS
IGLC7	GO:0042571	IBA
IGLC7	GO:0042742	IBA
IGLC7	GO:0045087	IBA
IGLC7	GO:0050776	TAS
IGLC7	GO:0050853	IBA
IGLC7	GO:0050871	IBA
IGLC7	GO:0050900	TAS
IGLC7	GO:0072562	IBA
SHTN1	GO:0005515	IPI
SHTN1	GO:0005515	IPI
SHTN1	GO:0005515	IPI
SHTN1	GO:0005515	IPI
SHTN1	GO:0005737	IDA
SHTN1	GO:0005874	IEA
SHTN1	GO:0005875	ISS
SHTN1	GO:0006930	ISS
SHTN1	GO:0007265	ISS
SHTN1	GO:0007409	ISS
SHTN1	GO:0015630	ISS
SHTN1	GO:0019894	IEA
SHTN1	GO:0030027	ISS
SHTN1	GO:0030175	ISS
SHTN1	GO:0030424	ISS
SHTN1	GO:0030426	ISS
SHTN1	GO:0031252	ISS
SHTN1	GO:0032488	ISS
SHTN1	GO:0038007	ISS
SHTN1	GO:0043204	ISS
SHTN1	GO:0044295	ISS
SHTN1	GO:0045296	IDA
SHTN1	GO:0045773	ISS
SHTN1	GO:0048471	ISS
SHTN1	GO:0048812	ISS
SHTN1	GO:0051015	ISS
SHTN1	GO:0060327	ISS
SHTN1	GO:0061163	ISS
SHTN1	GO:0061573	ISS
SHTN1	GO:2000114	ISS
SHTN1	GO:2001224	IDA
PLSCR5	GO:0005886	IBA
PLSCR5	GO:0017121	IEA
PLSCR5	GO:0017128	IBA
DHRS12	GO:0016491	IEA
DHRS12	GO:0055114	IEA
SLC5A10	GO:0005412	IBA
SLC5A10	GO:0005886	TAS
SLC5A10	GO:0005887	IBA
SLC5A10	GO:0006814	IBA
SLC5A10	GO:0008645	TAS
SLC5A10	GO:0015370	TAS
SLC5A10	GO:0035725	IEA
SLC5A10	GO:0070062	IDA
SLC5A10	GO:0070062	IDA
SLC5A10	GO:0070062	IDA
SLC5A10	GO:1904659	IBA
TMEM223	GO:0005739	IBA
TMEM223	GO:0007399	IBA
TMEM223	GO:0016021	IEA
DAPL1	GO:0010507	IBA
DAPL1	GO:0030154	IEA
DAPL1	GO:0034198	IBA
DAPL1	GO:0070513	IBA
DAPL1	GO:0097190	IBA
CIB4	GO:0000287	IDA
CIB4	GO:0005509	IDA
CIB4	GO:0005515	IPI
SHISA3	GO:0005515	IPI
SHISA3	GO:0005789	IEA
SHISA3	GO:0007275	IEA
SHISA3	GO:0016021	IEA
TMEM82	GO:0016021	IEA
FEZF1	GO:0000122	IEA
FEZF1	GO:0000978	IEA
FEZF1	GO:0001078	IEA
FEZF1	GO:0001764	IEA
FEZF1	GO:0005634	IDA
FEZF1	GO:0005829	IDA
FEZF1	GO:0006351	IEA
FEZF1	GO:0007411	IEA
FEZF1	GO:0008285	IEA
FEZF1	GO:0021772	IEA
FEZF1	GO:0021797	IEA
FEZF1	GO:0043697	IEA
FEZF1	GO:0045666	IEA
FEZF1	GO:0045893	IEA
FEZF1	GO:0046872	IEA
GXYLT2	GO:0016021	IEA
GXYLT2	GO:0016266	IDA
GXYLT2	GO:0035252	IDA
TMEM120B	GO:0003674	ND
TMEM120B	GO:0005515	IPI
TMEM120B	GO:0005575	ND
TMEM120B	GO:0005637	ISS
TMEM120B	GO:0005637	IBA
TMEM120B	GO:0008150	ND
TMEM120B	GO:0016021	IEA
TMEM120B	GO:0045444	ISS
TMEM120B	GO:0045444	IBA
TMEM120B	GO:0051291	ISS
TMEM72	GO:0016021	IEA
CLRN2	GO:0016021	IEA
TMEM30CP	GO:0016021	IEA
ARHGAP10	GO:0005096	TAS
ARHGAP10	GO:0005515	IPI
ARHGAP10	GO:0005829	TAS
ARHGAP10	GO:0005886	IEA
ARHGAP10	GO:0007010	IEA
ARHGAP10	GO:0007165	IEA
ARHGAP10	GO:0043066	IEA
ARHGAP10	GO:0043547	IEA
ARHGAP10	GO:0048471	IEA
ARHGAP10	GO:0051056	TAS
IRGM	GO:0000045	IMP
IRGM	GO:0000139	IDA
IRGM	GO:0000421	IEA
IRGM	GO:0001891	IEA
IRGM	GO:0001934	IMP
IRGM	GO:0005515	IPI
IRGM	GO:0005515	IPI
IRGM	GO:0005515	IPI
IRGM	GO:0005515	IPI
IRGM	GO:0005525	IEA
IRGM	GO:0005739	IDA
IRGM	GO:0005739	IDA
IRGM	GO:0005794	IDA
IRGM	GO:0005829	IDA
IRGM	GO:0006954	IEA
IRGM	GO:0010508	IMP
IRGM	GO:0010800	IMP
IRGM	GO:0016787	IEA
IRGM	GO:0019901	IPI
IRGM	GO:0030670	IEA
[truncated: 423,868 more rows]
