# Supplementary material for: MGSEA – a multivariate Gene set enrichment analysis
Source: BMC Bioinformatics. 2019 Mar 18;20:145. doi: 10.1186/s12859-019-2716-6 (PMC6421703; doi:10.1186/s12859-019-2716-6)
Supplement: Supplementary file 20 — Supplementary File S1. The R source codes of the MGSEA program, a toy example dataset, and a brief explanation for running the program. (ZIP 1832 kb) [file 12859_2019_2716_MOESM20_ESM.zip › SampleCode/GOID.csv]

GOID	GOName	GOType
GO:0000122	negative regulation of transcription from RNA polymerase II promoter	negative regulation of transcription from RNA polymerase II promoter
GO:0000139	Golgi membrane	Golgi membrane
GO:0000165	MAPK cascade	MAPK cascade
GO:0000209	protein polyubiquitination	protein polyubiquitination
GO:0000287	magnesium ion binding	magnesium ion binding
GO:0000398	mRNA splicing, via spliceosome	mRNA splicing, via spliceosome
GO:0000790	nuclear chromatin	nuclear chromatin
GO:0000978	RNA polymerase II core promoter proximal region sequence-specific DNA binding	RNA polymerase II core promoter proximal region sequence-specific DNA binding
GO:0000981	RNA polymerase II transcription factor activity, sequence-specific DNA binding	RNA polymerase II transcription factor activity, sequence-specific DNA binding
GO:0001077	transcriptional activator activity, RNA polymerase II core promoter proximal region sequence-specific binding	transcriptional activator activity, RNA polymerase II core promoter proximal region sequence-specific binding
GO:0001525	angiogenesis	angiogenesis
GO:0001701	in utero embryonic development	in utero embryonic development
GO:0003674	molecular_function	molecular_function
GO:0003676	nucleic acid binding	nucleic acid binding
GO:0003677	DNA binding	DNA binding
GO:0003682	chromatin binding	chromatin binding
GO:0003700	transcription factor activity, sequence-specific DNA binding	transcription factor activity, sequence-specific DNA binding
GO:0003713	transcription coactivator activity	transcription coactivator activity
GO:0003714	transcription corepressor activity	transcription corepressor activity
GO:0003723	RNA binding	RNA binding
GO:0003779	actin binding	actin binding
GO:0003924	GTPase activity	GTPase activity
GO:0004222	metalloendopeptidase activity	metalloendopeptidase activity
GO:0004252	serine-type endopeptidase activity	serine-type endopeptidase activity
GO:0004672	protein kinase activity	protein kinase activity
GO:0004674	protein serine/threonine kinase activity	protein serine/threonine kinase activity
GO:0004713	protein tyrosine kinase activity	protein tyrosine kinase activity
GO:0004842	ubiquitin-protein transferase activity	ubiquitin-protein transferase activity
GO:0004871	signal transducer activity	signal transducer activity
GO:0004872	receptor activity	receptor activity
GO:0004930	G-protein coupled receptor activity	G-protein coupled receptor activity
GO:0005096	GTPase activator activity	GTPase activator activity
GO:0005102	receptor binding	receptor binding
GO:0005509	calcium ion binding	calcium ion binding
GO:0005515	protein binding	protein binding
GO:0005516	calmodulin binding	calmodulin binding
GO:0005524	ATP binding	ATP binding
GO:0005525	GTP binding	GTP binding
GO:0005575	cellular_component	cellular_component
GO:0005576	extracellular region	extracellular region
GO:0005578	proteinaceous extracellular matrix	proteinaceous extracellular matrix
GO:0005615	extracellular space	extracellular space
GO:0005622	intracellular	intracellular
GO:0005634	nucleus	nucleus
GO:0005635	nuclear envelope	nuclear envelope
GO:0005654	nucleoplasm	nucleoplasm
GO:0005730	nucleolus	nucleolus
GO:0005737	cytoplasm	cytoplasm
GO:0005739	mitochondrion	mitochondrion
GO:0005741	mitochondrial outer membrane	mitochondrial outer membrane
GO:0005743	mitochondrial inner membrane	mitochondrial inner membrane
GO:0005759	mitochondrial matrix	mitochondrial matrix
GO:0005764	lysosome	lysosome
GO:0005765	lysosomal membrane	lysosomal membrane
GO:0005768	endosome	endosome
GO:0005769	early endosome	early endosome
GO:0005777	peroxisome	peroxisome
GO:0005783	endoplasmic reticulum	endoplasmic reticulum
GO:0005788	endoplasmic reticulum lumen	endoplasmic reticulum lumen
GO:0005789	endoplasmic reticulum membrane	endoplasmic reticulum membrane
GO:0005794	Golgi apparatus	Golgi apparatus
GO:0005796	Golgi lumen	Golgi lumen
GO:0005813	centrosome	centrosome
GO:0005829	cytosol	cytosol
GO:0005856	cytoskeleton	cytoskeleton
GO:0005874	microtubule	microtubule
GO:0005886	plasma membrane	plasma membrane
GO:0005887	integral component of plasma membrane	integral component of plasma membrane
GO:0005925	focal adhesion	focal adhesion
GO:0005929	cilium	cilium
GO:0006260	DNA replication	DNA replication
GO:0006281	DNA repair	DNA repair
GO:0006351	transcription, DNA-templated	transcription, DNA-templated
GO:0006355	regulation of transcription, DNA-templated	regulation of transcription, DNA-templated
GO:0006357	regulation of transcription from RNA polymerase II promoter	regulation of transcription from RNA polymerase II promoter
GO:0006366	transcription from RNA polymerase II promoter	transcription from RNA polymerase II promoter
GO:0006367	transcription initiation from RNA polymerase II promoter	transcription initiation from RNA polymerase II promoter
GO:0006412	translation	translation
GO:0006413	translational initiation	translational initiation
GO:0006468	protein phosphorylation	protein phosphorylation
GO:0006508	proteolysis	proteolysis
GO:0006810	transport	transport
GO:0006886	intracellular protein transport	intracellular protein transport
GO:0006897	endocytosis	endocytosis
GO:0006915	apoptotic process	apoptotic process
GO:0006954	inflammatory response	inflammatory response
GO:0006955	immune response	immune response
GO:0006974	cellular response to DNA damage stimulus	cellular response to DNA damage stimulus
GO:0007010	cytoskeleton organization	cytoskeleton organization
GO:0007049	cell cycle	cell cycle
GO:0007155	cell adhesion	cell adhesion
GO:0007165	signal transduction	signal transduction
GO:0007166	cell surface receptor signaling pathway	cell surface receptor signaling pathway
GO:0007186	G-protein coupled receptor signaling pathway	G-protein coupled receptor signaling pathway
GO:0007267	cell-cell signaling	cell-cell signaling
GO:0007275	multicellular organism development	multicellular organism development
GO:0007283	spermatogenesis	spermatogenesis
GO:0007399	nervous system development	nervous system development
GO:0007411	axon guidance	axon guidance
GO:0008017	microtubule binding	microtubule binding
GO:0008134	transcription factor binding	transcription factor binding
GO:0008150	biological_process	biological_process
GO:0008270	zinc ion binding	zinc ion binding
GO:0008283	cell proliferation	cell proliferation
GO:0008284	positive regulation of cell proliferation	positive regulation of cell proliferation
GO:0008285	negative regulation of cell proliferation	negative regulation of cell proliferation
GO:0008543	fibroblast growth factor receptor signaling pathway	fibroblast growth factor receptor signaling pathway
GO:0009897	external side of plasma membrane	external side of plasma membrane
GO:0009986	cell surface	cell surface
GO:0010008	endosome membrane	endosome membrane
GO:0010628	positive regulation of gene expression	positive regulation of gene expression
GO:0014069	postsynaptic density	postsynaptic density
GO:0015031	protein transport	protein transport
GO:0015629	actin cytoskeleton	actin cytoskeleton
GO:0016020	membrane	membrane
GO:0016021	integral component of membrane	integral component of membrane
GO:0016032	viral process	viral process
GO:0016323	basolateral plasma membrane	basolateral plasma membrane
GO:0016324	apical plasma membrane	apical plasma membrane
GO:0016567	protein ubiquitination	protein ubiquitination
GO:0016579	protein deubiquitination	protein deubiquitination
GO:0016604	nuclear body	nuclear body
GO:0016607	nuclear speck	nuclear speck
GO:0016925	protein sumoylation	protein sumoylation
GO:0017124	SH3 domain binding	SH3 domain binding
GO:0018105	peptidyl-serine phosphorylation	peptidyl-serine phosphorylation
GO:0018108	peptidyl-tyrosine phosphorylation	peptidyl-tyrosine phosphorylation
GO:0019899	enzyme binding	enzyme binding
GO:0019901	protein kinase binding	protein kinase binding
GO:0019904	protein domain specific binding	protein domain specific binding
GO:0030027	lamellipodium	lamellipodium
GO:0030054	cell junction	cell junction
GO:0030133	transport vesicle	transport vesicle
GO:0030154	cell differentiation	cell differentiation
GO:0030198	extracellular matrix organization	extracellular matrix organization
GO:0030335	positive regulation of cell migration	positive regulation of cell migration
GO:0030424	axon	axon
GO:0030425	dendrite	dendrite
GO:0030659	cytoplasmic vesicle membrane	cytoplasmic vesicle membrane
GO:0031012	extracellular matrix	extracellular matrix
GO:0031410	cytoplasmic vesicle	cytoplasmic vesicle
GO:0031625	ubiquitin protein ligase binding	ubiquitin protein ligase binding
GO:0031965	nuclear membrane	nuclear membrane
GO:0032403	protein complex binding	protein complex binding
GO:0035556	intracellular signal transduction	intracellular signal transduction
GO:0042493	response to drug	response to drug
GO:0042802	identical protein binding	identical protein binding
GO:0042803	protein homodimerization activity	protein homodimerization activity
GO:0042981	regulation of apoptotic process	regulation of apoptotic process
GO:0043005	neuron projection	neuron projection
GO:0043025	neuronal cell body	neuronal cell body
GO:0043065	positive regulation of apoptotic process	positive regulation of apoptotic process
GO:0043066	negative regulation of apoptotic process	negative regulation of apoptotic process
GO:0043123	positive regulation of I-kappaB kinase/NF-kappaB signaling	positive regulation of I-kappaB kinase/NF-kappaB signaling
GO:0043161	proteasome-mediated ubiquitin-dependent protein catabolic process	proteasome-mediated ubiquitin-dependent protein catabolic process
GO:0043231	intracellular membrane-bounded organelle	intracellular membrane-bounded organelle
GO:0043234	protein complex	protein complex
GO:0043312	neutrophil degranulation	neutrophil degranulation
GO:0043547	positive regulation of GTPase activity	positive regulation of GTPase activity
GO:0043565	sequence-specific DNA binding	sequence-specific DNA binding
GO:0043687	post-translational protein modification	post-translational protein modification
GO:0044212	transcription regulatory region DNA binding	transcription regulatory region DNA binding
GO:0045087	innate immune response	innate immune response
GO:0045121	membrane raft	membrane raft
GO:0045202	synapse	synapse
GO:0045211	postsynaptic membrane	postsynaptic membrane
GO:0045296	cadherin binding	cadherin binding
GO:0045892	negative regulation of transcription, DNA-templated	negative regulation of transcription, DNA-templated
GO:0045893	positive regulation of transcription, DNA-templated	positive regulation of transcription, DNA-templated
GO:0045944	positive regulation of transcription from RNA polymerase II promoter	positive regulation of transcription from RNA polymerase II promoter
GO:0046777	protein autophosphorylation	protein autophosphorylation
GO:0046872	metal ion binding	metal ion binding
GO:0046982	protein heterodimerization activity	protein heterodimerization activity
GO:0048471	perinuclear region of cytoplasm	perinuclear region of cytoplasm
GO:0051015	actin filament binding	actin filament binding
GO:0051260	protein homooligomerization	protein homooligomerization
GO:0051301	cell division	cell division
GO:0055085	transmembrane transport	transmembrane transport
GO:0055114	oxidation-reduction process	oxidation-reduction process
GO:0060271	cilium assembly	cilium assembly
GO:0061024	membrane organization	membrane organization
GO:0061630	ubiquitin protein ligase activity	ubiquitin protein ligase activity
GO:0070062	extracellular exosome	extracellular exosome
GO:0070374	positive regulation of ERK1 and ERK2 cascade	positive regulation of ERK1 and ERK2 cascade
GO:0071556	integral component of lumenal side of endoplasmic reticulum membrane	integral component of lumenal side of endoplasmic reticulum membrane
GO:0071805	potassium ion transmembrane transport	potassium ion transmembrane transport
GO:0097542	ciliary tip	ciliary tip
