# Supplementary material for: MGSEA – a multivariate Gene set enrichment analysis
Source: BMC Bioinformatics. 2019 Mar 18;20:145. doi: 10.1186/s12859-019-2716-6 (PMC6421703; doi:10.1186/s12859-019-2716-6)
Supplement: Supplementary file 20 — Supplementary File S1. The R source codes of the MGSEA program, a toy example dataset, and a brief explanation for running the program. (ZIP 1832 kb) [file 12859_2019_2716_MOESM20_ESM.zip › SampleCode/GOID_to_Name_Mapping.csv]

GOID	GOName	GOType
GO:0000001	mitochondrion inheritance	biological_process
GO:0000002	mitochondrial genome maintenance	biological_process
GO:0000003	reproduction	biological_process
GO:0000005	obsolete ribosomal chaperone activity	molecular_function
GO:0000006	high-affinity zinc uptake transmembrane transporter activity	molecular_function
GO:0000007	low-affinity zinc ion transmembrane transporter activity	molecular_function
GO:0000008	obsolete thioredoxin	molecular_function
GO:0000009	alpha-1,6-mannosyltransferase activity	molecular_function
GO:0000010	trans-hexaprenyltranstransferase activity	molecular_function
GO:0000011	vacuole inheritance	biological_process
GO:0000012	single strand break repair	biological_process
GO:0000014	single-stranded DNA endodeoxyribonuclease activity	molecular_function
GO:0000015	phosphopyruvate hydratase complex	cellular_component
GO:0000016	lactase activity	molecular_function
GO:0000017	alpha-glucoside transport	biological_process
GO:0000018	regulation of DNA recombination	biological_process
GO:0000019	regulation of mitotic recombination	biological_process
GO:0000020	obsolete negative regulation of recombination within rDNA repeats	biological_process
GO:0000022	mitotic spindle elongation	biological_process
GO:0000023	maltose metabolic process	biological_process
GO:0000024	maltose biosynthetic process	biological_process
GO:0000025	maltose catabolic process	biological_process
GO:0000026	alpha-1,2-mannosyltransferase activity	molecular_function
GO:0000027	ribosomal large subunit assembly	biological_process
GO:0000028	ribosomal small subunit assembly	biological_process
GO:0000030	mannosyltransferase activity	molecular_function
GO:0000031	mannosylphosphate transferase activity	molecular_function
GO:0000032	cell wall mannoprotein biosynthetic process	biological_process
GO:0000033	alpha-1,3-mannosyltransferase activity	molecular_function
GO:0000034	adenine deaminase activity	molecular_function
GO:0000035	acyl binding	molecular_function
GO:0000036	ACP phosphopantetheine attachment site binding involved in fatty acid biosynthetic process	molecular_function
GO:0000038	very long-chain fatty acid metabolic process	biological_process
GO:0000039	obsolete plasma membrane long-chain fatty acid transporter	molecular_function
GO:0000040	low-affinity iron ion transmembrane transport	biological_process
GO:0000041	transition metal ion transport	biological_process
GO:0000042	protein targeting to Golgi	biological_process
GO:0000044	obsolete ascorbate stabilization	biological_process
GO:0000045	autophagosome assembly	biological_process
GO:0000047	obsolete Rieske iron-sulfur protein	molecular_function
GO:0000048	peptidyltransferase activity	molecular_function
GO:0000049	tRNA binding	molecular_function
GO:0000050	urea cycle	biological_process
GO:0000051	obsolete urea cycle intermediate metabolic process	biological_process
GO:0000052	citrulline metabolic process	biological_process
GO:0000053	argininosuccinate metabolic process	biological_process
GO:0000054	ribosomal subunit export from nucleus	biological_process
GO:0000055	ribosomal large subunit export from nucleus	biological_process
GO:0000056	ribosomal small subunit export from nucleus	biological_process
GO:0000059	obsolete protein import into nucleus, docking	biological_process
GO:0000060	protein import into nucleus, translocation	biological_process
GO:0000061	protein import into nucleus, substrate release	biological_process
GO:0000062	fatty-acyl-CoA binding	molecular_function
GO:0000064	L-ornithine transmembrane transporter activity	molecular_function
GO:0000066	mitochondrial ornithine transport	biological_process
GO:0000067	obsolete DNA replication and chromosome cycle	biological_process
GO:0000070	mitotic sister chromatid segregation	biological_process
GO:0000072	obsolete M phase specific microtubule process	biological_process
GO:0000073	spindle pole body separation	biological_process
GO:0000075	cell cycle checkpoint	biological_process
GO:0000076	DNA replication checkpoint	biological_process
GO:0000077	DNA damage checkpoint	biological_process
GO:0000078	obsolete cytokinesis after mitosis checkpoint	biological_process
GO:0000079	regulation of cyclin-dependent protein serine/threonine kinase activity	biological_process
GO:0000080	mitotic G1 phase	biological_process
GO:0000082	G1/S transition of mitotic cell cycle	biological_process
GO:0000083	regulation of transcription involved in G1/S transition of mitotic cell cycle	biological_process
GO:0000084	mitotic S phase	biological_process
GO:0000085	mitotic G2 phase	biological_process
GO:0000086	G2/M transition of mitotic cell cycle	biological_process
GO:0000087	mitotic M phase	biological_process
GO:0000088	mitotic prophase	biological_process
GO:0000089	mitotic metaphase	biological_process
GO:0000090	mitotic anaphase	biological_process
GO:0000091	mitotic anaphase A	biological_process
GO:0000092	mitotic anaphase B	biological_process
GO:0000093	mitotic telophase	biological_process
GO:0000094	obsolete septin assembly and septum formation	biological_process
GO:0000095	S-adenosyl-L-methionine transmembrane transporter activity	molecular_function
GO:0000096	sulfur amino acid metabolic process	biological_process
GO:0000097	sulfur amino acid biosynthetic process	biological_process
GO:0000098	sulfur amino acid catabolic process	biological_process
GO:0000099	sulfur amino acid transmembrane transporter activity	molecular_function
GO:0000100	S-methylmethionine transmembrane transporter activity	molecular_function
GO:0000101	sulfur amino acid transport	biological_process
GO:0000102	L-methionine secondary active transmembrane transporter activity	molecular_function
GO:0000103	sulfate assimilation	biological_process
GO:0000104	succinate dehydrogenase activity	molecular_function
GO:0000105	histidine biosynthetic process	biological_process
GO:0000107	imidazoleglycerol-phosphate synthase activity	molecular_function
GO:0000108	obsolete repairosome	cellular_component
GO:0000109	nucleotide-excision repair complex	cellular_component
GO:0000110	nucleotide-excision repair factor 1 complex	cellular_component
GO:0000111	nucleotide-excision repair factor 2 complex	cellular_component
GO:0000112	nucleotide-excision repair factor 3 complex	cellular_component
GO:0000113	nucleotide-excision repair factor 4 complex	cellular_component
GO:0000114	obsolete regulation of transcription involved in G1 phase of mitotic cell cycle	biological_process
GO:0000115	obsolete regulation of transcription involved in S phase of mitotic cell cycle	biological_process
GO:0000116	obsolete regulation of transcription involved in G2-phase of mitotic cell cycle	biological_process
GO:0000117	regulation of transcription involved in G2/M transition of mitotic cell cycle	biological_process
GO:0000118	histone deacetylase complex	cellular_component
GO:0000120	RNA polymerase I transcription factor complex	cellular_component
GO:0000121	glycerol-1-phosphatase activity	molecular_function
GO:0000122	negative regulation of transcription from RNA polymerase II promoter	biological_process
GO:0000123	histone acetyltransferase complex	cellular_component
GO:0000124	SAGA complex	cellular_component
GO:0000125	PCAF complex	cellular_component
GO:0000126	transcription factor TFIIIB complex	cellular_component
GO:0000127	transcription factor TFIIIC complex	cellular_component
GO:0000128	flocculation	biological_process
GO:0000131	incipient cellular bud site	cellular_component
GO:0000132	establishment of mitotic spindle orientation	biological_process
GO:0000133	polarisome	cellular_component
GO:0000136	alpha-1,6-mannosyltransferase complex	cellular_component
GO:0000137	Golgi cis cisterna	cellular_component
GO:0000138	Golgi trans cisterna	cellular_component
GO:0000139	Golgi membrane	cellular_component
GO:0000140	acylglycerone-phosphate reductase activity	molecular_function
GO:0000142	cellular bud neck contractile ring	cellular_component
GO:0000144	cellular bud neck septin ring	cellular_component
GO:0000145	exocyst	cellular_component
GO:0000146	microfilament motor activity	molecular_function
GO:0000147	actin cortical patch assembly	biological_process
GO:0000148	1,3-beta-D-glucan synthase complex	cellular_component
GO:0000149	SNARE binding	molecular_function
GO:0000150	recombinase activity	molecular_function
GO:0000151	ubiquitin ligase complex	cellular_component
GO:0000152	nuclear ubiquitin ligase complex	cellular_component
GO:0000153	cytoplasmic ubiquitin ligase complex	cellular_component
GO:0000154	rRNA modification	biological_process
GO:0000155	phosphorelay sensor kinase activity	molecular_function
GO:0000156	phosphorelay response regulator activity	molecular_function
GO:0000159	protein phosphatase type 2A complex	cellular_component
GO:0000160	phosphorelay signal transduction system	biological_process
GO:0000161	MAPK cascade involved in osmosensory signaling pathway	biological_process
GO:0000162	tryptophan biosynthetic process	biological_process
GO:0000164	protein phosphatase type 1 complex	cellular_component
GO:0000165	MAPK cascade	biological_process
GO:0000166	nucleotide binding	molecular_function
GO:0000167	activation of MAPKKK activity involved in osmosensory signaling pathway	biological_process
GO:0000168	activation of MAPKK activity involved in osmosensory signaling pathway	biological_process
GO:0000169	activation of MAPK activity involved in osmosensory signaling pathway	biological_process
GO:0000170	sphingosine hydroxylase activity	molecular_function
GO:0000171	ribonuclease MRP activity	molecular_function
GO:0000172	ribonuclease MRP complex	cellular_component
GO:0000173	inactivation of MAPK activity involved in osmosensory signaling pathway	biological_process
GO:0000174	obsolete inactivation of MAPK (mating sensu Saccharomyces)	biological_process
GO:0000175	3'-5'-exoribonuclease activity	molecular_function
GO:0000176	nuclear exosome (RNase complex)	cellular_component
GO:0000177	cytoplasmic exosome (RNase complex)	cellular_component
GO:0000178	exosome (RNase complex)	cellular_component
GO:0000179	rRNA (adenine-N6,N6-)-dimethyltransferase activity	molecular_function
GO:0000180	obsolete cytosolic large ribosomal subunit	cellular_component
GO:0000181	obsolete cytosolic small ribosomal subunit	cellular_component
GO:0000182	rDNA binding	molecular_function
GO:0000183	chromatin silencing at rDNA	biological_process
GO:0000184	nuclear-transcribed mRNA catabolic process, nonsense-mediated decay	biological_process
GO:0000185	activation of MAPKKK activity	biological_process
GO:0000186	activation of MAPKK activity	biological_process
GO:0000187	activation of MAPK activity	biological_process
GO:0000188	inactivation of MAPK activity	biological_process
GO:0000189	MAPK import into nucleus	biological_process
GO:0000190	obsolete MAPKKK cascade (pseudohyphal growth)	biological_process
GO:0000191	obsolete activation of MAPKKK (pseudohyphal growth)	biological_process
GO:0000192	obsolete activation of MAPKK (pseudohyphal growth)	biological_process
GO:0000193	obsolete activation of MAPK (pseudohyphal growth)	biological_process
GO:0000194	obsolete inactivation of MAPK (pseudohyphal growth)	biological_process
GO:0000195	obsolete nuclear translocation of MAPK (pseudohyphal growth)	biological_process
GO:0000196	MAPK cascade involved in cell wall organization or biogenesis	biological_process
GO:0000197	activation of MAPKKK activity involved in cell wall organization or biogenesis	biological_process
GO:0000198	activation of MAPKK activity involved in cell wall organization or biogenesis	biological_process
GO:0000199	activation of MAPK activity involved in cell wall organization or biogenesis	biological_process
GO:0000200	inactivation of MAPK activity involved in cell wall organization or biogenesis	biological_process
GO:0000201	MAPK import into nucleus involved in cell wall organization or biogenesis	biological_process
GO:0000202	obsolete MAPKKK cascade during sporulation (sensu Saccharomyces)	biological_process
GO:0000203	obsolete activation of MAPKKK during sporulation (sensu Saccharomyces)	biological_process
GO:0000204	obsolete activation of MAPKK during sporulation (sensu Saccharomyces)	biological_process
GO:0000205	obsolete activation of MAPK during sporulation (sensu Saccharomyces)	biological_process
GO:0000206	obsolete inactivation of MAPK during sporulation (sensu Saccharomyces)	biological_process
GO:0000207	obsolete nuclear translocation of MAPK during sporulation (sensu Saccharomyces)	biological_process
GO:0000208	MAPK import into nucleus involved in osmosensory signaling pathway	biological_process
GO:0000209	protein polyubiquitination	biological_process
GO:0000210	NAD+ diphosphatase activity	molecular_function
GO:0000211	obsolete protein degradation tagging activity	molecular_function
GO:0000212	meiotic spindle organization	biological_process
GO:0000213	tRNA-intron endonuclease activity	molecular_function
GO:0000214	tRNA-intron endonuclease complex	cellular_component
GO:0000215	tRNA 2'-phosphotransferase activity	molecular_function
GO:0000216	obsolete M/G1 transition of mitotic cell cycle	biological_process
GO:0000217	DNA secondary structure binding	molecular_function
GO:0000219	obsolete vacuolar hydrogen-transporting ATPase	cellular_component
GO:0000220	vacuolar proton-transporting V-type ATPase, V0 domain	cellular_component
GO:0000221	vacuolar proton-transporting V-type ATPase, V1 domain	cellular_component
GO:0000222	plasma membrane proton-transporting V-type ATPase, V0 domain	cellular_component
GO:0000223	plasma membrane proton-transporting V-type ATPase, V1 domain	cellular_component
GO:0000224	peptide-N4-(N-acetyl-beta-glucosaminyl)asparagine amidase activity	molecular_function
GO:0000225	N-acetylglucosaminylphosphatidylinositol deacetylase activity	molecular_function
GO:0000226	microtubule cytoskeleton organization	biological_process
GO:0000227	oxaloacetate secondary active transmembrane transporter activity	molecular_function
GO:0000228	nuclear chromosome	cellular_component
GO:0000229	cytoplasmic chromosome	cellular_component
GO:0000230	obsolete nuclear mitotic chromosome	cellular_component
GO:0000231	obsolete cytoplasmic mitotic chromosome	cellular_component
GO:0000232	obsolete nuclear interphase chromosome	cellular_component
GO:0000233	obsolete cytoplasmic interphase chromosome	cellular_component
GO:0000234	phosphoethanolamine N-methyltransferase activity	molecular_function
GO:0000235	astral microtubule	cellular_component
GO:0000236	mitotic prometaphase	biological_process
GO:0000237	leptotene	biological_process
GO:0000238	zygotene	biological_process
GO:0000239	pachytene	biological_process
GO:0000240	diplotene	biological_process
GO:0000241	diakinesis	biological_process
GO:0000242	pericentriolar material	cellular_component
GO:0000243	commitment complex	cellular_component
GO:0000244	spliceosomal tri-snRNP complex assembly	biological_process
GO:0000245	spliceosomal complex assembly	biological_process
GO:0000246	delta24(24-1) sterol reductase activity	molecular_function
GO:0000247	C-8 sterol isomerase activity	molecular_function
GO:0000248	C-5 sterol desaturase activity	molecular_function
GO:0000249	C-22 sterol desaturase activity	molecular_function
GO:0000250	lanosterol synthase activity	molecular_function
GO:0000252	C-3 sterol dehydrogenase (C-4 sterol decarboxylase) activity	molecular_function
GO:0000253	3-keto sterol reductase activity	molecular_function
GO:0000254	C-4 methylsterol oxidase activity	molecular_function
GO:0000255	allantoin metabolic process	biological_process
GO:0000256	allantoin catabolic process	biological_process
GO:0000257	nitrilase activity	molecular_function
GO:0000258	obsolete isoleucine/valine:sodium symporter activity	molecular_function
GO:0000259	obsolete intracellular nucleoside transmembrane transporter activity	molecular_function
GO:0000260	obsolete hydrogen-translocating V-type ATPase activity	molecular_function
GO:0000261	obsolete sodium-translocating V-type ATPase activity	molecular_function
GO:0000262	mitochondrial chromosome	cellular_component
GO:0000263	obsolete heterotrimeric G-protein GTPase, alpha-subunit	molecular_function
GO:0000264	obsolete heterotrimeric G-protein GTPase, beta-subunit	molecular_function
GO:0000265	obsolete heterotrimeric G-protein GTPase, gamma-subunit	molecular_function
GO:0000266	mitochondrial fission	biological_process
GO:0000267	obsolete cell fraction	cellular_component
GO:0000268	peroxisome targeting sequence binding	molecular_function
GO:0000269	toxin export channel activity	molecular_function
GO:0000270	peptidoglycan metabolic process	biological_process
GO:0000271	polysaccharide biosynthetic process	biological_process
GO:0000272	polysaccharide catabolic process	biological_process
GO:0000274	mitochondrial proton-transporting ATP synthase, stator stalk	cellular_component
GO:0000275	mitochondrial proton-transporting ATP synthase complex, catalytic core F(1)	cellular_component
GO:0000276	mitochondrial proton-transporting ATP synthase complex, coupling factor F(o)	cellular_component
GO:0000277	[cytochrome c]-lysine N-methyltransferase activity	molecular_function
GO:0000278	mitotic cell cycle	biological_process
GO:0000279	M phase	biological_process
GO:0000280	nuclear division	biological_process
GO:0000281	mitotic cytokinesis	biological_process
GO:0000282	cellular bud site selection	biological_process
GO:0000284	obsolete shmoo orientation	biological_process
GO:0000285	1-phosphatidylinositol-3-phosphate 5-kinase activity	molecular_function
GO:0000286	alanine dehydrogenase activity	molecular_function
GO:0000287	magnesium ion binding	molecular_function
GO:0000288	nuclear-transcribed mRNA catabolic process, deadenylation-dependent decay	biological_process
GO:0000289	nuclear-transcribed mRNA poly(A) tail shortening	biological_process
GO:0000290	deadenylation-dependent decapping of nuclear-transcribed mRNA	biological_process
GO:0000291	nuclear-transcribed mRNA catabolic process, exonucleolytic	biological_process
GO:0000292	RNA fragment catabolic process	biological_process
GO:0000293	ferric-chelate reductase activity	molecular_function
GO:0000294	nuclear-transcribed mRNA catabolic process, endonucleolytic cleavage-dependent decay	biological_process
GO:0000295	adenine nucleotide transmembrane transporter activity	molecular_function
GO:0000296	spermine transport	biological_process
GO:0000297	spermine transmembrane transporter activity	molecular_function
GO:0000298	endopolyphosphatase activity	molecular_function
GO:0000299	obsolete integral to membrane of membrane fraction	cellular_component
GO:0000300	obsolete peripheral to membrane of membrane fraction	cellular_component
GO:0000301	retrograde transport, vesicle recycling within Golgi	biological_process
GO:0000302	response to reactive oxygen species	biological_process
GO:0000303	response to superoxide	biological_process
GO:0000304	response to singlet oxygen	biological_process
GO:0000305	response to oxygen radical	biological_process
GO:0000306	extrinsic component of vacuolar membrane	cellular_component
GO:0000307	cyclin-dependent protein kinase holoenzyme complex	cellular_component
GO:0000308	cytoplasmic cyclin-dependent protein kinase holoenzyme complex	cellular_component
GO:0000309	nicotinamide-nucleotide adenylyltransferase activity	molecular_function
GO:0000310	xanthine phosphoribosyltransferase activity	molecular_function
GO:0000311	plastid large ribosomal subunit	cellular_component
GO:0000312	plastid small ribosomal subunit	cellular_component
GO:0000313	organellar ribosome	cellular_component
GO:0000314	organellar small ribosomal subunit	cellular_component
GO:0000315	organellar large ribosomal subunit	cellular_component
GO:0000316	sulfite transport	biological_process
GO:0000319	sulfite transmembrane transporter activity	molecular_function
GO:0000320	re-entry into mitotic cell cycle	biological_process
GO:0000321	re-entry into mitotic cell cycle after pheromone arrest	biological_process
GO:0000322	storage vacuole	cellular_component
GO:0000323	lytic vacuole	cellular_component
GO:0000324	fungal-type vacuole	cellular_component
GO:0000325	plant-type vacuole	cellular_component
GO:0000326	protein storage vacuole	cellular_component
GO:0000327	lytic vacuole within protein storage vacuole	cellular_component
GO:0000328	fungal-type vacuole lumen	cellular_component
GO:0000329	fungal-type vacuole membrane	cellular_component
GO:0000330	plant-type vacuole lumen	cellular_component
GO:0000331	contractile vacuole	cellular_component
GO:0000332	template for synthesis of G-rich strand of telomere DNA activity	molecular_function
GO:0000333	telomerase catalytic core complex	cellular_component
GO:0000334	3-hydroxyanthranilate 3,4-dioxygenase activity	molecular_function
GO:0000335	negative regulation of transposition, DNA-mediated	biological_process
GO:0000336	positive regulation of transposition, DNA-mediated	biological_process
GO:0000337	regulation of transposition, DNA-mediated	biological_process
GO:0000338	protein deneddylation	biological_process
GO:0000339	RNA cap binding	molecular_function
GO:0000340	RNA 7-methylguanosine cap binding	molecular_function
GO:0000341	RNA trimethylguanosine cap binding	molecular_function
GO:0000342	RNA cap 4 binding	molecular_function
GO:0000343	plastid-encoded plastid RNA polymerase complex A	cellular_component
GO:0000344	plastid-encoded plastid RNA polymerase complex B	cellular_component
GO:0000345	cytosolic DNA-directed RNA polymerase complex	cellular_component
GO:0000346	transcription export complex	cellular_component
GO:0000347	THO complex	cellular_component
GO:0000348	mRNA branch site recognition	biological_process
GO:0000349	generation of catalytic spliceosome for first transesterification step	biological_process
GO:0000350	generation of catalytic spliceosome for second transesterification step	biological_process
GO:0000352	trans assembly of SL-containing precatalytic spliceosome	biological_process
GO:0000353	formation of quadruple SL/U4/U5/U6 snRNP	biological_process
GO:0000354	cis assembly of pre-catalytic spliceosome	biological_process
GO:0000362	obsolete first U2-type spliceosomal transesterification activity	molecular_function
GO:0000363	obsolete first U12-type spliceosomal transesterification activity	molecular_function
GO:0000364	obsolete second U2-type spliceosomal transesterification activity	molecular_function
GO:0000365	mRNA trans splicing, via spliceosome	biological_process
GO:0000366	intergenic mRNA trans splicing	biological_process
GO:0000367	obsolete second U12-type spliceosomal transesterification activity	molecular_function
GO:0000372	Group I intron splicing	biological_process
GO:0000373	Group II intron splicing	biological_process
GO:0000374	Group III intron splicing	biological_process
GO:0000375	RNA splicing, via transesterification reactions	biological_process
GO:0000376	RNA splicing, via transesterification reactions with guanosine as nucleophile	biological_process
GO:0000377	RNA splicing, via transesterification reactions with bulged adenosine as nucleophile	biological_process
GO:0000378	RNA exon ligation	biological_process
GO:0000379	tRNA-type intron splice site recognition and cleavage	biological_process
GO:0000380	alternative mRNA splicing, via spliceosome	biological_process
GO:0000381	regulation of alternative mRNA splicing, via spliceosome	biological_process
GO:0000384	first spliceosomal transesterification activity	molecular_function
GO:0000386	second spliceosomal transesterification activity	molecular_function
GO:0000387	spliceosomal snRNP assembly	biological_process
GO:0000388	spliceosome conformational change to release U4 (or U4atac) and U1 (or U11)	biological_process
GO:0000389	mRNA 3'-splice site recognition	biological_process
GO:0000390	spliceosomal complex disassembly	biological_process
GO:0000393	spliceosomal conformational changes to generate catalytic conformation	biological_process
GO:0000394	RNA splicing, via endonucleolytic cleavage and ligation	biological_process
GO:0000395	mRNA 5'-splice site recognition	biological_process
GO:0000398	mRNA splicing, via spliceosome	biological_process
GO:0000399	cellular bud neck septin structure	cellular_component
GO:0000400	four-way junction DNA binding	molecular_function
GO:0000401	open form four-way junction DNA binding	molecular_function
GO:0000402	crossed form four-way junction DNA binding	molecular_function
GO:0000403	Y-form DNA binding	molecular_function
GO:0000404	heteroduplex DNA loop binding	molecular_function
GO:0000405	bubble DNA binding	molecular_function
GO:0000406	double-strand/single-strand DNA junction binding	molecular_function
GO:0000407	pre-autophagosomal structure	cellular_component
GO:0000408	EKC/KEOPS complex	cellular_component
GO:0000409	regulation of transcription by galactose	biological_process
GO:0000410	negative regulation of transcription by galactose	biological_process
GO:0000411	positive regulation of transcription by galactose	biological_process
GO:0000412	histone peptidyl-prolyl isomerization	biological_process
GO:0000413	protein peptidyl-prolyl isomerization	biological_process
GO:0000414	regulation of histone H3-K36 methylation	biological_process
GO:0000415	negative regulation of histone H3-K36 methylation	biological_process
GO:0000416	positive regulation of histone H3-K36 methylation	biological_process
GO:0000417	HIR complex	cellular_component
GO:0000418	DNA-directed RNA polymerase IV complex	cellular_component
GO:0000419	DNA-directed RNA polymerase V complex	cellular_component
GO:0000421	autophagosome membrane	cellular_component
GO:0000422	autophagy of mitochondrion	biological_process
GO:0000423	mitophagy	biological_process
GO:0000424	micromitophagy	biological_process
GO:0000425	pexophagy	biological_process
GO:0000426	micropexophagy	biological_process
GO:0000427	plastid-encoded plastid RNA polymerase complex	cellular_component
GO:0000428	DNA-directed RNA polymerase complex	cellular_component
GO:0000429	carbon catabolite regulation of transcription from RNA polymerase II promoter	biological_process
GO:0000430	regulation of transcription from RNA polymerase II promoter by glucose	biological_process
GO:0000431	regulation of transcription from RNA polymerase II promoter by galactose	biological_process
GO:0000432	positive regulation of transcription from RNA polymerase II promoter by glucose	biological_process
GO:0000433	negative regulation of transcription from RNA polymerase II promoter by glucose	biological_process
GO:0000434	negative regulation of transcription from RNA polymerase II promoter by galactose	biological_process
GO:0000435	positive regulation of transcription from RNA polymerase II promoter by galactose	biological_process
GO:0000436	carbon catabolite activation of transcription from RNA polymerase II promoter	biological_process
GO:0000437	carbon catabolite repression of transcription from RNA polymerase II promoter	biological_process
GO:0000438	core TFIIH complex portion of holo TFIIH complex	cellular_component
GO:0000439	core TFIIH complex	cellular_component
GO:0000440	core TFIIH complex portion of NEF3 complex	cellular_component
GO:0000444	MIS12/MIND type complex	cellular_component
GO:0000445	THO complex part of transcription export complex	cellular_component
GO:0000446	nucleoplasmic THO complex	cellular_component
GO:0000447	endonucleolytic cleavage in ITS1 to separate SSU-rRNA from 5.8S rRNA and LSU-rRNA from tricistronic rRNA transcript (SSU-rRNA, 5.8S rRNA, LSU-rRNA)	biological_process
GO:0000448	cleavage in ITS2 between 5.8S rRNA and LSU-rRNA of tricistronic rRNA transcript (SSU-rRNA, 5.8S rRNA, LSU-rRNA)	biological_process
GO:0000449	endonucleolytic cleavage of tricistronic rRNA transcript (SSU-rRNA, LSU-rRNA, 5S)	biological_process
GO:0000450	cleavage of bicistronic rRNA transcript (SSU-rRNA, LSU-rRNA)	biological_process
GO:0000451	rRNA 2'-O-methylation	biological_process
GO:0000452	snoRNA guided rRNA 2'-O-methylation	biological_process
GO:0000453	enzyme-directed rRNA 2'-O-methylation	biological_process
GO:0000454	snoRNA guided rRNA pseudouridine synthesis	biological_process
GO:0000455	enzyme-directed rRNA pseudouridine synthesis	biological_process
GO:0000456	dimethylation involved in SSU-rRNA maturation	biological_process
GO:0000457	endonucleolytic cleavage between SSU-rRNA and LSU-rRNA of tricistronic rRNA transcript (SSU-rRNA, LSU-rRNA, 5S)	biological_process
GO:0000458	endonucleolytic cleavage between LSU-rRNA and 5S rRNA of tricistronic rRNA transcript (SSU-rRNA, LSU-rRNA, 5S)	biological_process
GO:0000459	exonucleolytic trimming involved in rRNA processing	biological_process
GO:0000460	maturation of 5.8S rRNA	biological_process
GO:0000461	endonucleolytic cleavage to generate mature 3'-end of SSU-rRNA from (SSU-rRNA, 5.8S rRNA, LSU-rRNA)	biological_process
GO:0000462	maturation of SSU-rRNA from tricistronic rRNA transcript (SSU-rRNA, 5.8S rRNA, LSU-rRNA)	biological_process
GO:0000463	maturation of LSU-rRNA from tricistronic rRNA transcript (SSU-rRNA, 5.8S rRNA, LSU-rRNA)	biological_process
GO:0000464	endonucleolytic cleavage in ITS1 upstream of 5.8S rRNA from tricistronic rRNA transcript (SSU-rRNA, 5.8S rRNA, LSU-rRNA)	biological_process
GO:0000465	exonucleolytic trimming to generate mature 5'-end of 5.8S rRNA from tricistronic rRNA transcript (SSU-rRNA, 5.8S rRNA, LSU-rRNA)	biological_process
GO:0000466	maturation of 5.8S rRNA from tricistronic rRNA transcript (SSU-rRNA, 5.8S rRNA, LSU-rRNA)	biological_process
GO:0000467	exonucleolytic trimming to generate mature 3'-end of 5.8S rRNA from tricistronic rRNA transcript (SSU-rRNA, 5.8S rRNA, LSU-rRNA)	biological_process
GO:0000468	generation of mature 3'-end of LSU-rRNA from tricistronic rRNA transcript (SSU-rRNA, 5.8S rRNA, LSU-rRNA)	biological_process
GO:0000469	cleavage involved in rRNA processing	biological_process
GO:0000470	maturation of LSU-rRNA	biological_process
GO:0000471	endonucleolytic cleavage in 3'-ETS of tricistronic rRNA transcript (SSU-rRNA, 5.8S rRNA, LSU-rRNA)	biological_process
GO:0000472	endonucleolytic cleavage to generate mature 5'-end of SSU-rRNA from (SSU-rRNA, 5.8S rRNA, LSU-rRNA)	biological_process
GO:0000473	maturation of LSU-rRNA from tetracistronic rRNA transcript (SSU-rRNA, 5.8S rRNA, 2S rRNA, LSU-rRNA)	biological_process
GO:0000474	maturation of SSU-rRNA from tetracistronic rRNA transcript (SSU-rRNA, 5.8S rRNA, 2S rRNA, LSU-rRNA)	biological_process
GO:0000475	maturation of 2S rRNA	biological_process
GO:0000476	maturation of 4.5S rRNA	biological_process
GO:0000477	generation of mature 5'-end of LSU-rRNA from tricistronic rRNA transcript (SSU-rRNA, 5.8S rRNA, LSU-rRNA)	biological_process
GO:0000478	endonucleolytic cleavage involved in rRNA processing	biological_process
GO:0000479	endonucleolytic cleavage of tricistronic rRNA transcript (SSU-rRNA, 5.8S rRNA, LSU-rRNA)	biological_process
GO:0000480	endonucleolytic cleavage in 5'-ETS of tricistronic rRNA transcript (SSU-rRNA, 5.8S rRNA, LSU-rRNA)	biological_process
GO:0000481	maturation of 5S rRNA	biological_process
GO:0000482	maturation of 5S rRNA from tetracistronic rRNA transcript (SSU-rRNA, 5.8S rRNA, LSU-rRNA)	biological_process
GO:0000483	endonucleolytic cleavage of tetracistronic rRNA transcript (SSU-rRNA, 5.8S rRNA, 2S rRNA, LSU-rRNA)	biological_process
GO:0000484	cleavage between SSU-rRNA and 5.8S rRNA of tetracistronic rRNA transcript (SSU-rRNA, 5.8S rRNA, 2S rRNA, LSU-rRNA)	biological_process
GO:0000485	cleavage between 2S rRNA and LSU-rRNA of tetracistronic rRNA transcript (SSU-rRNA, 5.8S rRNA, 2S rRNA, LSU-rRNA)	biological_process
GO:0000486	cleavage between 5.8S rRNA and 2S rRNA of tetracistronic rRNA transcript (SSU-rRNA, 5.8S rRNA, 2S rRNA, LSU-rRNA)	biological_process
GO:0000487	maturation of 5.8S rRNA from tetracistronic rRNA transcript (SSU-rRNA, 5.8S rRNA, 2S rRNA, LSU-rRNA)	biological_process
GO:0000488	maturation of LSU-rRNA from tetracistronic rRNA transcript (SSU-rRNA, LSU-rRNA, 4.5S-rRNA, 5S-rRNA)	biological_process
GO:0000489	maturation of SSU-rRNA from tetracistronic rRNA transcript (SSU-rRNA, LSU-rRNA, 4.5S-rRNA, 5S-rRNA)	biological_process
GO:0000491	small nucleolar ribonucleoprotein complex assembly	biological_process
GO:0000492	box C/D snoRNP assembly	biological_process
GO:0000493	box H/ACA snoRNP assembly	biological_process
GO:0000494	box C/D snoRNA 3'-end processing	biological_process
GO:0000495	box H/ACA snoRNA 3'-end processing	biological_process
GO:0000496	base pairing	molecular_function
GO:0000497	base pairing with DNA	molecular_function
GO:0000498	base pairing with RNA	molecular_function
GO:0000499	base pairing with mRNA	molecular_function
GO:0000500	RNA polymerase I upstream activating factor complex	cellular_component
GO:0000501	flocculation via cell wall protein-carbohydrate interaction	biological_process
GO:0000502	proteasome complex	cellular_component
GO:0000504	obsolete proteasome regulatory particle (sensu Bacteria)	cellular_component
GO:0000506	glycosylphosphatidylinositol-N-acetylglucosaminyltransferase (GPI-GnT) complex	cellular_component
GO:0000578	embryonic axis specification	biological_process
GO:0000700	mismatch base pair DNA N-glycosylase activity	molecular_function
GO:0000701	purine-specific mismatch base pair DNA N-glycosylase activity	molecular_function
GO:0000702	oxidized base lesion DNA N-glycosylase activity	molecular_function
GO:0000703	oxidized pyrimidine nucleobase lesion DNA N-glycosylase activity	molecular_function
GO:0000704	pyrimidine dimer DNA N-glycosylase activity	molecular_function
GO:0000705	achiasmate meiosis I	biological_process
GO:0000706	meiotic DNA double-strand break processing	biological_process
GO:0000707	meiotic DNA recombinase assembly	biological_process
GO:0000708	meiotic strand invasion	biological_process
GO:0000709	meiotic joint molecule formation	biological_process
GO:0000710	meiotic mismatch repair	biological_process
GO:0000711	meiotic DNA repair synthesis	biological_process
GO:0000712	resolution of meiotic recombination intermediates	biological_process
GO:0000713	meiotic heteroduplex formation	biological_process
GO:0000714	meiotic strand displacement	biological_process
GO:0000715	nucleotide-excision repair, DNA damage recognition	biological_process
GO:0000716	transcription-coupled nucleotide-excision repair, DNA damage recognition	biological_process
GO:0000717	nucleotide-excision repair, DNA duplex unwinding	biological_process
GO:0000718	nucleotide-excision repair, DNA damage removal	biological_process
GO:0000719	photoreactive repair	biological_process
GO:0000720	pyrimidine dimer repair by nucleotide-excision repair	biological_process
GO:0000721	(R,R)-butanediol dehydrogenase activity	molecular_function
GO:0000722	telomere maintenance via recombination	biological_process
GO:0000723	telomere maintenance	biological_process
GO:0000724	double-strand break repair via homologous recombination	biological_process
GO:0000725	recombinational repair	biological_process
GO:0000726	non-recombinational repair	biological_process
GO:0000727	double-strand break repair via break-induced replication	biological_process
GO:0000728	gene conversion at mating-type locus, DNA double-strand break formation	biological_process
GO:0000729	DNA double-strand break processing	biological_process
GO:0000730	DNA recombinase assembly	biological_process
GO:0000731	DNA synthesis involved in DNA repair	biological_process
GO:0000732	strand displacement	biological_process
GO:0000733	DNA strand renaturation	biological_process
GO:0000734	gene conversion at mating-type locus, DNA repair synthesis	biological_process
GO:0000735	removal of nonhomologous ends	biological_process
GO:0000736	double-strand break repair via single-strand annealing, removal of nonhomologous ends	biological_process
GO:0000737	DNA catabolic process, endonucleolytic	biological_process
GO:0000738	DNA catabolic process, exonucleolytic	biological_process
GO:0000739	obsolete DNA strand annealing activity	molecular_function
GO:0000740	nuclear membrane fusion	biological_process
GO:0000741	karyogamy	biological_process
GO:0000742	karyogamy involved in conjugation with cellular fusion	biological_process
GO:0000743	nuclear migration involved in conjugation with cellular fusion	biological_process
GO:0000744	karyogamy involved in conjugation with mutual genetic exchange	biological_process
GO:0000745	nuclear migration involved in conjugation with mutual genetic exchange	biological_process
GO:0000746	conjugation	biological_process
GO:0000747	conjugation with cellular fusion	biological_process
GO:0000748	conjugation with mutual genetic exchange	biological_process
GO:0000749	response to pheromone involved in conjugation with cellular fusion	biological_process
GO:0000750	pheromone-dependent signal transduction involved in conjugation with cellular fusion	biological_process
GO:0000751	mitotic cell cycle G1 arrest in response to pheromone	biological_process
GO:0000752	agglutination involved in conjugation with cellular fusion	biological_process
GO:0000753	cell morphogenesis involved in conjugation with cellular fusion	biological_process
GO:0000754	adaptation of signaling pathway by response to pheromone involved in conjugation with cellular fusion	biological_process
GO:0000755	cytogamy	biological_process
GO:0000756	response to pheromone involved in conjugation with mutual genetic exchange	biological_process
GO:0000757	signal transduction involved in conjugation with mutual genetic exchange	biological_process
GO:0000758	agglutination involved in conjugation with mutual genetic exchange	biological_process
GO:0000759	cell morphogenesis involved in conjugation with mutual genetic exchange	biological_process
GO:0000760	adaptation to pheromone involved in conjugation with mutual genetic exchange	biological_process
GO:0000761	conjugant formation	biological_process
GO:0000762	pheromone-induced unidirectional conjugation	biological_process
GO:0000763	obsolete cell morphogenesis involved in unidirectional conjugation	biological_process
GO:0000764	obsolete cellular morphogenesis involved in pheromone-induced unidirectional conjugation	biological_process
GO:0000765	response to pheromone involved in pheromone-induced unidirectional conjugation	biological_process
GO:0000766	negative adaptation of signaling pathway by response to pheromone involved in pheromone-induced unidirectional conjugation	biological_process
GO:0000767	cell morphogenesis involved in conjugation	biological_process
GO:0000768	syncytium formation by plasma membrane fusion	biological_process
GO:0000769	syncytium formation by mitosis without cytokinesis	biological_process
GO:0000770	peptide pheromone export	biological_process
GO:0000771	agglutination involved in conjugation	biological_process
GO:0000772	mating pheromone activity	molecular_function
GO:0000773	phosphatidyl-N-methylethanolamine N-methyltransferase activity	molecular_function
GO:0000774	adenyl-nucleotide exchange factor activity	molecular_function
GO:0000775	chromosome, centromeric region	cellular_component
GO:0000776	kinetochore	cellular_component
GO:0000777	condensed chromosome kinetochore	cellular_component
GO:0000778	condensed nuclear chromosome kinetochore	cellular_component
GO:0000779	condensed chromosome, centromeric region	cellular_component
GO:0000780	condensed nuclear chromosome, centromeric region	cellular_component
GO:0000781	chromosome, telomeric region	cellular_component
GO:0000782	telomere cap complex	cellular_component
GO:0000783	nuclear telomere cap complex	cellular_component
GO:0000784	nuclear chromosome, telomeric region	cellular_component
GO:0000785	chromatin	cellular_component
GO:0000786	nucleosome	cellular_component
GO:0000787	cytoplasmic nucleosome	cellular_component
GO:0000788	nuclear nucleosome	cellular_component
GO:0000789	cytoplasmic chromatin	cellular_component
GO:0000790	nuclear chromatin	cellular_component
GO:0000791	euchromatin	cellular_component
GO:0000792	heterochromatin	cellular_component
GO:0000793	condensed chromosome	cellular_component
GO:0000794	condensed nuclear chromosome	cellular_component
GO:0000795	synaptonemal complex	cellular_component
GO:0000796	condensin complex	cellular_component
GO:0000797	condensin core heterodimer	cellular_component
GO:0000798	nuclear cohesin complex	cellular_component
GO:0000799	nuclear condensin complex	cellular_component
GO:0000800	lateral element	cellular_component
GO:0000801	central element	cellular_component
GO:0000802	transverse filament	cellular_component
GO:0000803	sex chromosome	cellular_component
GO:0000804	W chromosome	cellular_component
GO:0000805	X chromosome	cellular_component
GO:0000806	Y chromosome	cellular_component
GO:0000807	Z chromosome	cellular_component
GO:0000808	origin recognition complex	cellular_component
GO:0000809	cytoplasmic origin of replication recognition complex	cellular_component
GO:0000810	diacylglycerol diphosphate phosphatase activity	molecular_function
GO:0000811	GINS complex	cellular_component
GO:0000812	Swr1 complex	cellular_component
GO:0000813	ESCRT I complex	cellular_component
GO:0000814	ESCRT II complex	cellular_component
GO:0000815	ESCRT III complex	cellular_component
GO:0000817	COMA complex	cellular_component
GO:0000818	nuclear MIS12/MIND complex	cellular_component
GO:0000819	sister chromatid segregation	biological_process
GO:0000820	regulation of glutamine family amino acid metabolic process	biological_process
GO:0000821	regulation of arginine metabolic process	biological_process
GO:0000822	inositol hexakisphosphate binding	molecular_function
GO:0000823	inositol-1,4,5-trisphosphate 6-kinase activity	molecular_function
GO:0000824	inositol tetrakisphosphate 3-kinase activity	molecular_function
GO:0000825	inositol tetrakisphosphate 6-kinase activity	molecular_function
GO:0000826	obsolete inositol pyrophosphate synthase activity	molecular_function
GO:0000827	inositol-1,3,4,5,6-pentakisphosphate kinase activity	molecular_function
GO:0000828	inositol hexakisphosphate kinase activity	molecular_function
GO:0000829	inositol heptakisphosphate kinase activity	molecular_function
GO:0000830	inositol hexakisphosphate 4-kinase activity	molecular_function
GO:0000831	inositol hexakisphosphate 6-kinase activity	molecular_function
GO:0000832	inositol hexakisphosphate 5-kinase activity	molecular_function
GO:0000833	inositol heptakisphosphate 4-kinase activity	molecular_function
GO:0000834	inositol heptakisphosphate 6-kinase activity	molecular_function
GO:0000835	ER ubiquitin ligase complex	cellular_component
GO:0000836	Hrd1p ubiquitin ligase complex	cellular_component
GO:0000837	Doa10p ubiquitin ligase complex	cellular_component
GO:0000838	Hrd1p ubiquitin ligase ERAD-M complex	cellular_component
GO:0000839	Hrd1p ubiquitin ligase ERAD-L complex	cellular_component
GO:0000900	translation repressor activity, nucleic acid binding	molecular_function
GO:0000901	translation repressor activity, non-nucleic acid binding	molecular_function
GO:0000902	cell morphogenesis	biological_process
GO:0000903	regulation of cell shape during vegetative growth phase	biological_process
GO:0000904	cell morphogenesis involved in differentiation	biological_process
GO:0000905	sporocarp development involved in asexual reproduction	biological_process
GO:0000906	6,7-dimethyl-8-ribityllumazine synthase activity	molecular_function
GO:0000907	sulfonate dioxygenase activity	molecular_function
GO:0000908	taurine dioxygenase activity	molecular_function
GO:0000909	sporocarp development involved in sexual reproduction	biological_process
GO:0000910	cytokinesis	biological_process
GO:0000911	cytokinesis by cell plate formation	biological_process
GO:0000912	assembly of actomyosin apparatus involved in cytokinesis	biological_process
GO:0000913	preprophase band assembly	biological_process
GO:0000914	phragmoplast assembly	biological_process
GO:0000915	actomyosin contractile ring assembly	biological_process
GO:0000916	actomyosin contractile ring contraction	biological_process
GO:0000917	barrier septum assembly	biological_process
GO:0000918	barrier septum site selection	biological_process
GO:0000919	cell plate assembly	biological_process
GO:0000920	cell separation after cytokinesis	biological_process
GO:0000921	septin ring assembly	biological_process
GO:0000922	spindle pole	cellular_component
GO:0000923	equatorial microtubule organizing center	cellular_component
GO:0000924	gamma-tubulin ring complex, centrosomal	cellular_component
GO:0000927	gamma-tubulin small complex, centrosomal	cellular_component
GO:0000928	gamma-tubulin small complex, spindle pole body	cellular_component
GO:0000930	gamma-tubulin complex	cellular_component
GO:0000931	gamma-tubulin large complex	cellular_component
GO:0000932	P-body	cellular_component
GO:0000933	adventitious septum	cellular_component
GO:0000934	porous cell septum	cellular_component
GO:0000935	barrier septum	cellular_component
GO:0000936	primary cell septum	cellular_component
GO:0000937	dolipore septum	cellular_component
GO:0000938	GARP complex	cellular_component
GO:0000939	condensed chromosome inner kinetochore	cellular_component
GO:0000940	condensed chromosome outer kinetochore	cellular_component
GO:0000941	condensed nuclear chromosome inner kinetochore	cellular_component
GO:0000942	condensed nuclear chromosome outer kinetochore	cellular_component
GO:0000943	retrotransposon nucleocapsid	cellular_component
GO:0000944	base pairing with rRNA	molecular_function
GO:0000945	base pairing with snRNA	molecular_function
GO:0000946	base pairing with tRNA	molecular_function
GO:0000947	amino acid catabolic process to alcohol via Ehrlich pathway	biological_process
GO:0000948	amino acid catabolic process to carboxylic acid via Ehrlich pathway	biological_process
GO:0000949	aromatic amino acid family catabolic process to alcohol via Ehrlich pathway	biological_process
GO:0000950	branched-chain amino acid catabolic process to alcohol via Ehrlich pathway	biological_process
GO:0000951	methionine catabolic process to 3-methylthiopropanol	biological_process
GO:0000952	aromatic amino acid family catabolic process to carboxylic acid via Ehrlich pathway	biological_process
GO:0000953	branched-chain amino acid catabolic process to carboxylic acid via Ehrlich pathway	biological_process
GO:0000954	methionine catabolic process to 3-methylthiopropanoate	biological_process
GO:0000955	amino acid catabolic process via Ehrlich pathway	biological_process
GO:0000956	nuclear-transcribed mRNA catabolic process	biological_process
GO:0000957	mitochondrial RNA catabolic process	biological_process
GO:0000958	mitochondrial mRNA catabolic process	biological_process
GO:0000959	mitochondrial RNA metabolic process	biological_process
GO:0000960	regulation of mitochondrial RNA catabolic process	biological_process
GO:0000961	negative regulation of mitochondrial RNA catabolic process	biological_process
GO:0000962	positive regulation of mitochondrial RNA catabolic process	biological_process
GO:0000963	mitochondrial RNA processing	biological_process
GO:0000964	mitochondrial RNA 5'-end processing	biological_process
GO:0000965	mitochondrial RNA 3'-end processing	biological_process
GO:0000966	RNA 5'-end processing	biological_process
GO:0000967	rRNA 5'-end processing	biological_process
GO:0000968	tRNA exon ligation	biological_process
GO:0000969	tRNA exon ligation utilizing ATP as source of linkage phosphate	biological_process
GO:0000970	tRNA exon ligation utilizing GTP as source of linkage phosphate	biological_process
GO:0000971	tRNA exon ligation utilizing 2',3' cyclic phosphate of 5'-exon as source of linkage phosphate	biological_process
GO:0000972	transcription-dependent tethering of RNA polymerase II gene DNA at nuclear periphery	biological_process
GO:0000973	posttranscriptional tethering of RNA polymerase II gene DNA at nuclear periphery	biological_process
GO:0000974	Prp19 complex	cellular_component
GO:0000975	regulatory region DNA binding	molecular_function
GO:0000976	transcription regulatory region sequence-specific DNA binding	molecular_function
GO:0000977	RNA polymerase II regulatory region sequence-specific DNA binding	molecular_function
GO:0000978	RNA polymerase II core promoter proximal region sequence-specific DNA binding	molecular_function
GO:0000979	RNA polymerase II core promoter sequence-specific DNA binding	molecular_function
GO:0000980	RNA polymerase II distal enhancer sequence-specific DNA binding	molecular_function
GO:0000981	RNA polymerase II transcription factor activity, sequence-specific DNA binding	molecular_function
GO:0000982	transcription factor activity, RNA polymerase II core promoter proximal region sequence-specific binding	molecular_function
GO:0000983	transcription factor activity, RNA polymerase II core promoter sequence-specific	molecular_function
GO:0000984	bacterial-type RNA polymerase regulatory region sequence-specific DNA binding	molecular_function
GO:0000985	bacterial-type RNA polymerase core promoter sequence-specific DNA binding	molecular_function
GO:0000986	bacterial-type RNA polymerase core promoter proximal region sequence-specific DNA binding	molecular_function
GO:0000987	core promoter proximal region sequence-specific DNA binding	molecular_function
GO:0000988	transcription factor activity, protein binding	molecular_function
GO:0000989	transcription factor activity, transcription factor binding	molecular_function
GO:0000990	transcription factor activity, core RNA polymerase binding	molecular_function
GO:0000991	transcription factor activity, core RNA polymerase II binding	molecular_function
GO:0000992	polymerase III regulatory region sequence-specific DNA binding	molecular_function
GO:0000993	RNA polymerase II core binding	molecular_function
GO:0000994	RNA polymerase III core binding	molecular_function
GO:0000995	transcription factor activity, core RNA polymerase III binding	molecular_function
GO:0000996	core DNA-dependent RNA polymerase binding promoter specificity activity	molecular_function
GO:0000997	mitochondrial RNA polymerase core promoter sequence-specific DNA binding	molecular_function
GO:0000999	RNA polymerase III type 1 promoter transcriptional preinitiation complex assembly	biological_process
GO:0001000	bacterial-type RNA polymerase core enzyme binding	molecular_function
GO:0001001	mitochondrial single-subunit type RNA polymerase binding	molecular_function
GO:0001002	RNA polymerase III type 1 promoter sequence-specific DNA binding	molecular_function
GO:0001003	RNA polymerase III type 2 promoter sequence-specific DNA binding	molecular_function
GO:0001004	transcription factor activity, RNA polymerase III promoter sequence-specific binding, TFIIIB recruiting	molecular_function
GO:0001005	transcription factor activity, RNA polymerase III type 1 promoter sequence-specific binding, TFIIIB recruiting	molecular_function
GO:0001006	RNA polymerase III type 3 promoter sequence-specific DNA binding	molecular_function
GO:0001007	transcription factor activity, RNA polymerase III transcription factor binding	molecular_function
GO:0001008	transcription factor activity, RNA polymerase III type 2 promoter sequence-specific binding, TFIIIB recruiting	molecular_function
GO:0001009	transcription from RNA polymerase III type 2 promoter	biological_process
GO:0001010	transcription factor activity, sequence-specific DNA binding transcription factor recruiting	molecular_function
GO:0001011	transcription factor activity, sequence-specific DNA binding, RNA polymerase recruiting	molecular_function
GO:0001012	RNA polymerase II regulatory region DNA binding	molecular_function
GO:0001013	RNA polymerase I regulatory region DNA binding	molecular_function
GO:0001014	snoRNA transcription from a type 2 RNA polymerase III promoter	biological_process
GO:0001015	snoRNA transcription from an RNA polymerase II promoter	biological_process
GO:0001016	RNA polymerase III regulatory region DNA binding	molecular_function
GO:0001017	bacterial-type RNA polymerase regulatory region DNA binding	molecular_function
GO:0001018	mitochondrial RNA polymerase regulatory region DNA binding	molecular_function
GO:0001019	plastid RNA polymerase regulatory region DNA binding	molecular_function
GO:0001020	RNA polymerase III type 3 promoter transcriptional preinitiation complex assembly	biological_process
GO:0001021	RNA polymerase III type 2 promoter transcriptional preinitiation complex assembly	biological_process
GO:0001022	transcription initiation from RNA polymerase III type 1 promoter	biological_process
GO:0001023	transcription initiation from RNA polymerase III type 2 promoter	biological_process
GO:0001024	transcription initiation from RNA polymerase III type 3 promoter	biological_process
GO:0001025	RNA polymerase III transcription factor binding	molecular_function
GO:0001026	TFIIIB-type transcription factor activity	molecular_function
GO:0001027	RNA polymerase III type 1 promoter TFIIIB-type transcription factor activity	molecular_function
GO:0001028	RNA polymerase III type 2 promoter TFIIIB-type transcription factor activity	molecular_function
GO:0001029	RNA polymerase III type 3 promoter TFIIIB-type transcription factor activity	molecular_function
GO:0001030	RNA polymerase III type 1 promoter DNA binding	molecular_function
GO:0001031	RNA polymerase III type 2 promoter DNA binding	molecular_function
GO:0001032	RNA polymerase III type 3 promoter DNA binding	molecular_function
GO:0001033	transcription factor activity, RNA polymerase III type 3 promoter TFIIIB recruiting	molecular_function
GO:0001034	RNA polymerase III transcription factor activity, sequence-specific DNA binding	molecular_function
GO:0001035	transcription from RNA polymerase III type 3 promoter	biological_process
GO:0001036	transcription initiation from RNA polymerase III hybrid type promoter	biological_process
GO:0001037	RNA polymerase III hybrid type promoter DNA binding	molecular_function
GO:0001038	RNA polymerase III hybrid type promoter TFIIIB recruiting transcription factor activity	molecular_function
GO:0001039	RNA polymerase III hybrid type promoter sequence-specific DNA binding	molecular_function
GO:0001040	RNA polymerase III hybrid type promoter TFIIIB-type transcription factor activity	molecular_function
GO:0001041	transcription from a RNA polymerase III hybrid type promoter	biological_process
GO:0001042	RNA polymerase I core binding	molecular_function
GO:0001043	RNA polymerase III hybrid type promoter transcriptional preinitiation complex assembly	biological_process
GO:0001044	mitochondrial RNA polymerase regulatory region sequence-specific DNA binding	molecular_function
GO:0001045	mitochondrial RNA polymerase core promoter proximal region sequence-specific DNA binding	molecular_function
GO:0001046	core promoter sequence-specific DNA binding	molecular_function
GO:0001047	core promoter binding	molecular_function
GO:0001048	RNA polymerase IV core binding	molecular_function
GO:0001049	RNA polymerase V core binding	molecular_function
GO:0001050	single-subunit type RNA polymerase binding	molecular_function
GO:0001051	plastid single-subunit type RNA polymerase binding	molecular_function
GO:0001052	plastid PEP RNA polymerase core enzyme binding	molecular_function
GO:0001053	plastid sigma factor activity	molecular_function
GO:0001054	RNA polymerase I activity	molecular_function
GO:0001055	RNA polymerase II activity	molecular_function
GO:0001056	RNA polymerase III activity	molecular_function
GO:0001057	RNA polymerase IV activity	molecular_function
GO:0001058	RNA polymerase V activity	molecular_function
GO:0001059	transcription from RNA polymerase IV promoter	biological_process
GO:0001060	transcription from RNA polymerase V promoter	biological_process
GO:0001061	bacterial-type RNA polymerase activity	molecular_function
GO:0001062	plastid PEP-A RNA polymerase activity	molecular_function
GO:0001063	plastid PEP-B RNA polymerase activity	molecular_function
GO:0001064	single subunit type RNA polymerase activity	molecular_function
GO:0001065	mitochondrial single subunit type RNA polymerase activity	molecular_function
GO:0001066	plastid single subunit type RNA polymerase activity	molecular_function
GO:0001067	regulatory region nucleic acid binding	molecular_function
GO:0001068	transcription regulatory region RNA binding	molecular_function
GO:0001069	regulatory region RNA binding	molecular_function
GO:0001070	RNA binding transcription factor activity	molecular_function
GO:0001071	nucleic acid binding transcription factor activity	molecular_function
GO:0001072	transcription antitermination factor activity, RNA binding	molecular_function
GO:0001073	transcription antitermination factor activity, DNA binding	molecular_function
GO:0001074	transcription factor activity, RNA polymerase II core promoter proximal region sequence-specific binding involved in preinitiation complex assembly	molecular_function
GO:0001075	transcription factor activity, RNA polymerase II core promoter sequence-specific binding involved in preinitiation complex assembly	molecular_function
GO:0001076	transcription factor activity, RNA polymerase II transcription factor binding	molecular_function
GO:0001077	transcriptional activator activity, RNA polymerase II core promoter proximal region sequence-specific binding	molecular_function
GO:0001078	transcriptional repressor activity, RNA polymerase II core promoter proximal region sequence-specific binding	molecular_function
GO:0001079	nitrogen catabolite regulation of transcription from RNA polymerase II promoter	biological_process
GO:0001080	nitrogen catabolite activation of transcription from RNA polymerase II promoter	biological_process
GO:0001081	nitrogen catabolite repression of transcription from RNA polymerase II promoter	biological_process
GO:0001082	transcription factor activity, RNA polymerase I transcription factor binding	molecular_function
GO:0001083	transcription factor activity, RNA polymerase II basal transcription factor binding	molecular_function
GO:0001084	transcription factor activity, TFIID-class binding	molecular_function
GO:0001085	RNA polymerase II transcription factor binding	molecular_function
GO:0001086	transcription factor activity, TFIIA-class binding	molecular_function
GO:0001087	transcription factor activity, TFIIB-class binding	molecular_function
GO:0001088	transcription factor activity, TFIIE-class binding	molecular_function
GO:0001089	transcription factor activity, TFIIF-class transcription factor binding	molecular_function
GO:0001090	transcription factor activity, TFIIH-class binding	molecular_function
GO:0001091	RNA polymerase II basal transcription factor binding	molecular_function
GO:0001092	TFIIA-class transcription factor binding	molecular_function
GO:0001093	TFIIB-class transcription factor binding	molecular_function
GO:0001094	TFIID-class transcription factor binding	molecular_function
GO:0001095	TFIIE-class transcription factor binding	molecular_function
GO:0001096	TFIIF-class transcription factor binding	molecular_function
GO:0001097	TFIIH-class transcription factor binding	molecular_function
GO:0001098	basal transcription machinery binding	molecular_function
GO:0001099	basal RNA polymerase II transcription machinery binding	molecular_function
GO:0001100	negative regulation of exit from mitosis	biological_process
GO:0001101	response to acid chemical	biological_process
GO:0001102	RNA polymerase II activating transcription factor binding	molecular_function
GO:0001103	RNA polymerase II repressing transcription factor binding	molecular_function
GO:0001104	RNA polymerase II transcription cofactor activity	molecular_function
GO:0001105	RNA polymerase II transcription coactivator activity	molecular_function
GO:0001106	RNA polymerase II transcription corepressor activity	molecular_function
GO:0001108	bacterial-type RNA polymerase holo enzyme binding	molecular_function
GO:0001109	promoter clearance during DNA-templated transcription	biological_process
GO:0001110	promoter clearance from RNA polymerase III promoter	biological_process
GO:0001111	promoter clearance from RNA polymerase II promoter	biological_process
GO:0001112	DNA-templated transcriptional open complex formation	biological_process
GO:0001113	transcriptional open complex formation at RNA polymerase II promoter	biological_process
GO:0001114	protein-DNA-RNA complex	cellular_component
GO:0001115	protein-DNA-RNA complex subunit organization	biological_process
GO:0001116	protein-DNA-RNA complex assembly	biological_process
GO:0001117	protein-DNA-RNA complex disassembly	biological_process
GO:0001118	transcription ternary complex disassembly	biological_process
GO:0001119	protein-DNA-RNA complex remodeling	biological_process
GO:0001120	protein-DNA complex remodeling	biological_process
GO:0001121	transcription from bacterial-type RNA polymerase promoter	biological_process
GO:0001122	promoter clearance from bacterial-type RNA polymerase promoter	biological_process
GO:0001123	transcription initiation from bacterial-type RNA polymerase promoter	biological_process
GO:0001124	transcription elongation from bacterial-type RNA polymerase promoter	biological_process
GO:0001125	transcription termination from bacterial-type RNA polymerase promoter	biological_process
GO:0001126	bacterial-type RNA polymerase preinitiation complex assembly	biological_process
GO:0001127	transcriptional open complex formation at bacterial-type RNA polymerase promoter	biological_process
GO:0001128	RNA polymerase II transcription coactivator activity involved in preinitiation complex assembly	molecular_function
GO:0001129	RNA polymerase II transcription factor activity, TBP-class protein binding, involved in preinitiation complex assembly	molecular_function
GO:0001130	bacterial-type RNA polymerase transcription factor activity, sequence-specific DNA binding	molecular_function
GO:0001131	transcription factor activity, bacterial-type RNA polymerase core promoter proximal region sequence-specific binding	molecular_function
GO:0001132	RNA polymerase II transcription factor activity, TBP-class protein binding	molecular_function
GO:0001133	RNA polymerase II transcription factor activity, sequence-specific transcription regulatory region DNA binding	molecular_function
GO:0001134	transcription factor activity, transcription factor recruiting	molecular_function
GO:0001135	transcription factor activity, RNA polymerase II transcription factor recruiting	molecular_function
GO:0001136	transcription factor activity, TFIIE-class transcription factor recruiting	molecular_function
GO:0001137	transcription factor activity, TFIIF-class transcription factor recruiting	molecular_function
GO:0001138	transcription factor activity, TFIIH-class transcription factor recruiting	molecular_function
GO:0001139	transcription factor activity, core RNA polymerase II recruiting	molecular_function
GO:0001140	transcriptional activator activity, bacterial-type RNA polymerase core promoter proximal region sequence-specific binding	molecular_function
GO:0001141	transcriptional repressor activity, bacterial-type RNA polymerase core promoter proximal region sequence-specific binding	molecular_function
GO:0001142	mitochondrial RNA polymerase transcription factor activity, sequence-specific DNA binding	molecular_function
GO:0001143	mitochondrial RNA polymerase core promoter sequence-specific DNA binding transcription factor activity	molecular_function
GO:0001144	transcription factor activity, mitochondrial RNA polymerase core promoter proximal region sequence-specific binding	molecular_function
GO:0001145	mitochondrial RNA polymerase termination site sequence-specific DNA binding	molecular_function
GO:0001146	transcription factor activity, mitochondrial RNA polymerase terminator site sequence-specific binding	molecular_function
GO:0001147	transcription termination site sequence-specific DNA binding	molecular_function
GO:0001148	bacterial-type RNA polymerase termination site sequence-specific DNA binding	molecular_function
GO:0001149	transcription factor activity, bacterial-type RNA polymerase termination site sequence-specific binding	molecular_function
GO:0001150	bacterial-type RNA polymerase enhancer sequence-specific DNA binding	molecular_function
GO:0001151	transcription factor activity, bacterial-type RNA polymerase transcription enhancer sequence-specific binding	molecular_function
GO:0001152	transcription factor activity, RNA polymerase III type 1 promoter sequence-specific binding, TFIIIC recruiting	molecular_function
GO:0001153	transcription factor activity, RNA polymerase III transcription factor recruiting	molecular_function
GO:0001154	TFIIIB-class transcription factor binding	molecular_function
GO:0001155	TFIIIA-class transcription factor binding	molecular_function
GO:0001156	TFIIIC-class transcription factor binding	molecular_function
GO:0001158	enhancer sequence-specific DNA binding	molecular_function
GO:0001159	core promoter proximal region DNA binding	molecular_function
GO:0001160	transcription termination site DNA binding	molecular_function
GO:0001161	intronic transcription regulatory region sequence-specific DNA binding	molecular_function
GO:0001162	RNA polymerase II intronic transcription regulatory region sequence-specific DNA binding	molecular_function
GO:0001163	RNA polymerase I regulatory region sequence-specific DNA binding	molecular_function
GO:0001164	RNA polymerase I CORE element sequence-specific DNA binding	molecular_function
GO:0001165	RNA polymerase I upstream control element sequence-specific DNA binding	molecular_function
GO:0001166	RNA polymerase I enhancer sequence-specific DNA binding	molecular_function
GO:0001167	RNA polymerase I transcription factor activity, sequence-specific DNA binding	molecular_function
GO:0001168	transcription factor activity, RNA polymerase I upstream control element sequence-specific binding	molecular_function
GO:0001169	transcription factor activity, RNA polymerase I CORE element sequence-specific binding	molecular_function
GO:0001170	transcription factor activity, RNA polymerase I enhancer sequence-specific binding	molecular_function
GO:0001171	reverse transcription	biological_process
GO:0001172	transcription, RNA-templated	biological_process
GO:0001173	DNA-templated transcriptional start site selection	biological_process
GO:0001174	transcriptional start site selection at RNA polymerase II promoter	biological_process
GO:0001175	transcriptional start site selection at RNA polymerase III promoter	biological_process
GO:0001176	transcriptional start site selection at bacterial-type RNA polymerase promoter	biological_process
GO:0001177	regulation of transcriptional open complex formation at RNA polymerase II promoter	biological_process
GO:0001178	regulation of transcriptional start site selection at RNA polymerase II promoter	biological_process
GO:0001179	RNA polymerase I transcription factor binding	molecular_function
GO:0001180	transcription initiation from RNA polymerase I promoter for nuclear large rRNA transcript	biological_process
GO:0001181	transcription factor activity, core RNA polymerase I binding	molecular_function
GO:0001182	promoter clearance from RNA polymerase I promoter	biological_process
GO:0001183	transcription elongation from RNA polymerase I promoter for nuclear large rRNA transcript	biological_process
GO:0001184	promoter clearance from RNA polymerase I promoter for nuclear large rRNA transcript	biological_process
GO:0001185	termination of RNA polymerase I transcription from promoter for nuclear large rRNA transcript	biological_process
GO:0001186	transcription factor activity, RNA polymerase I transcription factor recruiting	molecular_function
GO:0001187	transcription factor activity, RNA polymerase I CORE element binding transcription factor recruiting	molecular_function
GO:0001188	RNA polymerase I transcriptional preinitiation complex assembly	biological_process
GO:0001189	RNA polymerase I transcriptional preinitiation complex assembly at the promoter for the nuclear large rRNA transcript	biological_process
GO:0001190	transcriptional activator activity, RNA polymerase II transcription factor binding	molecular_function
GO:0001191	transcriptional repressor activity, RNA polymerase II transcription factor binding	molecular_function
GO:0001192	maintenance of transcriptional fidelity during DNA-templated transcription elongation	biological_process
GO:0001193	maintenance of transcriptional fidelity during DNA-templated transcription elongation from RNA polymerase II promoter	biological_process
GO:0001194	maintenance of transcriptional fidelity during DNA-templated transcription elongation from bacterial-type RNA polymerase promoter	biological_process
GO:0001195	maintenance of transcriptional fidelity during DNA-templated transcription elongation from RNA polymerase III promoter	biological_process
GO:0001196	regulation of mating-type specific transcription from RNA polymerase II promoter	biological_process
GO:0001197	positive regulation of mating-type specific transcription from RNA polymerase II promoter	biological_process
GO:0001198	negative regulation of mating-type specific transcription from RNA polymerase II promoter	biological_process
GO:0001199	transcription factor activity, metal ion regulated sequence-specific DNA binding	molecular_function
GO:0001200	RNA polymerase II transcription factor activity, metal ion regulated sequence-specific DNA binding	molecular_function
GO:0001201	RNA polymerase II transcription factor activity, metal ion regulated core promoter proximal region sequence-specific binding	molecular_function
GO:0001202	RNA polymerase II transcription factor activity, copper ion regulated core promoter proximal region sequence-specific binding	molecular_function
GO:0001203	RNA polymerase II transcription factor activity, zinc ion regulated core promoter proximal region sequence-specific DNA binding	molecular_function
GO:0001204	bacterial-type RNA polymerase transcription factor activity, metal ion regulated sequence-specific DNA binding	molecular_function
GO:0001205	transcriptional activator activity, RNA polymerase II distal enhancer sequence-specific binding	molecular_function
GO:0001206	transcriptional repressor activity, RNA polymerase II distal enhancer sequence-specific binding	molecular_function
GO:0001207	histone displacement	biological_process
GO:0001208	histone H2A-H2B dimer displacement	biological_process
GO:0001209	transcriptional activator activity, metal ion regulated sequence-specific DNA binding	molecular_function
GO:0001210	transcriptional repressor activity, metal ion regulated sequence-specific DNA binding	molecular_function
GO:0001211	RNA polymerase II transcriptional activator activity, copper ion regulated core promoter proximal region sequence-specific binding	molecular_function
GO:0001212	RNA polymerase II transcriptional activator activity, zinc ion regulated core promoter proximal region sequence-specific binding	molecular_function
GO:0001213	RNA polymerase II transcriptional activator activity, metal ion regulated core promoter proximal region sequence-specific binding	molecular_function
GO:0001214	RNA polymerase II transcriptional repressor activity, metal ion regulated core promoter proximal region sequence-specific binding	molecular_function
GO:0001215	bacterial-type RNA polymerase transcriptional activator activity, metal ion regulated sequence-specific DNA binding	molecular_function
GO:0001216	bacterial-type RNA polymerase transcriptional activator activity, sequence-specific DNA binding	molecular_function
GO:0001217	bacterial-type RNA polymerase transcriptional repressor activity, sequence-specific DNA binding	molecular_function
GO:0001218	bacterial-type RNA polymerase transcriptional repressor activity, metal ion regulated sequence-specific DNA binding	molecular_function
GO:0001219	bacterial-type RNA polymerase transcriptional repressor activity, copper ion regulated sequence-specific DNA binding	molecular_function
GO:0001220	bacterial-type RNA polymerase transcriptional repressor activity, cadmium ion regulated sequence-specific DNA binding	molecular_function
GO:0001221	transcription cofactor binding	molecular_function
GO:0001222	transcription corepressor binding	molecular_function
GO:0001223	transcription coactivator binding	molecular_function
GO:0001224	RNA polymerase II transcription cofactor binding	molecular_function
GO:0001225	RNA polymerase II transcription coactivator binding	molecular_function
GO:0001226	RNA polymerase II transcription corepressor binding	molecular_function
GO:0001227	transcriptional repressor activity, RNA polymerase II transcription regulatory region sequence-specific binding	molecular_function
GO:0001228	transcriptional activator activity, RNA polymerase II transcription regulatory region sequence-specific binding	molecular_function
GO:0001300	chronological cell aging	biological_process
GO:0001301	progressive alteration of chromatin involved in cell aging	biological_process
GO:0001302	replicative cell aging	biological_process
GO:0001303	nucleolar fragmentation involved in replicative aging	biological_process
GO:0001304	progressive alteration of chromatin involved in replicative cell aging	biological_process
GO:0001305	progressive alteration of chromatin involved in chronological cell aging	biological_process
GO:0001306	age-dependent response to oxidative stress	biological_process
GO:0001307	extrachromosomal circular DNA accumulation involved in replicative cell aging	biological_process
GO:0001308	negative regulation of chromatin silencing involved in replicative cell aging	biological_process
GO:0001309	obsolete age-dependent telomere shortening	biological_process
GO:0001310	extrachromosomal rDNA circle accumulation involved in replicative cell aging	biological_process
GO:0001311	formation of extrachromosomal circular rDNA by homologous recombination involved in replicative cell aging	biological_process
GO:0001312	replication of extrachromosomal rDNA circles involved in replicative cell aging	biological_process
GO:0001313	formation of extrachromosomal circular DNA involved in replicative cell aging	biological_process
GO:0001314	replication of extrachromosomal circular DNA involved in replicative cell aging	biological_process
GO:0001315	age-dependent response to reactive oxygen species	biological_process
GO:0001316	age-dependent response to reactive oxygen species involved in replicative cell aging	biological_process
GO:0001317	accumulation of oxidatively modified proteins involved in replicative cell aging	biological_process
GO:0001318	formation of oxidatively modified proteins involved in replicative cell aging	biological_process
GO:0001319	inheritance of oxidatively modified proteins involved in replicative cell aging	biological_process
GO:0001320	age-dependent response to reactive oxygen species involved in chronological cell aging	biological_process
GO:0001321	age-dependent general metabolic decline involved in replicative cell aging	biological_process
GO:0001322	age-dependent response to oxidative stress involved in replicative cell aging	biological_process
GO:0001323	age-dependent general metabolic decline involved in chronological cell aging	biological_process
GO:0001324	age-dependent response to oxidative stress involved in chronological cell aging	biological_process
GO:0001325	formation of extrachromosomal circular DNA	biological_process
GO:0001326	replication of extrachromosomal circular DNA	biological_process
GO:0001400	mating projection base	cellular_component
GO:0001401	mitochondrial sorting and assembly machinery complex	cellular_component
GO:0001402	signal transduction involved in filamentous growth	biological_process
GO:0001403	invasive growth in response to glucose limitation	biological_process
GO:0001404	obsolete invasive growth	biological_process
GO:0001405	presequence translocase-associated import motor	cellular_component
GO:0001406	glycerophosphodiester transmembrane transporter activity	molecular_function
GO:0001407	glycerophosphodiester transmembrane transport	biological_process
GO:0001408	guanine nucleotide transport	biological_process
GO:0001409	guanine nucleotide transmembrane transporter activity	molecular_function
GO:0001410	chlamydospore formation	biological_process
GO:0001411	hyphal tip	cellular_component
GO:0001501	skeletal system development	biological_process
GO:0001502	cartilage condensation	biological_process
GO:0001503	ossification	biological_process
GO:0001504	neurotransmitter uptake	biological_process
GO:0001505	regulation of neurotransmitter levels	biological_process
GO:0001506	obsolete neurotransmitter biosynthetic process and storage	biological_process
GO:0001507	acetylcholine catabolic process in synaptic cleft	biological_process
GO:0001508	action potential	biological_process
GO:0001509	obsolete legumain activity	molecular_function
GO:0001510	RNA methylation	biological_process
GO:0001511	obsolete fibrillin	molecular_function
GO:0001512	dihydronicotinamide riboside quinone reductase activity	molecular_function
GO:0001514	selenocysteine incorporation	biological_process
GO:0001515	opioid peptide activity	molecular_function
GO:0001516	prostaglandin biosynthetic process	biological_process
GO:0001517	N-acetylglucosamine 6-O-sulfotransferase activity	molecular_function
GO:0001518	voltage-gated sodium channel complex	cellular_component
GO:0001519	peptide amidation	biological_process
GO:0001520	outer dense fiber	cellular_component
GO:0001522	pseudouridine synthesis	biological_process
GO:0001523	retinoid metabolic process	biological_process
GO:0001524	obsolete globin	molecular_function
GO:0001525	angiogenesis	biological_process
GO:0001526	obsolete proteoglycan sulfate transfer	biological_process
GO:0001527	microfibril	cellular_component
GO:0001528	obsolete elastin	molecular_function
GO:0001529	obsolete elastin	cellular_component
GO:0001530	lipopolysaccharide binding	molecular_function
GO:0001531	interleukin-21 receptor binding	molecular_function
GO:0001532	interleukin-21 receptor activity	molecular_function
GO:0001533	cornified envelope	cellular_component
GO:0001534	radial spoke	cellular_component
GO:0001535	radial spoke head	cellular_component
GO:0001536	radial spoke stalk	cellular_component
GO:0001537	N-acetylgalactosamine 4-O-sulfotransferase activity	molecular_function
GO:0001539	cilium or flagellum-dependent cell motility	biological_process
GO:0001540	amyloid-beta binding	molecular_function
GO:0001541	ovarian follicle development	biological_process
GO:0001542	ovulation from ovarian follicle	biological_process
GO:0001543	ovarian follicle rupture	biological_process
GO:0001544	initiation of primordial ovarian follicle growth	biological_process
GO:0001545	primary ovarian follicle growth	biological_process
GO:0001546	preantral ovarian follicle growth	biological_process
GO:0001547	antral ovarian follicle growth	biological_process
GO:0001548	follicular fluid formation in ovarian follicle antrum	biological_process
GO:0001549	cumulus cell differentiation	biological_process
GO:0001550	ovarian cumulus expansion	biological_process
GO:0001551	ovarian follicle endowment	biological_process
GO:0001552	ovarian follicle atresia	biological_process
GO:0001553	luteinization	biological_process
GO:0001554	luteolysis	biological_process
GO:0001555	oocyte growth	biological_process
GO:0001556	oocyte maturation	biological_process
GO:0001557	obsolete metabolic process resulting in cell growth	biological_process
GO:0001558	regulation of cell growth	biological_process
GO:0001559	regulation of cell growth by detection of nuclear:cytoplasmic ratio	biological_process
GO:0001560	regulation of cell growth by extracellular stimulus	biological_process
GO:0001561	fatty acid alpha-oxidation	biological_process
GO:0001562	response to protozoan	biological_process
GO:0001563	detection of protozoan	biological_process
GO:0001564	obsolete resistance to pathogenic protozoa	biological_process
GO:0001565	phorbol ester receptor activity	molecular_function
GO:0001566	non-kinase phorbol ester receptor activity	molecular_function
GO:0001567	cholesterol 25-hydroxylase activity	molecular_function
GO:0001568	blood vessel development	biological_process
GO:0001569	branching involved in blood vessel morphogenesis	biological_process
GO:0001570	vasculogenesis	biological_process
GO:0001571	non-tyrosine kinase fibroblast growth factor receptor activity	molecular_function
GO:0001572	lactosylceramide biosynthetic process	biological_process
GO:0001573	ganglioside metabolic process	biological_process
GO:0001574	ganglioside biosynthetic process	biological_process
GO:0001575	globoside metabolic process	biological_process
GO:0001576	globoside biosynthetic process	biological_process
GO:0001577	obsolete galectin	molecular_function
GO:0001578	microtubule bundle formation	biological_process
GO:0001579	medium-chain fatty acid transport	biological_process
GO:0001580	detection of chemical stimulus involved in sensory perception of bitter taste	biological_process
GO:0001581	detection of chemical stimulus involved in sensory perception of sour taste	biological_process
GO:0001582	detection of chemical stimulus involved in sensory perception of sweet taste	biological_process
GO:0001583	detection of chemical stimulus involved in sensory perception of salty taste	biological_process
GO:0001584	obsolete rhodopsin-like receptor activity	molecular_function
GO:0001586	Gi/o-coupled serotonin receptor activity	molecular_function
GO:0001587	Gq/11-coupled serotonin receptor activity	molecular_function
GO:0001588	dopamine neurotransmitter receptor activity, coupled via Gs	molecular_function
GO:0001591	dopamine neurotransmitter receptor activity, coupled via Gi/Go	molecular_function
GO:0001594	trace-amine receptor activity	molecular_function
GO:0001595	angiotensin receptor activity	molecular_function
GO:0001596	angiotensin type I receptor activity	molecular_function
GO:0001597	obsolete apelin-like receptor	molecular_function
GO:0001598	obsolete chemokine receptor-like receptor activity	molecular_function
GO:0001601	peptide YY receptor activity	molecular_function
GO:0001602	pancreatic polypeptide receptor activity	molecular_function
GO:0001603	obsolete vasopressin-like receptor activity	molecular_function
GO:0001604	urotensin II receptor activity	molecular_function
GO:0001605	adrenomedullin receptor activity	molecular_function
GO:0001606	obsolete GPR37/endothelin B-like receptor activity	molecular_function
GO:0001607	neuromedin U receptor activity	molecular_function
GO:0001608	G-protein coupled nucleotide receptor activity	molecular_function
GO:0001609	G-protein coupled adenosine receptor activity	molecular_function
GO:0001614	purinergic nucleotide receptor activity	molecular_function
GO:0001615	obsolete thyrotropin releasing hormone and secretagogue-like receptors activity	molecular_function
GO:0001616	growth hormone secretagogue receptor activity	molecular_function
GO:0001617	obsolete growth hormone secretagogue-like receptor activity	molecular_function
GO:0001618	virus receptor activity	molecular_function
GO:0001619	obsolete lysosphingolipid and lysophosphatidic acid receptor activity	molecular_function
GO:0001621	ADP receptor activity	molecular_function
GO:0001626	nociceptin receptor activity	molecular_function
GO:0001627	obsolete leucine-rich G-protein receptor-like receptor activity	molecular_function
GO:0001628	obsolete gastropyloric receptor activity	molecular_function
GO:0001629	obsolete G-protein receptor 45-like receptor activity	molecular_function
GO:0001630	obsolete GP40-like receptor activity	molecular_function
GO:0001631	cysteinyl leukotriene receptor activity	molecular_function
GO:0001632	leukotriene B4 receptor activity	molecular_function
GO:0001633	obsolete secretin-like receptor activity	molecular_function
GO:0001634	pituitary adenylate cyclase-activating polypeptide receptor activity	molecular_function
GO:0001635	calcitonin gene-related peptide receptor activity	molecular_function
GO:0001636	obsolete corticotrophin-releasing factor gastric inhibitory peptide-like receptor activity	molecular_function
GO:0001637	G-protein coupled chemoattractant receptor activity	molecular_function
GO:0001639	PLC activating G-protein coupled glutamate receptor activity	molecular_function
GO:0001640	adenylate cyclase inhibiting G-protein coupled glutamate receptor activity	molecular_function
GO:0001641	group II metabotropic glutamate receptor activity	molecular_function
GO:0001642	group III metabotropic glutamate receptor activity	molecular_function
GO:0001646	cAMP receptor activity	molecular_function
GO:0001647	G-protein coupled cytokinin receptor activity	molecular_function
GO:0001648	proteinase activated receptor activity	molecular_function
GO:0001649	osteoblast differentiation	biological_process
GO:0001650	fibrillar center	cellular_component
GO:0001651	dense fibrillar component	cellular_component
GO:0001652	granular component	cellular_component
GO:0001653	peptide receptor activity	molecular_function
GO:0001654	eye development	biological_process
GO:0001655	urogenital system development	biological_process
GO:0001656	metanephros development	biological_process
GO:0001657	ureteric bud development	biological_process
GO:0001658	branching involved in ureteric bud morphogenesis	biological_process
GO:0001659	temperature homeostasis	biological_process
GO:0001660	fever generation	biological_process
GO:0001661	conditioned taste aversion	biological_process
GO:0001662	behavioral fear response	biological_process
GO:0001664	G-protein coupled receptor binding	molecular_function
GO:0001665	alpha-N-acetylgalactosaminide alpha-2,6-sialyltransferase activity	molecular_function
GO:0001666	response to hypoxia	biological_process
GO:0001667	ameboidal-type cell migration	biological_process
GO:0001669	acrosomal vesicle	cellular_component
GO:0001671	ATPase activator activity	molecular_function
GO:0001672	regulation of chromatin assembly or disassembly	biological_process
GO:0001673	male germ cell nucleus	cellular_component
GO:0001674	female germ cell nucleus	cellular_component
GO:0001675	acrosome assembly	biological_process
GO:0001676	long-chain fatty acid metabolic process	biological_process
GO:0001677	formation of translation initiation ternary complex	biological_process
GO:0001678	cellular glucose homeostasis	biological_process
GO:0001680	tRNA 3'-terminal CCA addition	biological_process
GO:0001681	sialate O-acetylesterase activity	molecular_function
GO:0001682	tRNA 5'-leader removal	biological_process
GO:0001683	obsolete axonemal dynein heavy chain	cellular_component
GO:0001684	obsolete axonemal dynein intermediate chain	cellular_component
GO:0001685	obsolete axonemal dynein intermediate light chain	cellular_component
GO:0001686	obsolete axonemal dynein light chain	cellular_component
GO:0001687	obsolete cytoplasmic dynein heavy chain	cellular_component
GO:0001688	obsolete cytoplasmic dynein intermediate chain	cellular_component
GO:0001689	obsolete cytoplasmic dynein intermediate light chain	cellular_component
GO:0001690	obsolete cytoplasmic dynein light chain	cellular_component
GO:0001691	pseudophosphatase activity	molecular_function
GO:0001692	histamine metabolic process	biological_process
GO:0001694	histamine biosynthetic process	biological_process
GO:0001695	histamine catabolic process	biological_process
GO:0001696	gastric acid secretion	biological_process
GO:0001697	histamine-induced gastric acid secretion	biological_process
GO:0001698	gastrin-induced gastric acid secretion	biological_process
GO:0001699	acetylcholine-induced gastric acid secretion	biological_process
GO:0001700	embryonic development via the syncytial blastoderm	biological_process
GO:0001701	in utero embryonic development	biological_process
GO:0001702	gastrulation with mouth forming second	biological_process
GO:0001703	gastrulation with mouth forming first	biological_process
GO:0001704	formation of primary germ layer	biological_process
GO:0001705	ectoderm formation	biological_process
GO:0001706	endoderm formation	biological_process
GO:0001707	mesoderm formation	biological_process
GO:0001708	cell fate specification	biological_process
GO:0001709	cell fate determination	biological_process
GO:0001710	mesodermal cell fate commitment	biological_process
GO:0001711	endodermal cell fate commitment	biological_process
GO:0001712	ectodermal cell fate commitment	biological_process
GO:0001713	ectodermal cell fate determination	biological_process
GO:0001714	endodermal cell fate specification	biological_process
GO:0001715	ectodermal cell fate specification	biological_process
GO:0001716	L-amino-acid oxidase activity	molecular_function
GO:0001717	conversion of seryl-tRNAsec to selenocys-tRNAsec	biological_process
GO:0001720	conversion of lysyl-tRNA to pyrrolysyl-tRNA	biological_process
GO:0001721	obsolete intermediate filament associated protein	cellular_component
GO:0001722	obsolete type I intermediate filament associated protein	cellular_component
GO:0001723	obsolete type II intermediate filament associated protein	cellular_component
GO:0001724	obsolete type III intermediate filament associated protein	cellular_component
GO:0001725	stress fiber	cellular_component
GO:0001726	ruffle	cellular_component
GO:0001727	lipid kinase activity	molecular_function
GO:0001729	ceramide kinase activity	molecular_function
GO:0001730	2'-5'-oligoadenylate synthetase activity	molecular_function
GO:0001731	formation of translation preinitiation complex	biological_process
GO:0001732	formation of cytoplasmic translation initiation complex	biological_process
GO:0001733	galactosylceramide sulfotransferase activity	molecular_function
GO:0001734	mRNA (N6-adenosine)-methyltransferase activity	molecular_function
GO:0001735	prenylcysteine oxidase activity	molecular_function
GO:0001736	establishment of planar polarity	biological_process
GO:0001737	establishment of imaginal disc-derived wing hair orientation	biological_process
GO:0001738	morphogenesis of a polarized epithelium	biological_process
GO:0001739	sex chromatin	cellular_component
GO:0001740	Barr body	cellular_component
GO:0001741	XY body	cellular_component
GO:0001742	oenocyte differentiation	biological_process
GO:0001743	optic placode formation	biological_process
GO:0001744	optic lobe placode formation	biological_process
GO:0001745	compound eye morphogenesis	biological_process
GO:0001746	Bolwig's organ morphogenesis	biological_process
GO:0001748	optic lobe placode development	biological_process
GO:0001750	photoreceptor outer segment	cellular_component
GO:0001751	compound eye photoreceptor cell differentiation	biological_process
GO:0001752	compound eye photoreceptor fate commitment	biological_process
GO:0001753	obsolete adult eye photoreceptor development (sensu Drosophila)	biological_process
GO:0001754	eye photoreceptor cell differentiation	biological_process
GO:0001755	neural crest cell migration	biological_process
GO:0001756	somitogenesis	biological_process
GO:0001757	somite specification	biological_process
GO:0001758	retinal dehydrogenase activity	molecular_function
GO:0001759	organ induction	biological_process
GO:0001760	aminocarboxymuconate-semialdehyde decarboxylase activity	molecular_function
GO:0001761	beta-alanine transmembrane transporter activity	molecular_function
GO:0001762	beta-alanine transport	biological_process
GO:0001763	morphogenesis of a branching structure	biological_process
GO:0001764	neuron migration	biological_process
GO:0001765	membrane raft assembly	biological_process
GO:0001766	membrane raft polarization	biological_process
GO:0001767	establishment of lymphocyte polarity	biological_process
GO:0001768	establishment of T cell polarity	biological_process
GO:0001769	establishment of B cell polarity	biological_process
GO:0001770	establishment of natural killer cell polarity	biological_process
GO:0001771	immunological synapse formation	biological_process
GO:0001772	immunological synapse	cellular_component
GO:0001773	myeloid dendritic cell activation	biological_process
GO:0001774	microglial cell activation	biological_process
GO:0001775	cell activation	biological_process
GO:0001776	leukocyte homeostasis	biological_process
GO:0001777	T cell homeostatic proliferation	biological_process
GO:0001778	plasma membrane repair	biological_process
GO:0001779	natural killer cell differentiation	biological_process
GO:0001780	neutrophil homeostasis	biological_process
GO:0001781	neutrophil apoptotic process	biological_process
GO:0001782	B cell homeostasis	biological_process
GO:0001783	B cell apoptotic process	biological_process
GO:0001784	phosphotyrosine residue binding	molecular_function
GO:0001785	prostaglandin J receptor activity	molecular_function
GO:0001786	phosphatidylserine binding	molecular_function
GO:0001787	natural killer cell proliferation	biological_process
GO:0001788	antibody-dependent cellular cytotoxicity	biological_process
GO:0001789	G-protein coupled receptor signaling pathway, coupled to S1P second messenger	biological_process
GO:0001790	polymeric immunoglobulin binding	molecular_function
GO:0001791	IgM binding	molecular_function
GO:0001792	polymeric immunoglobulin receptor activity	molecular_function
GO:0001793	IgM receptor activity	molecular_function
GO:0001794	type IIa hypersensitivity	biological_process
GO:0001795	type IIb hypersensitivity	biological_process
GO:0001796	regulation of type IIa hypersensitivity	biological_process
GO:0001797	negative regulation of type IIa hypersensitivity	biological_process
GO:0001798	positive regulation of type IIa hypersensitivity	biological_process
GO:0001799	regulation of type IIb hypersensitivity	biological_process
GO:0001800	negative regulation of type IIb hypersensitivity	biological_process
GO:0001801	positive regulation of type IIb hypersensitivity	biological_process
GO:0001802	type III hypersensitivity	biological_process
GO:0001803	regulation of type III hypersensitivity	biological_process
GO:0001804	negative regulation of type III hypersensitivity	biological_process
GO:0001805	positive regulation of type III hypersensitivity	biological_process
GO:0001806	type IV hypersensitivity	biological_process
GO:0001807	regulation of type IV hypersensitivity	biological_process
GO:0001808	negative regulation of type IV hypersensitivity	biological_process
GO:0001809	positive regulation of type IV hypersensitivity	biological_process
GO:0001810	regulation of type I hypersensitivity	biological_process
GO:0001811	negative regulation of type I hypersensitivity	biological_process
GO:0001812	positive regulation of type I hypersensitivity	biological_process
GO:0001813	regulation of antibody-dependent cellular cytotoxicity	biological_process
GO:0001814	negative regulation of antibody-dependent cellular cytotoxicity	biological_process
GO:0001815	positive regulation of antibody-dependent cellular cytotoxicity	biological_process
GO:0001816	cytokine production	biological_process
GO:0001817	regulation of cytokine production	biological_process
GO:0001818	negative regulation of cytokine production	biological_process
GO:0001819	positive regulation of cytokine production	biological_process
GO:0001820	serotonin secretion	biological_process
GO:0001821	histamine secretion	biological_process
GO:0001822	kidney development	biological_process
GO:0001823	mesonephros development	biological_process
GO:0001824	blastocyst development	biological_process
GO:0001825	blastocyst formation	biological_process
GO:0001826	inner cell mass cell differentiation	biological_process
GO:0001827	inner cell mass cell fate commitment	biological_process
GO:0001828	inner cell mass cellular morphogenesis	biological_process
GO:0001829	trophectodermal cell differentiation	biological_process
GO:0001830	trophectodermal cell fate commitment	biological_process
GO:0001831	trophectodermal cellular morphogenesis	biological_process
GO:0001832	blastocyst growth	biological_process
GO:0001833	inner cell mass cell proliferation	biological_process
GO:0001834	trophectodermal cell proliferation	biological_process
GO:0001835	blastocyst hatching	biological_process
GO:0001836	release of cytochrome c from mitochondria	biological_process
GO:0001837	epithelial to mesenchymal transition	biological_process
GO:0001838	embryonic epithelial tube formation	biological_process
GO:0001839	neural plate morphogenesis	biological_process
GO:0001840	neural plate development	biological_process
GO:0001841	neural tube formation	biological_process
GO:0001842	neural fold formation	biological_process
GO:0001843	neural tube closure	biological_process
GO:0001844	protein insertion into mitochondrial membrane involved in apoptotic signaling pathway	biological_process
GO:0001845	phagolysosome assembly	biological_process
GO:0001846	opsonin binding	molecular_function
GO:0001847	opsonin receptor activity	molecular_function
GO:0001848	complement binding	molecular_function
GO:0001849	complement component C1q binding	molecular_function
GO:0001850	complement component C3a binding	molecular_function
GO:0001851	complement component C3b binding	molecular_function
GO:0001852	complement component iC3b binding	molecular_function
GO:0001853	complement component C3dg binding	molecular_function
GO:0001854	complement component C3d binding	molecular_function
GO:0001855	complement component C4b binding	molecular_function
GO:0001856	complement component C5a binding	molecular_function
GO:0001857	complement component C1q receptor activity	molecular_function
GO:0001858	complement component iC3b receptor activity	molecular_function
GO:0001859	complement component C3dg receptor activity	molecular_function
GO:0001860	complement component C3d receptor activity	molecular_function
GO:0001861	complement component C4b receptor activity	molecular_function
GO:0001862	collectin binding	molecular_function
GO:0001863	collectin receptor activity	molecular_function
GO:0001864	pentraxin binding	molecular_function
GO:0001865	NK T cell differentiation	biological_process
GO:0001866	NK T cell proliferation	biological_process
GO:0001867	complement activation, lectin pathway	biological_process
GO:0001868	regulation of complement activation, lectin pathway	biological_process
GO:0001869	negative regulation of complement activation, lectin pathway	biological_process
GO:0001870	positive regulation of complement activation, lectin pathway	biological_process
GO:0001871	pattern binding	molecular_function
GO:0001872	(1->3)-beta-D-glucan binding	molecular_function
GO:0001873	polysaccharide receptor activity	molecular_function
GO:0001874	(1->3)-beta-D-glucan receptor activity	molecular_function
GO:0001875	lipopolysaccharide receptor activity	molecular_function
GO:0001876	lipoarabinomannan binding	molecular_function
GO:0001877	lipoarabinomannan receptor activity	molecular_function
GO:0001878	response to yeast	biological_process
GO:0001879	detection of yeast	biological_process
GO:0001880	Mullerian duct regression	biological_process
GO:0001881	receptor recycling	biological_process
GO:0001882	nucleoside binding	molecular_function
GO:0001883	purine nucleoside binding	molecular_function
GO:0001884	pyrimidine nucleoside binding	molecular_function
GO:0001885	endothelial cell development	biological_process
GO:0001886	endothelial cell morphogenesis	biological_process
GO:0001887	selenium compound metabolic process	biological_process
GO:0001888	glucuronyl-galactosyl-proteoglycan 4-alpha-N-acetylglucosaminyltransferase activity	molecular_function
GO:0001889	liver development	biological_process
GO:0001890	placenta development	biological_process
GO:0001891	phagocytic cup	cellular_component
GO:0001892	embryonic placenta development	biological_process
GO:0001893	maternal placenta development	biological_process
GO:0001894	tissue homeostasis	biological_process
GO:0001895	retina homeostasis	biological_process
GO:0001896	autolysis	biological_process
GO:0001897	cytolysis by symbiont of host cells	biological_process
GO:0001898	regulation of cytolysis by symbiont of host cells	biological_process
GO:0001899	negative regulation of cytolysis by symbiont of host cells	biological_process
GO:0001900	positive regulation of cytolysis by symbiont of host cells	biological_process
GO:0001905	activation of membrane attack complex	biological_process
GO:0001906	cell killing	biological_process
GO:0001907	killing by symbiont of host cells	biological_process
GO:0001909	leukocyte mediated cytotoxicity	biological_process
GO:0001910	regulation of leukocyte mediated cytotoxicity	biological_process
GO:0001911	negative regulation of leukocyte mediated cytotoxicity	biological_process
GO:0001912	positive regulation of leukocyte mediated cytotoxicity	biological_process
GO:0001913	T cell mediated cytotoxicity	biological_process
GO:0001914	regulation of T cell mediated cytotoxicity	biological_process
GO:0001915	negative regulation of T cell mediated cytotoxicity	biological_process
GO:0001916	positive regulation of T cell mediated cytotoxicity	biological_process
GO:0001917	photoreceptor inner segment	cellular_component
GO:0001918	farnesylated protein binding	molecular_function
GO:0001919	regulation of receptor recycling	biological_process
GO:0001920	negative regulation of receptor recycling	biological_process
GO:0001921	positive regulation of receptor recycling	biological_process
GO:0001922	B-1 B cell homeostasis	biological_process
GO:0001923	B-1 B cell differentiation	biological_process
GO:0001924	regulation of B-1 B cell differentiation	biological_process
GO:0001925	negative regulation of B-1 B cell differentiation	biological_process
GO:0001926	positive regulation of B-1 B cell differentiation	biological_process
GO:0001927	exocyst assembly	biological_process
GO:0001928	regulation of exocyst assembly	biological_process
GO:0001929	negative regulation of exocyst assembly	biological_process
GO:0001930	positive regulation of exocyst assembly	biological_process
GO:0001931	uropod	cellular_component
GO:0001932	regulation of protein phosphorylation	biological_process
GO:0001933	negative regulation of protein phosphorylation	biological_process
GO:0001934	positive regulation of protein phosphorylation	biological_process
GO:0001935	endothelial cell proliferation	biological_process
GO:0001936	regulation of endothelial cell proliferation	biological_process
GO:0001937	negative regulation of endothelial cell proliferation	biological_process
GO:0001938	positive regulation of endothelial cell proliferation	biological_process
GO:0001939	female pronucleus	cellular_component
GO:0001940	male pronucleus	cellular_component
GO:0001941	postsynaptic membrane organization	biological_process
GO:0001942	hair follicle development	biological_process
GO:0001944	vasculature development	biological_process
GO:0001945	lymph vessel development	biological_process
GO:0001946	lymphangiogenesis	biological_process
GO:0001947	heart looping	biological_process
GO:0001949	sebaceous gland cell differentiation	biological_process
GO:0001950	obsolete plasma membrane enriched fraction	cellular_component
GO:0001951	intestinal D-glucose absorption	biological_process
GO:0001952	regulation of cell-matrix adhesion	biological_process
GO:0001953	negative regulation of cell-matrix adhesion	biological_process
GO:0001954	positive regulation of cell-matrix adhesion	biological_process
GO:0001955	blood vessel maturation	biological_process
GO:0001956	positive regulation of neurotransmitter secretion	biological_process
GO:0001957	intramembranous ossification	biological_process
GO:0001958	endochondral ossification	biological_process
GO:0001959	regulation of cytokine-mediated signaling pathway	biological_process
GO:0001960	negative regulation of cytokine-mediated signaling pathway	biological_process
GO:0001961	positive regulation of cytokine-mediated signaling pathway	biological_process
GO:0001962	alpha-1,3-galactosyltransferase activity	molecular_function
GO:0001963	synaptic transmission, dopaminergic	biological_process
GO:0001964	startle response	biological_process
GO:0001965	G-protein alpha-subunit binding	molecular_function
GO:0001966	thigmotaxis	biological_process
GO:0001967	suckling behavior	biological_process
GO:0001968	fibronectin binding	molecular_function
GO:0001969	regulation of activation of membrane attack complex	biological_process
GO:0001970	positive regulation of activation of membrane attack complex	biological_process
GO:0001971	negative regulation of activation of membrane attack complex	biological_process
GO:0001972	retinoic acid binding	molecular_function
GO:0001973	adenosine receptor signaling pathway	biological_process
GO:0001974	blood vessel remodeling	biological_process
GO:0001975	response to amphetamine	biological_process
GO:0001976	neurological system process involved in regulation of systemic arterial blood pressure	biological_process
GO:0001977	renal system process involved in regulation of blood volume	biological_process
GO:0001978	regulation of systemic arterial blood pressure by carotid sinus baroreceptor feedback	biological_process
GO:0001979	regulation of systemic arterial blood pressure by chemoreceptor signaling	biological_process
GO:0001980	regulation of systemic arterial blood pressure by ischemic conditions	biological_process
GO:0001981	baroreceptor detection of arterial stretch	biological_process
GO:0001982	baroreceptor response to decreased systemic arterial blood pressure	biological_process
GO:0001983	baroreceptor response to increased systemic arterial blood pressure	biological_process
GO:0001984	artery vasodilation involved in baroreceptor response to increased systemic arterial blood pressure	biological_process
GO:0001985	negative regulation of heart rate involved in baroreceptor response to increased systemic arterial blood pressure	biological_process
GO:0001986	negative regulation of the force of heart contraction involved in baroreceptor response to increased systemic arterial blood pressure	biological_process
GO:0001987	vasoconstriction of artery involved in baroreceptor response to lowering of systemic arterial blood pressure	biological_process
GO:0001988	positive regulation of heart rate involved in baroreceptor response to decreased systemic arterial blood pressure	biological_process
GO:0001989	positive regulation of the force of heart contraction involved in baroreceptor response to decreased systemic arterial blood pressure	biological_process
GO:0001990	regulation of systemic arterial blood pressure by hormone	biological_process
GO:0001991	regulation of systemic arterial blood pressure by circulatory renin-angiotensin	biological_process
GO:0001992	regulation of systemic arterial blood pressure by vasopressin	biological_process
GO:0001993	regulation of systemic arterial blood pressure by norepinephrine-epinephrine	biological_process
GO:0001994	norepinephrine-epinephrine vasoconstriction involved in regulation of systemic arterial blood pressure	biological_process
GO:0001995	norepinephrine-epinephrine catabolic process in blood stream	biological_process
GO:0001996	positive regulation of heart rate by epinephrine-norepinephrine	biological_process
GO:0001997	positive regulation of the force of heart contraction by epinephrine-norepinephrine	biological_process
GO:0001998	angiotensin-mediated vasoconstriction involved in regulation of systemic arterial blood pressure	biological_process
GO:0001999	renal response to blood flow involved in circulatory renin-angiotensin regulation of systemic arterial blood pressure	biological_process
GO:0002000	detection of renal blood flow	biological_process
GO:0002001	renin secretion into blood stream	biological_process
GO:0002002	regulation of angiotensin levels in blood	biological_process
GO:0002003	angiotensin maturation	biological_process
GO:0002004	secretion of vasopressin involved in fast regulation of systemic arterial blood pressure	biological_process
GO:0002005	angiotensin catabolic process in blood	biological_process
GO:0002006	vasoconstriction by vasopressin involved in systemic arterial blood pressure control	biological_process
GO:0002007	detection of hypoxic conditions in blood by chemoreceptor signaling	biological_process
GO:0002008	excitation of vasomotor center by chemoreceptor signaling	biological_process
GO:0002009	morphogenesis of an epithelium	biological_process
GO:0002010	excitation of vasomotor center by baroreceptor signaling	biological_process
GO:0002011	morphogenesis of an epithelial sheet	biological_process
GO:0002012	vasoconstriction of artery involved in chemoreceptor response to lowering of systemic arterial blood pressure	biological_process
GO:0002013	detection of carbon dioxide by vasomotor center	biological_process
GO:0002014	vasoconstriction of artery involved in ischemic response to lowering of systemic arterial blood pressure	biological_process
GO:0002015	regulation of systemic arterial blood pressure by atrial baroreceptor feedback	biological_process
GO:0002016	regulation of blood volume by renin-angiotensin	biological_process
GO:0002017	regulation of blood volume by renal aldosterone	biological_process
GO:0002018	renin-angiotensin regulation of aldosterone production	biological_process
GO:0002019	regulation of renal output by angiotensin	biological_process
GO:0002020	protease binding	molecular_function
GO:0002021	response to dietary excess	biological_process
GO:0002022	detection of dietary excess	biological_process
GO:0002023	reduction of food intake in response to dietary excess	biological_process
GO:0002024	diet induced thermogenesis	biological_process
GO:0002025	norepinephrine-epinephrine-mediated vasodilation involved in regulation of systemic arterial blood pressure	biological_process
GO:0002026	regulation of the force of heart contraction	biological_process
GO:0002027	regulation of heart rate	biological_process
GO:0002028	regulation of sodium ion transport	biological_process
GO:0002029	desensitization of G-protein coupled receptor protein signaling pathway	biological_process
GO:0002030	inhibitory G-protein coupled receptor phosphorylation	biological_process
GO:0002031	G-protein coupled receptor internalization	biological_process
GO:0002032	desensitization of G-protein coupled receptor protein signaling pathway by arrestin	biological_process
GO:0002033	angiotensin-mediated vasodilation involved in regulation of systemic arterial blood pressure	biological_process
GO:0002034	regulation of blood vessel diameter by renin-angiotensin	biological_process
GO:0002035	brain renin-angiotensin system	biological_process
GO:0002036	regulation of L-glutamate transport	biological_process
GO:0002037	negative regulation of L-glutamate transport	biological_process
GO:0002038	positive regulation of L-glutamate transport	biological_process
GO:0002039	p53 binding	molecular_function
GO:0002040	sprouting angiogenesis	biological_process
GO:0002041	intussusceptive angiogenesis	biological_process
GO:0002042	cell migration involved in sprouting angiogenesis	biological_process
GO:0002043	blood vessel endothelial cell proliferation involved in sprouting angiogenesis	biological_process
GO:0002044	blood vessel endothelial cell migration involved in intussusceptive angiogenesis	biological_process
GO:0002045	regulation of cell adhesion involved in intussusceptive angiogenesis	biological_process
GO:0002046	opsin binding	molecular_function
GO:0002047	phenazine biosynthetic process	biological_process
GO:0002048	pyoverdine metabolic process	biological_process
GO:0002049	pyoverdine biosynthetic process	biological_process
GO:0002050	pyoverdine catabolic process	biological_process
GO:0002051	osteoblast fate commitment	biological_process
GO:0002052	positive regulation of neuroblast proliferation	biological_process
GO:0002053	positive regulation of mesenchymal cell proliferation	biological_process
GO:0002054	nucleobase binding	molecular_function
GO:0002055	adenine binding	molecular_function
GO:0002056	cytosine binding	molecular_function
GO:0002057	guanine binding	molecular_function
GO:0002058	uracil binding	molecular_function
GO:0002059	thymine binding	molecular_function
GO:0002060	purine nucleobase binding	molecular_function
GO:0002061	pyrimidine nucleobase binding	molecular_function
GO:0002062	chondrocyte differentiation	biological_process
GO:0002063	chondrocyte development	biological_process
GO:0002064	epithelial cell development	biological_process
GO:0002065	columnar/cuboidal epithelial cell differentiation	biological_process
GO:0002066	columnar/cuboidal epithelial cell development	biological_process
GO:0002067	glandular epithelial cell differentiation	biological_process
GO:0002068	glandular epithelial cell development	biological_process
GO:0002069	columnar/cuboidal epithelial cell maturation	biological_process
GO:0002070	epithelial cell maturation	biological_process
GO:0002071	glandular epithelial cell maturation	biological_process
GO:0002072	optic cup morphogenesis involved in camera-type eye development	biological_process
GO:0002074	extraocular skeletal muscle development	biological_process
GO:0002075	somitomeric trunk muscle development	biological_process
GO:0002076	osteoblast development	biological_process
GO:0002077	acrosome matrix dispersal	biological_process
GO:0002078	membrane fusion involved in acrosome reaction	biological_process
GO:0002079	inner acrosomal membrane	cellular_component
GO:0002080	acrosomal membrane	cellular_component
GO:0002081	outer acrosomal membrane	cellular_component
GO:0002082	regulation of oxidative phosphorylation	biological_process
GO:0002083	4-hydroxybenzoate decaprenyltransferase activity	molecular_function
GO:0002084	protein depalmitoylation	biological_process
GO:0002085	inhibition of neuroepithelial cell differentiation	biological_process
GO:0002086	diaphragm contraction	biological_process
GO:0002087	regulation of respiratory gaseous exchange by neurological system process	biological_process
GO:0002088	lens development in camera-type eye	biological_process
GO:0002089	lens morphogenesis in camera-type eye	biological_process
GO:0002090	regulation of receptor internalization	biological_process
GO:0002091	negative regulation of receptor internalization	biological_process
GO:0002092	positive regulation of receptor internalization	biological_process
GO:0002093	auditory receptor cell morphogenesis	biological_process
GO:0002094	polyprenyltransferase activity	molecular_function
GO:0002095	caveolar macromolecular signaling complex	cellular_component
GO:0002096	polkadots	cellular_component
GO:0002097	tRNA wobble base modification	biological_process
GO:0002098	tRNA wobble uridine modification	biological_process
GO:0002099	tRNA wobble guanine modification	biological_process
GO:0002100	tRNA wobble adenosine to inosine editing	biological_process
GO:0002101	tRNA wobble cytosine modification	biological_process
GO:0002102	podosome	cellular_component
GO:0002103	endonucleolytic cleavage of tetracistronic rRNA transcript (SSU-rRNA, LSU-rRNA, 4.5S-rRNA, 5S-rRNA)	biological_process
GO:0002104	endonucleolytic cleaveage between 4.5S rRNA and 5S rRNA of tetracistronic rRNA transcript (SSU-rRNA, LSU-rRNA, 4.5S-rRNA, 5S-rRNA)	biological_process
GO:0002105	endonucleolytic cleaveage between LSU-rRNA and 4.5S rRNA of tetracistronic rRNA transcript (SSU-rRNA, LSU-rRNA, 4.5S-rRNA, 5S-rRNA)	biological_process
GO:0002106	endonucleolytic cleaveage between SSU-rRNA and LSU-rRNA of tetracistronic rRNA transcript (SSU-rRNA, LSU-rRNA, 4.5S-rRNA, 5S-rRNA)	biological_process
GO:0002107	generation of mature 3'-end of 5S rRNA generated by RNA polymerase III	biological_process
GO:0002108	maturation of LSU-rRNA from tricistronic rRNA transcript (SSU-rRNA, LSU-rRNA,5S)	biological_process
GO:0002109	maturation of SSU-rRNA from tricistronic rRNA transcript (SSU-rRNA, LSU-rRNA,5S)	biological_process
GO:0002110	cotranscriptional mitochondrial rRNA nucleotide insertion	biological_process
GO:0002111	BRCA2-BRAF35 complex	cellular_component
GO:0002112	interleukin-33 receptor binding	molecular_function
GO:0002113	interleukin-33 binding	molecular_function
GO:0002114	interleukin-33 receptor activity	molecular_function
GO:0002115	store-operated calcium entry	biological_process
GO:0002116	semaphorin receptor complex	cellular_component
GO:0002117	amphibian larval development	biological_process
GO:0002118	aggressive behavior	biological_process
GO:0002119	nematode larval development	biological_process
GO:0002120	predatory behavior	biological_process
GO:0002121	inter-male aggressive behavior	biological_process
GO:0002122	fear-induced aggressive behavior	biological_process
GO:0002123	irritable aggressive behavior	biological_process
GO:0002124	territorial aggressive behavior	biological_process
GO:0002125	maternal aggressive behavior	biological_process
GO:0002126	instrumental aggressive behavior	biological_process
GO:0002127	tRNA wobble base cytosine methylation	biological_process
GO:0002128	tRNA nucleoside ribose methylation	biological_process
GO:0002129	wobble position guanine ribose methylation	biological_process
GO:0002130	wobble position ribose methylation	biological_process
GO:0002131	wobble position cytosine ribose methylation	biological_process
GO:0002132	wobble position uridine ribose methylation	biological_process
GO:0002133	polycystin complex	cellular_component
GO:0002134	UTP binding	molecular_function
GO:0002135	CTP binding	molecular_function
GO:0002136	tRNA wobble base lysidine biosynthesis	biological_process
GO:0002138	retinoic acid biosynthetic process	biological_process
GO:0002139	stereocilia coupling link	cellular_component
GO:0002140	stereocilia tip link	cellular_component
GO:0002141	stereocilia ankle link	cellular_component
GO:0002142	stereocilia ankle link complex	cellular_component
GO:0002143	tRNA wobble position uridine thiolation	biological_process
GO:0002144	cytosolic tRNA wobble base thiouridylase complex	cellular_component
GO:0002145	4-amino-5-hydroxymethyl-2-methylpyrimidine diphosphatase activity	molecular_function
GO:0002146	steroid hormone receptor import into nucleus	biological_process
GO:0002147	glucocorticoid receptor import into nucleus	biological_process
GO:0002148	hypochlorous acid metabolic process	biological_process
GO:0002149	hypochlorous acid biosynthetic process	biological_process
GO:0002150	hypochlorous acid catabolic process	biological_process
GO:0002151	G-quadruplex RNA binding	molecular_function
GO:0002152	bile acid conjugation	biological_process
GO:0002153	steroid receptor RNA activator RNA binding	molecular_function
GO:0002154	thyroid hormone mediated signaling pathway	biological_process
GO:0002155	regulation of thyroid hormone mediated signaling pathway	biological_process
GO:0002156	negative regulation of thyroid hormone mediated signaling pathway	biological_process
GO:0002157	positive regulation of thyroid hormone mediated signaling pathway	biological_process
GO:0002158	osteoclast proliferation	biological_process
GO:0002159	desmosome assembly	biological_process
GO:0002160	desmosome maintenance	biological_process
GO:0002161	aminoacyl-tRNA editing activity	molecular_function
GO:0002162	dystroglycan binding	molecular_function
GO:0002164	larval development	biological_process
GO:0002165	instar larval or pupal development	biological_process
GO:0002167	VRK3/VHR/ERK complex	cellular_component
GO:0002168	instar larval development	biological_process
GO:0002169	3-methylcrotonyl-CoA carboxylase complex, mitochondrial	cellular_component
GO:0002170	high-affinity IgA receptor activity	molecular_function
GO:0002171	low-affinity IgA receptor activity	molecular_function
GO:0002172	high-affinity IgM receptor activity	molecular_function
GO:0002173	low-affinity IgM receptor activity	molecular_function
GO:0002174	mammary stem cell proliferation	biological_process
GO:0002175	protein localization to paranode region of axon	biological_process
GO:0002176	male germ cell proliferation	biological_process
GO:0002177	manchette	cellular_component
GO:0002178	palmitoyltransferase complex	cellular_component
GO:0002179	homodimeric serine palmitoyltransferase complex	cellular_component
GO:0002180	5-lipoxygenase complex	cellular_component
GO:0002181	cytoplasmic translation	biological_process
GO:0002182	cytoplasmic translational elongation	biological_process
GO:0002183	cytoplasmic translational initiation	biological_process
GO:0002184	cytoplasmic translational termination	biological_process
GO:0002185	creatine kinase complex	cellular_component
GO:0002186	cytosolic creatine kinase complex	cellular_component
GO:0002187	mitochondrial creatine kinase complex	cellular_component
GO:0002188	translation reinitiation	biological_process
GO:0002189	ribose phosphate diphosphokinase complex	cellular_component
GO:0002190	cap-independent translational initiation	biological_process
GO:0002191	cap-dependent translational initiation	biological_process
GO:0002192	IRES-dependent translational initiation of linear mRNA	biological_process
GO:0002193	MAML1-RBP-Jkappa- ICN1 complex	cellular_component
GO:0002194	hepatocyte cell migration	biological_process
GO:0002195	2-methylthio-N-6-(cis-hydroxy)isopentenyl adenosine-tRNA biosynthesis	biological_process
GO:0002196	Ser-tRNA(Ala) hydrolase activity	molecular_function
GO:0002197	xanthine dehydrogenase complex	cellular_component
GO:0002198	obsolete S/G2 transition of mitotic cell cycle	biological_process
GO:0002199	zona pellucida receptor complex	cellular_component
GO:0002200	somatic diversification of immune receptors	biological_process
GO:0002201	somatic diversification of DSCAM-based immune receptors	biological_process
GO:0002202	somatic diversification of variable lymphocyte receptors of jawless fish	biological_process
GO:0002203	proteolysis by cytosolic proteases associated with antigen processing and presentation	biological_process
GO:0002204	somatic recombination of immunoglobulin genes involved in immune response	biological_process
GO:0002205	somatic hypermutation of immunoglobulin genes involved in immune response	biological_process
GO:0002206	gene conversion of immunoglobulin genes	biological_process
GO:0002207	gene conversion of immunoglobulin genes involved in immune response	biological_process
GO:0002208	somatic diversification of immunoglobulins involved in immune response	biological_process
GO:0002209	behavioral defense response	biological_process
GO:0002210	behavioral response to wounding	biological_process
GO:0002211	behavioral defense response to insect	biological_process
GO:0002212	behavioral defense response to nematode	biological_process
GO:0002213	defense response to insect	biological_process
GO:0002215	defense response to nematode	biological_process
GO:0002218	activation of innate immune response	biological_process
GO:0002220	innate immune response activating cell surface receptor signaling pathway	biological_process
GO:0002221	pattern recognition receptor signaling pathway	biological_process
GO:0002222	stimulatory killer cell immunoglobulin-like receptor signaling pathway	biological_process
GO:0002223	stimulatory C-type lectin receptor signaling pathway	biological_process
GO:0002224	toll-like receptor signaling pathway	biological_process
GO:0002225	positive regulation of antimicrobial peptide production	biological_process
GO:0002227	innate immune response in mucosa	biological_process
GO:0002228	natural killer cell mediated immunity	biological_process
GO:0002229	defense response to oomycetes	biological_process
GO:0002230	positive regulation of defense response to virus by host	biological_process
GO:0002231	detection of oomycetes	biological_process
GO:0002232	leukocyte chemotaxis involved in inflammatory response	biological_process
GO:0002233	leukocyte chemotaxis involved in immune response	biological_process
GO:0002234	detection of endoplasmic reticulum overloading	biological_process
GO:0002235	detection of unfolded protein	biological_process
GO:0002236	detection of misfolded protein	biological_process
GO:0002237	response to molecule of bacterial origin	biological_process
GO:0002238	response to molecule of fungal origin	biological_process
GO:0002239	response to oomycetes	biological_process
GO:0002240	response to molecule of oomycetes origin	biological_process
GO:0002241	response to parasitic plant	biological_process
GO:0002242	defense response to parasitic plant	biological_process
GO:0002243	detection of parasitic plant	biological_process
GO:0002244	hematopoietic progenitor cell differentiation	biological_process
GO:0002246	wound healing involved in inflammatory response	biological_process
GO:0002247	clearance of damaged tissue involved in inflammatory response wound healing	biological_process
GO:0002248	connective tissue replacement involved in inflammatory response wound healing	biological_process
GO:0002249	lymphocyte anergy	biological_process
GO:0002250	adaptive immune response	biological_process
GO:0002251	organ or tissue specific immune response	biological_process
GO:0002252	immune effector process	biological_process
GO:0002253	activation of immune response	biological_process
GO:0002254	kinin cascade	biological_process
GO:0002255	tissue kallikrein-kinin cascade	biological_process
GO:0002256	regulation of kinin cascade	biological_process
GO:0002257	negative regulation of kinin cascade	biological_process
GO:0002258	positive regulation of kinin cascade	biological_process
GO:0002259	endothelial cell activation within high endothelial venule involved in immune response	biological_process
GO:0002260	lymphocyte homeostasis	biological_process
GO:0002261	mucosal lymphocyte homeostasis	biological_process
GO:0002262	myeloid cell homeostasis	biological_process
GO:0002263	cell activation involved in immune response	biological_process
GO:0002264	endothelial cell activation involved in immune response	biological_process
GO:0002265	astrocyte activation involved in immune response	biological_process
GO:0002266	follicular dendritic cell activation	biological_process
GO:0002267	follicular dendritic cell activation involved in immune response	biological_process
GO:0002268	follicular dendritic cell differentiation	biological_process
GO:0002269	leukocyte activation involved in inflammatory response	biological_process
GO:0002270	plasmacytoid dendritic cell activation	biological_process
GO:0002271	plasmacytoid dendritic cell activation involved in immune response	biological_process
GO:0002272	plasmacytoid dendritic cell differentiation involved in immune response	biological_process
GO:0002273	plasmacytoid dendritic cell differentiation	biological_process
GO:0002274	myeloid leukocyte activation	biological_process
GO:0002275	myeloid cell activation involved in immune response	biological_process
GO:0002276	basophil activation involved in immune response	biological_process
GO:0002277	myeloid dendritic cell activation involved in immune response	biological_process
GO:0002278	eosinophil activation involved in immune response	biological_process
GO:0002279	mast cell activation involved in immune response	biological_process
GO:0002280	monocyte activation involved in immune response	biological_process
GO:0002281	macrophage activation involved in immune response	biological_process
GO:0002282	microglial cell activation involved in immune response	biological_process
GO:0002283	neutrophil activation involved in immune response	biological_process
GO:0002284	myeloid dendritic cell differentiation involved in immune response	biological_process
GO:0002285	lymphocyte activation involved in immune response	biological_process
GO:0002286	T cell activation involved in immune response	biological_process
GO:0002287	alpha-beta T cell activation involved in immune response	biological_process
GO:0002288	NK T cell activation involved in immune response	biological_process
GO:0002289	NK T cell proliferation involved in immune response	biological_process
GO:0002290	gamma-delta T cell activation involved in immune response	biological_process
GO:0002291	T cell activation via T cell receptor contact with antigen bound to MHC molecule on antigen presenting cell	biological_process
GO:0002292	T cell differentiation involved in immune response	biological_process
GO:0002293	alpha-beta T cell differentiation involved in immune response	biological_process
GO:0002294	CD4-positive, alpha-beta T cell differentiation involved in immune response	biological_process
GO:0002295	T-helper cell lineage commitment	biological_process
GO:0002296	T-helper 1 cell lineage commitment	biological_process
GO:0002297	T-helper 2 cell lineage commitment	biological_process
GO:0002298	CD4-positive, CD25-positive, alpha-beta regulatory T cell differentiation involved in immune response	biological_process
GO:0002299	alpha-beta intraepithelial T cell differentiation	biological_process
GO:0002300	CD8-positive, alpha-beta intraepithelial T cell differentiation	biological_process
GO:0002301	CD4-positive, alpha-beta intraepithelial T cell differentiation	biological_process
GO:0002302	CD8-positive, alpha-beta T cell differentiation involved in immune response	biological_process
GO:0002303	gamma-delta T cell differentiation involved in immune response	biological_process
GO:0002304	gamma-delta intraepithelial T cell differentiation	biological_process
GO:0002305	CD8-positive, gamma-delta intraepithelial T cell differentiation	biological_process
GO:0002306	CD4-positive gamma-delta intraepithelial T cell differentiation	biological_process
GO:0002307	CD8-positive, alpha-beta regulatory T cell differentiation	biological_process
GO:0002308	CD8-positive, alpha-beta cytotoxic T cell differentiation	biological_process
GO:0002309	T cell proliferation involved in immune response	biological_process
GO:0002310	alpha-beta T cell proliferation involved in immune response	biological_process
GO:0002311	gamma-delta T cell proliferation involved in immune response	biological_process
GO:0002312	B cell activation involved in immune response	biological_process
GO:0002313	mature B cell differentiation involved in immune response	biological_process
GO:0002314	germinal center B cell differentiation	biological_process
GO:0002315	marginal zone B cell differentiation	biological_process
GO:0002316	follicular B cell differentiation	biological_process
GO:0002317	plasma cell differentiation	biological_process
GO:0002318	myeloid progenitor cell differentiation	biological_process
GO:0002319	memory B cell differentiation	biological_process
GO:0002320	lymphoid progenitor cell differentiation	biological_process
GO:0002321	natural killer cell progenitor differentiation	biological_process
GO:0002322	B cell proliferation involved in immune response	biological_process
GO:0002323	natural killer cell activation involved in immune response	biological_process
GO:0002324	natural killer cell proliferation involved in immune response	biological_process
GO:0002325	natural killer cell differentiation involved in immune response	biological_process
GO:0002326	B cell lineage commitment	biological_process
GO:0002327	immature B cell differentiation	biological_process
GO:0002328	pro-B cell differentiation	biological_process
GO:0002329	pre-B cell differentiation	biological_process
GO:0002330	pre-B cell receptor expression	biological_process
GO:0002331	pre-B cell allelic exclusion	biological_process
GO:0002332	transitional stage B cell differentiation	biological_process
GO:0002333	transitional one stage B cell differentiation	biological_process
GO:0002334	transitional two stage B cell differentiation	biological_process
GO:0002335	mature B cell differentiation	biological_process
GO:0002336	B-1 B cell lineage commitment	biological_process
GO:0002337	B-1a B cell differentiation	biological_process
GO:0002338	B-1b B cell differentiation	biological_process
GO:0002339	B cell selection	biological_process
GO:0002340	central B cell selection	biological_process
GO:0002341	central B cell anergy	biological_process
GO:0002342	central B cell deletion	biological_process
GO:0002343	peripheral B cell selection	biological_process
GO:0002344	B cell affinity maturation	biological_process
GO:0002345	peripheral B cell receptor editing	biological_process
GO:0002346	B cell positive selection	biological_process
GO:0002347	response to tumor cell	biological_process
GO:0002348	central B cell positive selection	biological_process
GO:0002349	histamine production involved in inflammatory response	biological_process
GO:0002350	peripheral B cell positive selection	biological_process
GO:0002351	serotonin production involved in inflammatory response	biological_process
GO:0002352	B cell negative selection	biological_process
GO:0002353	plasma kallikrein-kinin cascade	biological_process
GO:0002354	central B cell negative selection	biological_process
GO:0002355	detection of tumor cell	biological_process
GO:0002356	peripheral B cell negative selection	biological_process
GO:0002357	defense response to tumor cell	biological_process
GO:0002358	B cell homeostatic proliferation	biological_process
GO:0002359	B-1 B cell proliferation	biological_process
GO:0002360	T cell lineage commitment	biological_process
GO:0002361	CD4-positive, CD25-positive, alpha-beta regulatory T cell differentiation	biological_process
GO:0002362	CD4-positive, CD25-positive, alpha-beta regulatory T cell lineage commitment	biological_process
GO:0002363	alpha-beta T cell lineage commitment	biological_process
GO:0002364	NK T cell lineage commitment	biological_process
GO:0002365	gamma-delta T cell lineage commitment	biological_process
GO:0002366	leukocyte activation involved in immune response	biological_process
GO:0002367	cytokine production involved in immune response	biological_process
GO:0002368	B cell cytokine production	biological_process
GO:0002369	T cell cytokine production	biological_process
GO:0002370	natural killer cell cytokine production	biological_process
GO:0002371	dendritic cell cytokine production	biological_process
GO:0002372	myeloid dendritic cell cytokine production	biological_process
GO:0002373	plasmacytoid dendritic cell cytokine production	biological_process
GO:0002374	cytokine secretion involved in immune response	biological_process
GO:0002375	cytokine biosynthetic process involved in immune response	biological_process
GO:0002376	immune system process	biological_process
GO:0002377	immunoglobulin production	biological_process
GO:0002378	immunoglobulin biosynthetic process	biological_process
GO:0002379	immunoglobulin biosynthetic process involved in immune response	biological_process
GO:0002380	immunoglobulin secretion involved in immune response	biological_process
GO:0002381	immunoglobulin production involved in immunoglobulin mediated immune response	biological_process
GO:0002382	regulation of tissue kallikrein-kinin cascade	biological_process
GO:0002383	immune response in brain or nervous system	biological_process
GO:0002384	hepatic immune response	biological_process
GO:0002385	mucosal immune response	biological_process
GO:0002386	immune response in mucosal-associated lymphoid tissue	biological_process
GO:0002387	immune response in gut-associated lymphoid tissue	biological_process
GO:0002388	immune response in Peyer's patch	biological_process
GO:0002389	tolerance induction in Peyer's patch	biological_process
GO:0002390	platelet activating factor production	biological_process
GO:0002391	platelet activating factor production involved in inflammatory response	biological_process
GO:0002392	platelet activating factor secretion	biological_process
GO:0002393	lysosomal enzyme production involved in inflammatory response	biological_process
GO:0002394	tolerance induction in gut-associated lymphoid tissue	biological_process
GO:0002395	immune response in nasopharyngeal-associated lymphoid tissue	biological_process
GO:0002396	MHC protein complex assembly	biological_process
GO:0002397	MHC class I protein complex assembly	biological_process
GO:0002398	MHC class Ib protein complex assembly	biological_process
GO:0002399	MHC class II protein complex assembly	biological_process
GO:0002400	tolerance induction in nasopharyngeal-associated lymphoid tissue	biological_process
GO:0002401	tolerance induction in mucosal-associated lymphoid tissue	biological_process
GO:0002402	B cell tolerance induction in mucosal-associated lymphoid tissue	biological_process
GO:0002403	T cell tolerance induction in mucosal-associated lymphoid tissue	biological_process
GO:0002404	antigen sampling in mucosal-associated lymphoid tissue	biological_process
GO:0002405	antigen sampling by dendritic cells in mucosal-associated lymphoid tissue	biological_process
GO:0002406	antigen sampling by M cells in mucosal-associated lymphoid tissue	biological_process
GO:0002407	dendritic cell chemotaxis	biological_process
GO:0002408	myeloid dendritic cell chemotaxis	biological_process
GO:0002409	Langerhans cell chemotaxis	biological_process
GO:0002410	plasmacytoid dendritic cell chemotaxis	biological_process
GO:0002411	T cell tolerance induction to tumor cell	biological_process
GO:0002412	antigen transcytosis by M cells in mucosal-associated lymphoid tissue	biological_process
GO:0002413	tolerance induction to tumor cell	biological_process
GO:0002414	immunoglobulin transcytosis in epithelial cells	biological_process
GO:0002415	immunoglobulin transcytosis in epithelial cells mediated by polymeric immunoglobulin receptor	biological_process
GO:0002416	IgG immunoglobulin transcytosis in epithelial cells mediated by FcRn immunoglobulin receptor	biological_process
GO:0002417	B cell antigen processing and presentation mediated by B cell receptor uptake of antigen	biological_process
GO:0002418	immune response to tumor cell	biological_process
GO:0002419	T cell mediated cytotoxicity directed against tumor cell target	biological_process
GO:0002420	natural killer cell mediated cytotoxicity directed against tumor cell target	biological_process
GO:0002421	B cell antigen processing and presentation following pinocytosis	biological_process
GO:0002422	immune response in urogenital tract	biological_process
GO:0002423	natural killer cell mediated immune response to tumor cell	biological_process
GO:0002424	T cell mediated immune response to tumor cell	biological_process
GO:0002425	tolerance induction in urogenital tract	biological_process
GO:0002426	immunoglobulin production in mucosal tissue	biological_process
GO:0002427	mucosal tolerance induction	biological_process
GO:0002428	antigen processing and presentation of peptide antigen via MHC class Ib	biological_process
GO:0002429	immune response-activating cell surface receptor signaling pathway	biological_process
GO:0002430	complement receptor mediated signaling pathway	biological_process
GO:0002431	Fc receptor mediated stimulatory signaling pathway	biological_process
GO:0002432	granuloma formation	biological_process
GO:0002433	immune response-regulating cell surface receptor signaling pathway involved in phagocytosis	biological_process
GO:0002434	immune complex clearance	biological_process
GO:0002435	immune complex clearance by erythrocytes	biological_process
GO:0002436	immune complex clearance by monocytes and macrophages	biological_process
GO:0002437	inflammatory response to antigenic stimulus	biological_process
GO:0002438	acute inflammatory response to antigenic stimulus	biological_process
GO:0002439	chronic inflammatory response to antigenic stimulus	biological_process
GO:0002440	production of molecular mediator of immune response	biological_process
GO:0002441	histamine secretion involved in inflammatory response	biological_process
GO:0002442	serotonin secretion involved in inflammatory response	biological_process
GO:0002443	leukocyte mediated immunity	biological_process
GO:0002444	myeloid leukocyte mediated immunity	biological_process
GO:0002445	type II hypersensitivity	biological_process
GO:0002446	neutrophil mediated immunity	biological_process
GO:0002447	eosinophil mediated immunity	biological_process
GO:0002448	mast cell mediated immunity	biological_process
GO:0002449	lymphocyte mediated immunity	biological_process
GO:0002450	B cell antigen processing and presentation	biological_process
GO:0002451	peripheral B cell tolerance induction	biological_process
GO:0002452	B cell receptor editing	biological_process
GO:0002453	peripheral B cell anergy	biological_process
GO:0002454	peripheral B cell deletion	biological_process
GO:0002455	humoral immune response mediated by circulating immunoglobulin	biological_process
GO:0002456	T cell mediated immunity	biological_process
GO:0002457	T cell antigen processing and presentation	biological_process
GO:0002458	peripheral T cell tolerance induction	biological_process
GO:0002459	adaptive immune response based on somatic recombination of immune receptors built from leucine-rich repeat domains	biological_process
GO:0002460	adaptive immune response based on somatic recombination of immune receptors built from immunoglobulin superfamily domains	biological_process
GO:0002461	tolerance induction dependent upon immune response	biological_process
GO:0002462	tolerance induction to nonself antigen	biological_process
GO:0002463	central tolerance induction to nonself antigen	biological_process
GO:0002464	peripheral tolerance induction to nonself antigen	biological_process
GO:0002465	peripheral tolerance induction	biological_process
GO:0002466	peripheral tolerance induction to self antigen	biological_process
GO:0002467	germinal center formation	biological_process
GO:0002468	dendritic cell antigen processing and presentation	biological_process
GO:0002469	myeloid dendritic cell antigen processing and presentation	biological_process
GO:0002470	plasmacytoid dendritic cell antigen processing and presentation	biological_process
GO:0002471	monocyte antigen processing and presentation	biological_process
GO:0002472	macrophage antigen processing and presentation	biological_process
GO:0002473	non-professional antigen presenting cell antigen processing and presentation	biological_process
GO:0002474	antigen processing and presentation of peptide antigen via MHC class I	biological_process
GO:0002475	antigen processing and presentation via MHC class Ib	biological_process
GO:0002476	antigen processing and presentation of endogenous peptide antigen via MHC class Ib	biological_process
GO:0002477	antigen processing and presentation of exogenous peptide antigen via MHC class Ib	biological_process
GO:0002478	antigen processing and presentation of exogenous peptide antigen	biological_process
GO:0002479	antigen processing and presentation of exogenous peptide antigen via MHC class I, TAP-dependent	biological_process
GO:0002480	antigen processing and presentation of exogenous peptide antigen via MHC class I, TAP-independent	biological_process
GO:0002481	antigen processing and presentation of exogenous protein antigen via MHC class Ib, TAP-dependent	biological_process
GO:0002482	antigen processing and presentation of exogenous protein antigen via MHC class Ib, TAP-independent	biological_process
GO:0002483	antigen processing and presentation of endogenous peptide antigen	biological_process
GO:0002484	antigen processing and presentation of endogenous peptide antigen via MHC class I via ER pathway	biological_process
GO:0002485	antigen processing and presentation of endogenous peptide antigen via MHC class I via ER pathway, TAP-dependent	biological_process
GO:0002486	antigen processing and presentation of endogenous peptide antigen via MHC class I via ER pathway, TAP-independent	biological_process
GO:0002487	antigen processing and presentation of endogenous peptide antigen via MHC class I via endolysosomal pathway	biological_process
GO:0002488	antigen processing and presentation of endogenous peptide antigen via MHC class Ib via ER pathway	biological_process
GO:0002489	antigen processing and presentation of endogenous peptide antigen via MHC class Ib via ER pathway, TAP-dependent	biological_process
GO:0002490	antigen processing and presentation of endogenous peptide antigen via MHC class Ib via ER pathway, TAP-independent	biological_process
GO:0002491	antigen processing and presentation of endogenous peptide antigen via MHC class II	biological_process
GO:0002492	peptide antigen assembly with MHC class Ib protein complex	biological_process
GO:0002493	lipid antigen assembly with MHC class Ib protein complex	biological_process
GO:0002494	lipid antigen transport	biological_process
GO:0002495	antigen processing and presentation of peptide antigen via MHC class II	biological_process
GO:0002496	proteolysis associated with antigen processing and presentation	biological_process
GO:0002497	proteasomal proteolysis associated with antigen processing and presentation	biological_process
GO:0002498	proteolysis within endoplasmic reticulum associated with antigen processing and presentation	biological_process
GO:0002499	proteolysis within endosome associated with antigen processing and presentation	biological_process
GO:0002500	proteolysis within lysosome associated with antigen processing and presentation	biological_process
GO:0002501	peptide antigen assembly with MHC protein complex	biological_process
GO:0002502	peptide antigen assembly with MHC class I protein complex	biological_process
GO:0002503	peptide antigen assembly with MHC class II protein complex	biological_process
GO:0002504	antigen processing and presentation of peptide or polysaccharide antigen via MHC class II	biological_process
GO:0002505	antigen processing and presentation of polysaccharide antigen via MHC class II	biological_process
GO:0002506	polysaccharide assembly with MHC class II protein complex	biological_process
GO:0002507	tolerance induction	biological_process
GO:0002508	central tolerance induction	biological_process
GO:0002509	central tolerance induction to self antigen	biological_process
GO:0002510	central B cell tolerance induction	biological_process
GO:0002511	central B cell receptor editing	biological_process
GO:0002512	central T cell tolerance induction	biological_process
GO:0002513	tolerance induction to self antigen	biological_process
GO:0002514	B cell tolerance induction	biological_process
GO:0002515	B cell anergy	biological_process
GO:0002516	B cell deletion	biological_process
GO:0002517	T cell tolerance induction	biological_process
GO:0002518	lymphocyte chemotaxis across high endothelial venule	biological_process
GO:0002519	natural killer cell tolerance induction	biological_process
GO:0002520	immune system development	biological_process
GO:0002521	leukocyte differentiation	biological_process
GO:0002522	leukocyte migration involved in immune response	biological_process
GO:0002523	leukocyte migration involved in inflammatory response	biological_process
GO:0002524	hypersensitivity	biological_process
GO:0002525	acute inflammatory response to non-antigenic stimulus	biological_process
GO:0002526	acute inflammatory response	biological_process
GO:0002527	vasodilation involved in acute inflammatory response	biological_process
GO:0002528	regulation of vascular permeability involved in acute inflammatory response	biological_process
GO:0002529	regulation of plasma kallikrein-kinin cascade	biological_process
GO:0002530	regulation of systemic arterial blood pressure involved in acute-phase response	biological_process
GO:0002531	regulation of heart contraction involved in acute-phase response	biological_process
GO:0002532	production of molecular mediator involved in inflammatory response	biological_process
GO:0002533	lysosomal enzyme secretion involved in inflammatory response	biological_process
GO:0002534	cytokine production involved in inflammatory response	biological_process
GO:0002535	platelet activating factor secretion involved in inflammatory response	biological_process
GO:0002536	respiratory burst involved in inflammatory response	biological_process
GO:0002537	nitric oxide production involved in inflammatory response	biological_process
GO:0002538	arachidonic acid metabolite production involved in inflammatory response	biological_process
GO:0002539	prostaglandin production involved in inflammatory response	biological_process
GO:0002540	leukotriene production involved in inflammatory response	biological_process
GO:0002541	activation of plasma proteins involved in acute inflammatory response	biological_process
GO:0002542	Factor XII activation	biological_process
GO:0002543	activation of blood coagulation via clotting cascade	biological_process
GO:0002544	chronic inflammatory response	biological_process
GO:0002545	chronic inflammatory response to non-antigenic stimulus	biological_process
GO:0002546	negative regulation of tissue kallikrein-kinin cascade	biological_process
GO:0002547	positive regulation of tissue kallikrein-kinin cascade	biological_process
GO:0002548	monocyte chemotaxis	biological_process
GO:0002549	negative regulation of plasma kallikrein-kinin cascade	biological_process
GO:0002550	positive regulation of plasma kallikrein-kinin cascade	biological_process
GO:0002551	mast cell chemotaxis	biological_process
GO:0002552	serotonin secretion by mast cell	biological_process
GO:0002553	histamine secretion by mast cell	biological_process
GO:0002554	serotonin secretion by platelet	biological_process
GO:0002555	histamine secretion by platelet	biological_process
GO:0002556	serotonin secretion by basophil	biological_process
GO:0002557	histamine secretion by basophil	biological_process
GO:0002558	type I hypersensitivity mediated by mast cells	biological_process
GO:0002559	type I hypersensitivity mediated by basophils	biological_process
GO:0002560	basophil mediated immunity	biological_process
GO:0002561	basophil degranulation	biological_process
GO:0002562	somatic diversification of immune receptors via germline recombination within a single locus	biological_process
GO:0002563	somatic diversification of immune receptors via alternate splicing	biological_process
GO:0002564	alternate splicing of immunoglobulin genes	biological_process
GO:0002565	somatic diversification of immune receptors via gene conversion	biological_process
GO:0002566	somatic diversification of immune receptors via somatic mutation	biological_process
GO:0002567	somatic diversification of FREP-based immune receptors	biological_process
GO:0002568	somatic diversification of T cell receptor genes	biological_process
GO:0002569	somatic diversification of immune receptors by N region addition	biological_process
GO:0002570	somatic diversification of immunoglobulin genes by N region addition	biological_process
GO:0002571	somatic diversification of T cell receptor genes by N region addition	biological_process
GO:0002572	pro-T cell differentiation	biological_process
GO:0002573	myeloid leukocyte differentiation	biological_process
GO:0002574	thrombocyte differentiation	biological_process
GO:0002575	basophil chemotaxis	biological_process
GO:0002576	platelet degranulation	biological_process
GO:0002577	regulation of antigen processing and presentation	biological_process
GO:0002578	negative regulation of antigen processing and presentation	biological_process
GO:0002579	positive regulation of antigen processing and presentation	biological_process
GO:0002580	regulation of antigen processing and presentation of peptide or polysaccharide antigen via MHC class II	biological_process
GO:0002581	negative regulation of antigen processing and presentation of peptide or polysaccharide antigen via MHC class II	biological_process
GO:0002582	positive regulation of antigen processing and presentation of peptide or polysaccharide antigen via MHC class II	biological_process
GO:0002583	regulation of antigen processing and presentation of peptide antigen	biological_process
GO:0002584	negative regulation of antigen processing and presentation of peptide antigen	biological_process
GO:0002585	positive regulation of antigen processing and presentation of peptide antigen	biological_process
GO:0002586	regulation of antigen processing and presentation of peptide antigen via MHC class II	biological_process
GO:0002587	negative regulation of antigen processing and presentation of peptide antigen via MHC class II	biological_process
GO:0002588	positive regulation of antigen processing and presentation of peptide antigen via MHC class II	biological_process
GO:0002589	regulation of antigen processing and presentation of peptide antigen via MHC class I	biological_process
GO:0002590	negative regulation of antigen processing and presentation of peptide antigen via MHC class I	biological_process
GO:0002591	positive regulation of antigen processing and presentation of peptide antigen via MHC class I	biological_process
GO:0002592	regulation of antigen processing and presentation via MHC class Ib	biological_process
GO:0002593	negative regulation of antigen processing and presentation via MHC class Ib	biological_process
GO:0002594	positive regulation of antigen processing and presentation via MHC class Ib	biological_process
GO:0002595	regulation of antigen processing and presentation of peptide antigen via MHC class Ib	biological_process
GO:0002596	negative regulation of antigen processing and presentation of peptide antigen via MHC class Ib	biological_process
GO:0002597	positive regulation of antigen processing and presentation of peptide antigen via MHC class Ib	biological_process
GO:0002598	regulation of antigen processing and presentation of lipid antigen via MHC class Ib	biological_process
GO:0002599	negative regulation of antigen processing and presentation of lipid antigen via MHC class Ib	biological_process
GO:0002600	positive regulation of antigen processing and presentation of lipid antigen via MHC class Ib	biological_process
[truncated: 44,994 more rows]
