# Supplementary material for: MGSEA – a multivariate Gene set enrichment analysis
Source: BMC Bioinformatics. 2019 Mar 18;20:145. doi: 10.1186/s12859-019-2716-6 (PMC6421703; doi:10.1186/s12859-019-2716-6)
Supplement: Supplementary file 20 — Supplementary File S1. The R source codes of the MGSEA program, a toy example dataset, and a brief explanation for running the program. (ZIP 1832 kb) [file 12859_2019_2716_MOESM20_ESM.zip › SampleCode/LogNFactorial.csv]

Factorial	LogFactorial
1	0
2	0.693147180559945
3	1.79175946922805
4	3.17805383034795
5	4.78749174278205
6	6.5792512120101
7	8.52516136106541
8	10.6046029027452
9	12.8018274800815
10	15.1044125730755
11	17.5023078458739
12	19.9872144956619
13	22.5521638531234
14	25.1912211827387
15	27.8992713838409
16	30.6718601060807
17	33.5050734501369
18	36.3954452080331
19	39.3398841871995
20	42.3356164607535
21	45.3801388984769
22	48.4711813518352
23	51.6066755677644
24	54.7847293981123
25	58.0036052229805
26	61.261701761002
27	64.5575386270063
28	67.8897431371815
29	71.257038967168
30	74.6582363488302
31	78.0922235533153
32	81.557959456115
33	85.0544670175815
34	88.5808275421977
35	92.1361756036871
36	95.7196945421432
37	99.3306124547874
38	102.968198614514
39	106.631760260643
40	110.320639714757
41	114.034211781462
42	117.771881399745
43	121.533081515439
44	125.317271149357
45	129.123933639127
46	132.952575035616
47	136.802722637326
48	140.673923648234
49	144.565743946345
50	148.477766951773
51	152.409592584497
52	156.360836303079
53	160.331128216631
54	164.320112263195
55	168.327445448428
56	172.352797139163
57	176.395848406997
58	180.456291417544
59	184.533828861449
60	188.628173423672
61	192.739047287845
62	196.86618167289
63	201.009316399282
64	205.168199482641
65	209.342586752537
66	213.532241494563
67	217.736934113954
68	221.95644181913
69	226.190548323728
70	230.439043565777
71	234.701723442818
72	238.978389561834
73	243.268849002983
74	247.572914096187
75	251.890402209723
76	256.22113555001
77	260.564940971863
78	264.921649798553
79	269.29109765102
80	273.673124285694
81	278.067573440366
82	282.47429268763
83	286.893133295427
84	291.32395009427
85	295.766601350761
86	300.220948647014
87	304.686856765669
88	309.164193580147
89	313.652829949879
90	318.152639620209
91	322.663499126726
92	327.185287703775
93	331.717887196928
94	336.261181979198
95	340.815058870799
96	345.379407062267
97	349.95411804077
98	354.539085519441
99	359.134205369575
100	363.739375555563
101	368.354496072405
102	372.979468885689
103	377.614197873919
104	382.25858877306
105	386.912549123218
106	391.57598821733
107	396.248817051792
108	400.930948278916
109	405.622296161145
110	410.322776526937
111	415.03230672825
112	419.750805599545
113	424.478193418257
114	429.214391866652
115	433.959323995015
116	438.712914186121
117	443.475088120919
118	448.245772745385
119	453.024896238496
120	457.812387981278
121	462.608178526875
122	467.412199571608
123	472.224383926981
124	477.044665492586
125	481.872979229888
126	486.709261136839
127	491.553448223298
128	496.405478487218
129	501.265290891579
130	506.132825342035
131	511.008022665236
132	515.890824587822
133	520.781173716044
134	525.679013515995
135	530.584288294433
136	535.49694318017
137	540.416924105998
138	545.344177791155
139	550.278651724286
140	555.220294146895
141	560.169054037273
142	565.124881094874
143	570.087725725134
144	575.05753902471
145	580.034272767131
146	585.017879388839
147	590.008311975618
148	595.005524249382
149	600.009470555327
150	605.020105849424
151	610.037385686239
152	615.061266207085
153	620.091704128477
154	625.128656730891
155	630.17208184781
156	635.22193785506
157	640.278183660408
158	645.340778693435
159	650.409682895655
160	655.484856710889
161	660.566261075874
162	665.653857411106
163	670.747607611913
164	675.847474039737
165	680.953419513637
166	686.065407301994
167	691.183401114411
168	696.307365093814
169	701.437263808737
170	706.573062245787
171	711.71472580229
172	716.862220279103
173	722.015511873601
174	727.174567172816
175	732.339353146739
176	737.509837141777
177	742.685986874351
178	747.867770424643
179	753.055156230484
180	758.248113081374
181	763.44661011264
182	768.650616799717
183	773.860102952558
184	779.075038710167
185	784.295394535246
186	789.521141208959
187	794.752249825813
188	799.988691788643
189	805.230438803703
190	810.477462875864
191	815.72973630391
192	820.987231675938
193	826.249921864843
194	831.517780023906
195	836.79077958247
196	842.0688942417
197	847.352097970438
198	852.640365001133
199	857.933669825857
200	863.231987192405
201	868.535292100465
202	873.843559797866
203	879.156765776907
204	884.474885770752
205	889.79789574989
206	895.12577191868
207	900.458490711945
208	905.796028791646
209	911.138363043611
210	916.485470574329
211	921.837328707805
212	927.193914982477
213	932.555207148186
214	937.921183163208
215	943.291821191336
216	948.66709959902
217	954.04699695256
218	959.431492015349
219	964.820563745166
220	970.214191291518
221	975.612353993036
222	981.015031374908
223	986.422203146368
224	991.833849198223
225	997.249949600428
226	1002.6704845997
227	1008.09543461718
228	1013.52478024614
229	1018.95850224969
230	1024.39658155861
231	1029.83899926914
232	1035.2857366408
233	1040.73677509437
234	1046.19209620972
235	1051.65168172387
236	1057.11551352889
237	1062.58357367003
238	1068.0558443437
239	1073.53230789563
240	1079.01294681897
241	1084.49774375247
242	1089.98668147862
243	1095.47974292196
244	1100.97691114726
245	1106.4781693578
246	1111.98350089373
247	1117.49288923036
248	1123.00631797653
249	1128.52377087299
250	1134.04523179085
251	1139.57068472998
252	1145.1001138175
253	1150.63350330622
254	1156.17083757324
255	1161.7121011184
256	1167.25727856288
257	1172.80635464778
258	1178.3593142327
259	1183.9161422944
260	1189.47682392541
261	1195.04134433273
262	1200.6096888365
263	1206.18184286867
264	1211.75779197182
265	1217.33752179781
266	1222.92101810659
267	1228.50826676499
268	1234.0992537455
269	1239.6939651251
270	1245.2923870841
271	1250.89450590498
272	1256.50030797127
273	1262.10977976646
274	1267.72290787285
275	1273.33967897051
276	1278.96007983623
277	1284.58409734242
278	1290.21171845611
279	1295.84293023793
280	1301.4777198411
281	1307.11607451043
282	1312.75798158137
283	1318.40342847902
284	1324.05240271718
285	1329.70489189745
286	1335.36088370826
287	1341.02036592402
288	1346.68332640416
289	1352.34975309227
290	1358.01963401525
291	1363.69295728243
292	1369.36971108469
293	1375.04988369371
294	1380.73346346105
295	1386.42043881739
296	1392.11079827171
297	1397.80453041052
298	1403.50162389702
299	1409.20206747041
300	1414.90584994507
301	1420.61296020982
302	1426.32338722719
303	1432.0371200327
304	1437.75414773411
305	1443.47445951071
306	1449.19804461267
307	1454.92489236025
308	1460.65499214323
309	1466.38833342013
310	1472.1249057176
311	1477.86469862978
312	1483.60770181759
313	1489.35390500813
314	1495.10329799404
315	1500.85587063287
316	1506.61161284645
317	1512.37051462033
318	1518.13256600311
319	1523.8977571059
320	1529.66607810169
321	1535.43751922482
322	1541.21207077037
323	1546.98972309359
324	1552.77046660938
325	1558.55429179171
326	1564.34118917308
327	1570.13114934397
328	1575.92416295236
329	1581.72022070312
330	1587.51931335758
331	1593.32143173296
332	1599.12656670188
333	1604.93470919186
334	1610.74585018483
335	1616.55998071666
336	1622.37709187662
337	1628.19717480697
338	1634.02022070246
339	1639.84622080984
340	1645.67516642745
341	1651.50704890473
342	1657.34185964179
343	1663.17959008896
344	1669.02023174633
345	1674.86377616337
346	1680.71021493842
347	1686.55953971837
348	1692.41174219814
349	1698.26681412035
350	1704.12474727483
351	1709.9855334983
352	1715.84916467389
353	1721.71563273083
354	1727.58492964396
355	1733.45704743344
356	1739.33197816429
357	1745.20971394607
358	1751.09024693247
359	1756.97356932096
360	1762.85967335241
361	1768.74855131074
362	1774.64019552257
363	1780.53459835683
364	1786.43175222447
365	1792.33164957805
366	1798.23428291145
367	1804.13964475951
368	1810.04772769768
369	1815.95852434172
370	1821.87202734735
371	1827.78822940996
372	1833.70712326423
373	1839.62870168388
374	1845.55295748129
375	1851.47988350726
376	1857.40947265065
377	1863.3417178381
378	1869.27661203372
379	1875.2141482388
380	1881.15431949152
381	1887.09711886665
382	1893.04253947526
383	1898.99057446444
384	1904.94121701703
385	1910.89446035131
386	1916.85029772078
387	1922.80872241381
388	1928.76972775343
389	1934.73330709705
390	1940.69945383617
391	1946.66816139616
392	1952.63942323595
393	1958.61323284782
394	1964.58958375712
395	1970.56846952202
396	1976.54988373327
397	1982.53382001396
398	1988.52027201924
399	1994.50923343613
400	2000.50069798324
401	2006.49465941055
402	2012.49111149917
403	2018.49004806111
404	2024.49146293907
405	2030.49535000618
406	2036.50170316578
407	2042.51051635123
408	2048.52178352563
409	2054.53549868167
410	2060.55165584137
411	2066.57024905587
412	2072.59127240522
413	2078.61471999818
414	2084.640585972
415	2090.66886449223
416	2096.69954975249
417	2102.73263597429
418	2108.76811740682
419	2114.80598832674
420	2120.84624303802
421	2126.8888758717
422	2132.93388118574
423	2138.98125336478
424	2145.03098682001
425	2151.08307598894
426	2157.13751533521
427	2163.19429934844
428	2169.25342254402
429	2175.31487946295
430	2181.37866467163
431	2187.44477276174
432	2193.51319834998
433	2199.58393607799
434	2205.65698061209
435	2211.73232664317
436	2217.80996888652
437	2223.88990208162
438	2229.972120992
439	2236.05662040507
440	2242.14339513198
441	2248.23244000743
442	2254.32374988951
443	2260.41731965955
444	2266.51314422198
445	2272.61121850415
446	2278.71153745617
447	2284.81409605078
448	2290.9188892832
449	2297.02591217094
450	2303.13515975371
451	2309.24662709321
452	2315.36030927304
453	2321.47620139852
454	2327.59429859657
455	2333.71459601552
456	2339.83708882503
457	2345.96177221593
458	2352.08864140004
459	2358.2176916101
460	2364.34891809958
461	2370.48231614258
462	2376.61788103366
463	2382.75560808775
464	2388.89549263997
465	2395.03753004556
466	2401.18171567969
467	2407.32804493736
468	2413.47651323327
469	2419.62711600172
470	2425.77984869642
471	2431.93470679044
472	2438.09168577603
473	2444.25078116452
474	2450.41198848621
475	2456.57530329025
476	2462.74072114448
477	2468.90823763537
478	2475.07784836786
479	2481.24954896527
480	2487.42333506917
481	2493.59920233928
482	2499.77714645333
483	2505.95716310698
484	2512.1392480137
485	2518.32339690463
486	2524.50960552853
487	2530.69786965162
488	2536.88818505747
489	2543.08054754695
490	2549.27495293805
491	2555.47139706584
492	2561.66987578234
493	2567.87038495638
494	2574.07292047357
495	2580.27747823614
496	2586.48405416286
497	2592.69264418896
498	2598.90324426598
499	2605.11585036173
500	2611.33045846016
501	2617.54706456124
502	2623.76566468093
503	2629.98625485103
504	2636.2088311191
505	2642.43338954838
506	2648.65992621767
507	2654.88843722126
508	2661.11891866884
509	2667.35136668539
510	2673.58577741111
511	2679.82214700131
512	2686.06047162635
513	2692.30074747152
514	2698.54297073697
515	2704.78713763764
516	2711.03324440312
517	2717.28128727763
518	2723.53126251989
519	2729.78316640305
520	2736.03699521463
521	2742.29274525638
522	2748.55041284426
523	2754.80999430833
524	2761.07148599265
525	2767.33488425524
526	2773.60018546798
527	2779.86738601652
528	2786.13648230023
529	2792.40747073209
530	2798.68034773863
531	2804.95510975987
532	2811.23175324922
533	2817.51027467338
534	2823.79067051234
535	2830.07293725924
536	2836.35707142031
537	2842.64306951482
538	2848.93092807498
539	2855.22064364589
540	2861.51221278545
541	2867.80563206429
542	2874.10089806573
543	2880.39800738567
544	2886.69695663252
545	2892.99774242719
546	2899.30036140293
547	2905.60481020535
548	2911.9110854923
549	2918.21918393381
550	2924.52910221204
551	2930.84083702119
552	2937.15438506747
553	2943.46974306899
554	2949.78690775574
555	2956.10587586948
556	2962.42664416373
557	2968.74920940366
558	2975.07356836604
559	2981.3997178392
560	2987.72765462293
561	2994.05737552845
562	3000.38887737834
563	3006.72215700648
564	3013.05721125798
565	3019.39403698913
566	3025.73263106733
567	3032.07299037106
568	3038.41511178978
569	3044.75899222391
570	3051.10462858473
571	3057.45201779439
572	3063.80115678577
573	3070.15204250248
574	3076.5046718988
575	3082.8590419396
576	3089.2151496003
577	3095.57299186681
578	3101.93256573548
579	3108.29386821305
580	3114.65689631659
581	3121.02164707344
582	3127.38811752117
583	3133.75630470753
584	3140.12620569035
585	3146.49781753759
586	3152.87113732716
587	3159.24616214699
588	3165.62288909489
589	3172.00131527854
590	3178.38143781544
591	3184.76325383285
592	3191.14676046773
593	3197.53195486673
594	3203.91883418609
595	3210.30739559164
596	3216.6976362587
597	3223.08955337209
598	3229.48314412604
599	3235.87840572416
600	3242.27533537938
601	3248.67393031391
602	3255.07418775922
603	3261.47610495595
604	3267.87967915388
605	3274.28490761191
606	3280.69178759798
607	3287.10031638904
608	3293.51049127101
609	3299.92230953872
610	3306.33576849589
611	3312.75086545506
612	3319.16759773757
613	3325.58596267351
614	3332.00595760165
615	3338.42757986946
616	3344.85082683299
617	3351.2756958569
618	3357.70218431436
619	3364.13028958704
620	3370.56000906508
621	3376.99134014701
622	3383.42428023975
623	3389.85882675854
624	3396.29497712691
625	3402.73272877665
626	3409.17207914775
627	3415.61302568838
628	3422.05556585485
629	3428.49969711155
630	3434.94541693093
631	3441.39272279347
632	3447.84161218762
633	3454.29208260977
634	3460.7441315642
635	3467.1977565631
636	3473.65295512644
637	3480.10972478201
638	3486.56806306535
639	3493.02796751973
640	3499.48943569608
641	3505.952465153
642	3512.41705345669
643	3518.88319818093
644	3525.35089690704
645	3531.82014722383
646	3538.29094672761
647	3544.76329302212
648	3551.23718371847
649	3557.71261643517
650	3564.18958879806
651	3570.66809844027
652	3577.1481430022
653	3583.62972013147
654	3590.11282748293
655	3596.59746271857
656	3603.08362350751
657	3609.57130752599
658	3616.06051245732
659	3622.55123599182
660	3629.04347582684
661	3635.53722966669
662	3642.03249522263
663	3648.52927021282
664	3655.02755236229
665	3661.52733940295
666	3668.02862907349
667	3674.53141911941
668	3681.03570729294
669	3687.54149135307
670	3694.04876906546
671	3700.55753820243
672	3707.06779654295
673	3713.57954187259
674	3720.09277198351
675	3726.60748467438
676	3733.12367775042
677	3739.64134902333
678	3746.16049631128
679	3752.68111743883
680	3759.203210237
681	3765.72677254315
682	3772.251802201
683	3778.77829706057
684	3785.30625497819
685	3791.83567381645
686	3798.36655144418
687	3804.8988857364
688	3811.43267457433
689	3817.96791584535
690	3824.50460744294
691	3831.04274726671
692	3837.58233322232
693	3844.12336322151
694	3850.66583518202
695	3857.20974702759
696	3863.75509668792
697	3870.30188209868
698	3876.85010120144
699	3883.39975194368
700	3889.95083227872
701	3896.50334016576
702	3903.05727356978
703	3909.61263046159
704	3916.16940881775
705	3922.72760662056
706	3929.28722185806
707	3935.84825252395
708	3942.41069661765
709	3948.97455214418
710	3955.53981711421
711	3962.10648954402
712	3968.67456745543
713	3975.24404887584
714	3981.81493183818
715	3988.38721438088
716	3994.96089454784
717	4001.53597038844
718	4008.11243995748
719	4014.69030131521
720	4021.26955252722
721	4027.8501916645
722	4034.43221680339
723	4041.01562602555
724	4047.60041741794
725	4054.18658907279
726	4060.77413908762
727	4067.36306556515
728	4073.95336661335
729	4080.54504034536
730	4087.1380848795
731	4093.73249833925
732	4100.32827885321
733	4106.9254245551
734	4113.52393358371
735	4120.12380408292
736	4126.72503420165
737	4133.32762209384
738	4139.93156591844
739	4146.53686383939
740	4153.14351402559
741	4159.75151465088
742	4166.36086389405
743	4172.97155993877
744	4179.5836009736
745	4186.19698519198
746	4192.81171079219
747	4199.42777597732
748	4206.04517895529
749	4212.66391793881
750	4219.28399114534
751	4225.90539679711
752	4232.52813312106
753	4239.15219834886
754	4245.77759071686
755	4252.40430846611
756	4259.03234984229
757	4265.66171309573
758	4272.29239648137
759	4278.92439825877
760	4285.55771669205
761	4292.19235004991
762	4298.8282966056
763	4305.46555463688
764	4312.10412242605
765	4318.74399825987
766	4325.38518042961
767	4332.02766723098
768	4338.67145696413
769	4345.31654793363
770	4351.96293844848
771	4358.61062682205
772	4365.25961137207
773	4371.90989042066
774	4378.56146229425
775	4385.2143253236
776	4391.86847784378
777	4398.52391819415
778	4405.18064471833
779	4411.8386557642
780	4418.49794968389
781	4425.15852483372
782	4431.82037957427
783	4438.48351227026
784	4445.14792129061
785	4451.81360500839
786	4458.48056180082
787	4465.14879004924
788	4471.8182881391
789	4478.48905445994
790	4485.1610874054
791	4491.83438537317
792	4498.50894676499
793	4505.18476998662
794	4511.86185344787
795	4518.54019556252
796	4525.21979474837
797	4531.90064942716
798	4538.58275802461
799	4545.26611897037
800	4551.95073069804
801	4558.63659164511
802	4565.32370025298
803	4572.01205496692
804	4578.7016542361
805	4585.39249651352
806	4592.08458025603
807	4598.7779039243
808	4605.47246598282
809	4612.16826489988
810	4618.86529914754
811	4625.56356720166
812	4632.26306754182
813	4638.96379865137
814	4645.66575901737
815	4652.36894713061
816	4659.07336148558
817	4665.77900058044
818	4672.48586291704
819	4679.19394700089
820	4685.90325134115
821	4692.6137744506
822	4699.32551484566
823	4706.03847104634
824	4712.75264157624
825	4719.46802496258
826	4726.1846197361
827	4732.90242443112
828	4739.62143758551
829	4746.34165774065
830	4753.06308344144
831	4759.78571323629
832	4766.50954567711
833	4773.23457931928
834	4779.96081272164
835	4786.68824444649
836	4793.41687305957
837	4800.14669713006
838	4806.87771523054
839	4813.60992593701
840	4820.34332782885
841	4827.07791948882
842	4833.81369950306
843	4840.55066646107
844	4847.28881895566
845	4854.02815558302
846	4860.76867494263
847	4867.51037563728
848	4874.25325627307
849	4880.99731545938
850	4887.74255180887
851	4894.48896393744
852	4901.23655046427
853	4907.98531001176
854	4914.73524120555
855	4921.48634267449
856	4928.23861305063
857	4934.99205096922
858	4941.74665506871
859	4948.5024239907
860	4955.25935637994
861	4962.01745088437
862	4968.77670615504
863	4975.53712084612
864	4982.29869361492
865	4989.06142312186
866	4995.82530803042
867	5002.5903470072
868	5009.35653872186
869	5016.12388184712
870	5022.89237505877
871	5029.66201703563
872	5036.43280645953
873	5043.20474201537
874	5049.97782239103
875	5056.75204627739
876	5063.52741236832
877	5070.3039193607
878	5077.08156595433
879	5083.86035085202
880	5090.64027275949
881	5097.42133038542
882	5104.20352244143
883	5110.98684764204
884	5117.77130470467
885	5124.55689234968
886	5131.34360930029
887	5138.1314542826
888	5144.92042602559
889	5151.7105232611
890	5158.50174472383
891	5165.2940891513
892	5172.08755528388
893	5178.88214186475
894	5185.67784763993
895	5192.4746713582
896	5199.27261177118
897	5206.07166763324
898	5212.87183770154
899	5219.67312073601
900	5226.47551549934
901	5233.27902075694
902	5240.08363527701
903	5246.88935783042
904	5253.69618719082
905	5260.50412213452
906	5267.31316144056
907	5274.12330389067
908	5280.93454826928
909	5287.74689336345
910	5294.56033796296
911	5301.37488086022
912	5308.1905208503
913	5315.00725673089
914	5321.82508730235
915	5328.64401136762
916	5335.4640277323
917	5342.28513520455
918	5349.10733259517
919	5355.93061871753
920	5362.75499238757
921	5369.58045242383
922	5376.40699764738
923	5383.23462688189
924	5390.06333895353
925	5396.89313269104
926	5403.72400692569
927	5410.55596049125
928	5417.38899222404
929	5424.22310096285
930	5431.058285549
931	5437.89454482628
932	5444.73187764096
933	5451.57028284181
934	5458.40975928004
935	5465.25030580933
936	5472.09192128581
937	5478.93460456804
938	5485.77835451705
939	5492.62316999626
940	5499.46904987152
941	5506.31599301111
942	5513.16399828568
943	5520.01306456832
944	5526.86319073446
945	5533.71437566196
946	5540.56661823101
947	5547.4199173242
948	5554.27427182645
949	5561.12968062506
950	5567.98614260965
951	5574.8436566722
952	5581.70222170699
953	5588.56183661065
954	5595.42250028209
955	5602.28421162257
956	5609.14696953563
957	5616.01077292708
958	5622.87562070505
959	5629.74151177993
960	5636.60844506439
961	5643.47641947337
962	5650.34543392403
963	5657.21548733583
964	5664.08657863044
965	5670.95870673178
966	5677.83187056599
967	5684.70606906144
968	5691.58130114872
969	5698.45756576061
970	5705.33486183211
971	5712.2131883004
972	5719.09254410486
973	5725.97292818705
974	5732.85433949069
975	5739.73677696169
976	5746.6202395481
977	5753.50472620014
978	5760.39023587018
979	5767.27676751271
980	5774.16432008437
981	5781.05289254394
982	5787.94248385229
983	5794.83309297244
984	5801.72471886949
985	5808.61736051066
986	5815.51101686527
987	5822.4056869047
988	5829.30136960245
989	5836.19806393407
990	5843.0957688772
991	5849.99448341153
992	5856.89420651881
993	5863.79493718286
994	5870.69667438952
995	5877.59941712667
996	5884.50316438426
997	5891.40791515422
998	5898.31366843053
999	5905.22042320918
1000	5912.12817848816
1001	5919.03693326748
1002	5925.94668654912
1003	5932.85743733709
1004	5939.76918463734
1005	5946.68192745783
1006	5953.59566480849
1007	5960.51039570121
1008	5967.42611914984
1009	5974.34283417019
1010	5981.26053978003
1011	5988.17923499905
1012	5995.0989188489
1013	6002.01959035314
1014	6008.9412485373
1015	6015.86389242877
1016	6022.78752105691
1017	6029.71213345296
1018	6036.63772865007
1019	6043.56430568329
1020	6050.49186358957
1021	6057.42040140773
1022	6064.3499181785
1023	6071.28041294445
1024	6078.21188475005
1025	6085.14433264162
1026	6092.07775566735
1027	6099.01215287728
1028	6105.9475233233
1029	6112.88386605913
1030	6119.82118014035
1031	6126.75946462437
1032	6133.69871857041
1033	6140.63894103953
1034	6147.5801310946
1035	6154.5222878003
1036	6161.46541022312
1037	6168.40949743135
1038	6175.35454849508
1039	6182.30056248617
1040	6189.24753847831
1041	6196.19547554693
1042	6203.14437276924
1043	6210.09422922424
1044	6217.04504399268
1045	6223.99681615708
1046	6230.94954480171
1047	6237.90322901258
1048	6244.85786787746
1049	6251.81346048585
1050	6258.770005929
1051	6265.72750329988
1052	6272.68595169318
1053	6279.64535020531
1054	6286.60569793441
1055	6293.56699398032
1056	6300.52923744459
1057	6307.49242743046
1058	6314.45656304288
1059	6321.42164338848
1060	6328.38766757559
1061	6335.3546347142
1062	6342.322543916
1063	6349.29139429435
1064	6356.26118496425
1065	6363.23191504239
1066	6370.20358364712
1067	6377.17618989842
1068	6384.14973291794
1069	6391.12421182896
1070	6398.09962575642
1071	6405.07597382687
1072	6412.0532551685
1073	6419.03146891113
1074	6426.0106141862
1075	6432.99069012676
1076	6439.97169586748
1077	6446.95363054464
1078	6453.93649329611
1079	6460.92028326136
1080	6467.90499958148
1081	6474.89064139912
1082	6481.87720785853
1083	6488.86469810553
1084	6495.85311128753
1085	6502.8424465535
1086	6509.832703054
1087	6516.82387994112
1088	6523.81597636853
1089	6530.80899149147
1090	6537.80292446669
1091	6544.79777445252
1092	6551.79354060883
1093	6558.790222097
1094	6565.78781807999
1095	6572.78632772224
1096	6579.78575018975
1097	6586.78608465002
1098	6593.78733027209
1099	6600.78948622649
1100	6607.79255168528
1101	6614.796525822
1102	6621.80140781171
1103	6628.80719683097
1104	6635.81389205781
1105	6642.82149267176
1106	6649.82999785384
1107	6656.83940678655
1108	6663.84971865386
1109	6670.86093264121
1110	6677.87304793551
1111	6684.88606372515
1112	6691.89997919996
1113	6698.91479355124
1114	6705.93050597173
1115	6712.94711565562
1116	6719.96462179856
1117	6726.98302359763
1118	6734.00232025134
1119	6741.02251095966
1120	6748.04359492395
1121	6755.06557134702
1122	6762.0884394331
1123	6769.11219838784
1124	6776.13684741829
1125	6783.16238573293
1126	6790.18881254163
1127	6797.21612705567
1128	6804.24432848773
1129	6811.27341605188
1130	6818.30338896359
1131	6825.3342464397
1132	6832.36598769846
1133	6839.39861195949
1134	6846.43211844378
1135	6853.4665063737
1136	6860.50177497298
1137	6867.53792346673
1138	6874.57495108141
1139	6881.61285704486
1140	6888.65164058625
1141	6895.69130093611
1142	6902.73183732633
1143	6909.77324899012
1144	6916.81553516206
1145	6923.85869507805
1146	6930.90272797532
1147	6937.94763309245
1148	6944.99340966933
1149	6952.04005694718
1150	6959.08757416854
1151	6966.13596057726
1152	6973.18521541852
1153	6980.23533793879
1154	6987.28632738585
1155	6994.33818300881
1156	7001.39090405804
1157	7008.44448978524
1158	7015.49893944337
1159	7022.55425228671
1160	7029.61042757081
1161	7036.66746455251
1162	7043.72536248992
1163	7050.78412064244
1164	7057.84373827073
1165	7064.90421463673
1166	7071.96554900364
1167	7079.02774063593
1168	7086.09078879931
1169	7093.15469276079
1170	7100.21945178858
1171	7107.28506515218
1172	7114.35153212231
1173	7121.41885197097
1174	7128.48702397135
1175	7135.55604739793
1176	7142.62592152639
1177	7149.69664563365
1178	7156.76821899786
1179	7163.8406408984
1180	7170.91391061586
1181	7177.98802743206
1182	7185.06299063002
1183	7192.138799494
1184	7199.21545330945
1185	7206.29295136302
1186	7213.37129294257
1187	7220.45047733718
1188	7227.53050383711
1189	7234.6113717338
1190	7241.6930803199
1191	7248.77562888926
1192	7255.85901673688
1193	7262.94324315898
1194	7270.02830745293
1195	7277.1142089173
1196	7284.20094685181
1197	7291.28852055737
1198	7298.37692933604
1199	7305.46617249107
1200	7312.55624932685
1201	7319.64715914893
1202	7326.73890126402
1203	7333.83147498
1204	7340.92487960586
1205	7348.01911445179
1206	7355.11417882908
1207	7362.21007205017
1208	7369.30679342867
1209	7376.40434227928
1210	7383.50271791787
1211	7390.60191966143
1212	7397.70194682806
1213	7404.802798737
1214	7411.90447470862
1215	7419.00697406439
1216	7426.11029612692
1217	7433.21444021991
1218	7440.31940566818
1219	7447.42519179766
1220	7454.53179793539
1221	7461.6392234095
1222	7468.74746754923
1223	7475.85652968492
1224	7482.96640914799
1225	7490.07710527097
1226	7497.18861738746
1227	7504.30094483217
1228	7511.41408694088
1229	7518.52804305045
1230	7525.64281249881
1231	7532.758394625
1232	7539.87478876909
1233	7546.99199427226
1234	7554.11001047672
1235	7561.22883672578
1236	7568.3484723638
1237	7575.46891673619
1238	7582.59016918944
1239	7589.71222907107
1240	7596.83509572967
1241	7603.95876851487
1242	7611.08324677736
1243	7618.20852986888
1244	7625.33461714217
1245	7632.46150795107
1246	7639.58920165042
1247	7646.7176975961
1248	7653.84699514503
1249	7660.97709365515
1250	7668.10799248545
1251	7675.23969099592
1252	7682.37218854758
1253	7689.50548450247
1254	7696.63957822367
1255	7703.77446907523
1256	7710.91015642226
1257	7718.04663963085
1258	7725.18391806811
1259	7732.32199110216
1260	7739.4608581021
1261	7746.60051843807
1262	7753.74097148117
1263	7760.88221660352
1264	7768.02425317823
1265	7775.16708057939
1266	7782.31069818209
1267	7789.45510536241
1268	7796.60030149741
1269	7803.74628596512
1270	7810.89305814458
1271	7818.04061741577
1272	7825.18896315967
1273	7832.33809475822
1274	7839.48801159436
1275	7846.63871305195
1276	7853.79019851585
1277	7860.94246737188
1278	7868.09551900682
1279	7875.2493528084
1280	7882.40396816532
1281	7889.55936446721
1282	7896.71554110469
1283	7903.87249746931
1284	7911.03023295356
1285	7918.18874695089
1286	7925.34803885569
1287	7932.50810806328
1288	7939.66895396995
1289	7946.83057597288
1290	7953.99297347024
1291	7961.15614586109
1292	7968.32009254543
1293	7975.4848129242
1294	7982.65030639926
1295	7989.8165723734
1296	7996.98361025031
1297	8004.15141943462
1298	8011.31999933189
1299	8018.48934934856
1300	8025.65946889201
1301	8032.83035737052
1302	8040.00201419329
1303	8047.17443877041
1304	8054.3476305129
1305	8061.52158883266
1306	8068.69631314249
1307	8075.87180285612
1308	8083.04805738814
1309	8090.22507615405
1310	8097.40285857024
1311	8104.581404054
1312	8111.76071202351
1313	8118.94078189781
1314	8126.12161309686
1315	8133.30320504147
1316	8140.48555715335
1317	8147.6686688551
1318	8154.85253957016
1319	8162.03716872288
1320	8169.22255573846
1321	8176.40870004298
1322	8183.59560106339
1323	8190.78325822751
1324	8197.971670964
1325	8205.16083870242
1326	8212.35076087317
1327	8219.5414369075
1328	8226.73286623754
1329	8233.92504829625
1330	8241.11798251747
1331	8248.31166833586
1332	8255.50610518696
1333	8262.70129250714
1334	8269.89722973362
1335	8277.09391630445
1336	8284.29135165855
1337	8291.48953523565
1338	8298.68846647634
1339	8305.88814482203
1340	8313.08856971497
1341	8320.28974059825
1342	8327.49165691579
1343	8334.69431811231
1344	8341.89772363339
1345	8349.10187292543
1346	8356.30676543563
1347	8363.51240061204
1348	8370.71877790352
1349	8377.92589675972
1350	8385.13375663116
1351	8392.34235696912
1352	8399.55169722572
1353	8406.76177685389
1354	8413.97259530736
1355	8421.18415204068
1356	8428.39644650918
1357	8435.60947816901
1358	8442.82324647713
1359	8450.03775089128
1360	8457.25299087001
1361	8464.46896587266
1362	8471.68567535937
1363	8478.90311879107
1364	8486.12129562947
1365	8493.34020533709
1366	8500.55984737722
1367	8507.78022121395
1368	8515.00132631213
1369	8522.22316213742
1370	8529.44572815624
1371	8536.6690238358
1372	8543.89304864409
1373	8551.11780204986
1374	8558.34328352264
1375	8565.56949253274
1376	8572.79642855123
1377	8580.02409104996
1378	8587.25247950153
1379	8594.48159337933
1380	8601.71143215748
1381	8608.94199531089
1382	8616.17328231521
1383	8623.40529264688
1384	8630.63802578306
1385	8637.87148120168
1386	8645.10565838143
1387	8652.34055680174
1388	8659.57617594281
1389	8666.81251528556
1390	8674.04957431169
1391	8681.28735250361
1392	8688.52584934451
1393	8695.76506431829
1394	8703.00499690961
1395	8710.24564660386
1396	8717.48701288718
1397	8724.72909524644
1398	8731.97189316924
1399	8739.2154061439
1400	8746.4596336595
1401	8753.70457520584
1402	8760.95023027344
1403	8768.19659835354
1404	8775.44367893813
1405	8782.69147151989
1406	8789.93997559226
1407	8797.18919064938
1408	8804.43911618609
1409	8811.68975169799
1410	8818.94109668137
1411	8826.19315063322
1412	8833.44591305127
1413	8840.69938343396
1414	8847.95356128041
1415	8855.20844609049
1416	8862.46403736474
1417	8869.72033460444
1418	8876.97733731153
1419	8884.23504498869
1420	8891.49345713928
1421	8898.75257326738
1422	8906.01239287774
1423	8913.27291547583
1424	8920.5341405678
1425	8927.79606766051
1426	8935.05869626148
1427	8942.32202587896
1428	8949.58605602186
1429	8956.85078619979
1430	8964.11621592304
1431	8971.3823447026
1432	8978.64917205012
1433	8985.91669747795
1434	8993.18492049911
1435	9000.4538406273
1436	9007.72345737691
1437	9014.99377026299
1438	9022.26477880127
1439	9029.53648250816
1440	9036.80888090073
1441	9044.08197349672
1442	9051.35575981457
1443	9058.63023937334
1444	9065.9054116928
1445	9073.18127629334
1446	9080.45783269606
1447	9087.73508042269
1448	9095.01301899564
1449	9102.29164793796
1450	9109.57096677338
1451	9116.85097502626
1452	9124.13167222164
1453	9131.41305788521
1454	9138.69513154331
1455	9145.97789272291
1456	9153.26134095167
1457	9160.54547575786
1458	9167.83029667043
1459	9175.11580321896
1460	9182.40199493366
1461	9189.68887134541
1462	9196.97643198572
1463	9204.26467638674
1464	9211.55360408126
1465	9218.84321460271
1466	9226.13350748516
1467	9233.4244822633
1468	9240.71613847247
1469	9248.00847564865
1470	9255.30149332842
1471	9262.59519104902
1472	9269.88956834831
1473	9277.18462476478
1474	9284.48035983752
1475	9291.7767731063
1476	9299.07386411146
1477	9306.37163239399
1478	9313.6700774955
1479	9320.96919895821
1480	9328.26899632497
1481	9335.56946913923
1482	9342.87061694509
1483	9350.17243928723
1484	9357.47493571096
1485	9364.77810576219
1486	9372.08194898747
1487	9379.38646493393
1488	9386.69165314932
1489	9393.99751318201
1490	9401.30404458095
1491	9408.61124689571
1492	9415.91911967648
1493	9423.22766247402
1494	9430.53687483971
1495	9437.84675632553
1496	9445.15730648407
1497	9452.46852486849
1498	9459.78041103256
1499	9467.09296453067
1500	9474.40618491776
1501	9481.72007174939
1502	9489.03462458171
1503	9496.34984297147
1504	9503.66572647598
1505	9510.98227465316
1506	9518.29948706152
1507	9525.61736326015
1508	9532.93590280871
1509	9540.25510526748
1510	9547.57497019729
1511	9554.89549715956
1512	9562.2166857163
1513	9569.53853543009
1514	9576.86104586409
1515	9584.18421658203
1516	9591.50804714823
1517	9598.83253712758
1518	9606.15768608554
1519	9613.48349358814
1520	9620.80995920198
1521	9628.13708249424
1522	9635.46486303266
1523	9642.79330038555
1524	9650.1223941218
1525	9657.45214381084
1526	9664.78254902268
1527	9672.1136093279
1528	9679.44532429763
1529	9686.77769350356
1530	9694.11071651794
1531	9701.4443929136
1532	9708.7787222639
1533	9716.11370414277
1534	9723.4493381247
1535	9730.78562378472
1536	9738.12256069843
1537	9745.46014844197
1538	9752.79838659203
1539	9760.13727472587
1540	9767.47681242128
1541	9774.8169992566
1542	9782.15783481073
1543	9789.49931866309
1544	9796.84145039367
1545	9804.184229583
1546	9811.52765581215
1547	9818.87172866273
1548	9826.21644771687
1549	9833.56181255729
1550	9840.90782276721
1551	9848.25447793038
1552	9855.60177763112
1553	9862.94972145427
1554	9870.2983089852
1555	9877.64753980981
1556	9884.99741351455
1557	9892.34792968639
1558	9899.69908791282
1559	9907.05088778187
1560	9914.40332888212
1561	9921.75641080263
1562	9929.11013313303
1563	9936.46449546346
1564	9943.81949738456
1565	9951.17513848754
1566	9958.53141836409
1567	9965.88833660644
1568	9973.24589280735
1569	9980.60408656008
1570	9987.96291745843
1571	9995.32238509668
1572	10002.6824890697
1573	10010.0432289727
1574	10017.4046044017
1575	10024.766614953
1576	10032.1292602234
1577	10039.4925398103
1578	10046.8564533118
1579	10054.221000326
1580	10061.586180452
1581	10068.9519932892
1582	10076.3184384376
1583	10083.6855154974
1584	10091.0532240698
1585	10098.4215637561
1586	10105.7905341583
1587	10113.1601348789
1588	10120.5303655207
1589	10127.9012256872
1590	10135.2727149824
1591	10142.6448330108
1592	10150.0175793772
1593	10157.3909536871
1594	10164.7649555464
1595	10172.1395845616
1596	10179.5148403396
1597	10186.8907224879
1598	10194.2672306142
1599	10201.644364327
1600	10209.0221232352
1601	10216.4005069482
1602	10223.7795150759
1603	10231.1591472285
1604	10238.5394030169
1605	10245.9202820525
1606	10253.301783947
1607	10260.6839083127
1608	10268.0666547625
1609	10275.4500229094
1610	10282.8340123674
1611	10290.2186227506
1612	10297.6038536737
1613	10304.9897047518
1614	10312.3761756006
1615	10319.7632658363
1616	10327.1509750754
1617	10334.5393029349
1618	10341.9282490326
1619	10349.3178129862
1620	10356.7079944145
1621	10364.0987929362
1622	10371.4902081709
1623	10378.8822397384
1624	10386.2748872591
1625	10393.6681503539
1626	10401.062028644
1627	10408.4565217512
1628	10415.8516292978
1629	10423.2473509064
1630	10430.6436862002
1631	10438.0406348028
1632	10445.4381963383
1633	10452.8363704313
1634	10460.2351567067
1635	10467.63455479
1636	10475.0345643072
1637	10482.4351848846
1638	10489.836416149
1639	10497.2382577277
1640	10504.6407092485
1641	10512.0437703396
1642	10519.4474406296
1643	10526.8517197477
1644	10534.2566073233
1645	10541.6621029865
1646	10549.0682063677
1647	10556.4749170979
1648	10563.8822348084
1649	10571.2901591309
1650	10578.6986896978
1651	10586.1078261418
1652	10593.5175680958
1653	10600.9279151937
1654	10608.3388670692
1655	10615.7504233571
1656	10623.162583692
1657	10630.5753477094
1658	10637.9887150451
1659	10645.4026853353
1660	10652.8172582167
1661	10660.2324333263
1662	10667.6482103017
1663	10675.0645887809
1664	10682.4815684023
1665	10689.8991488047
1666	10697.3173296274
1667	10704.7361105102
1668	10712.1554910931
1669	10719.5754710167
1670	10726.9960499221
1671	10734.4172274507
1672	10741.8390032444
1673	10749.2613769454
1674	10756.6843481964
1675	10764.1079166407
1676	10771.5320819217
1677	10778.9568436835
1678	10786.3822015706
1679	10793.8081552277
1680	10801.2347043
1681	10808.6618484335
1682	10816.089587274
1683	10823.5179204682
1684	10830.946847663
1685	10838.3763685058
1686	10845.8064826443
1687	10853.2371897269
1688	10860.668489402
1689	10868.1003813188
1690	10875.5328651268
1691	10882.9659404757
1692	10890.3996070158
1693	10897.833864398
1694	10905.2687122732
1695	10912.704150293
1696	10920.1401781093
1697	10927.5767953746
1698	10935.0140017414
1699	10942.4517968631
1700	10949.8901803932
1701	10957.3291519856
1702	10964.7687112947
1703	10972.2088579753
1704	10979.6495916827
1705	10987.0909120725
1706	10994.5328188005
1707	11001.9753115233
1708	11009.4183898976
1709	11016.8620535808
1710	11024.3063022303
1711	11031.7511355042
1712	11039.1965530609
1713	11046.6425545592
1714	11054.0891396583
1715	11061.5363080179
1716	11068.984059298
1717	11076.4323931589
1718	11083.8813092614
1719	11091.3308072668
1720	11098.7808868366
1721	11106.2315476328
1722	11113.6827893178
1723	11121.1346115543
1724	11128.5870140056
1725	11136.039996335
1726	11143.4935582067
1727	11150.9476992848
1728	11158.4024192342
1729	11165.8577177199
1730	11173.3135944074
1731	11180.7700489625
1732	11188.2270810517
1733	11195.6846903414
1734	11203.1428764987
1735	11210.6016391911
1736	11218.0609780863
1737	11225.5208928526
1738	11232.9813831584
1739	11240.4424486727
1740	11247.9040890649
1741	11255.3663040047
1742	11262.8290931621
1743	11270.2924562076
1744	11277.7563928121
1745	11285.2209026468
1746	11292.6859853832
1747	11300.1516406933
1748	11307.6178682495
1749	11315.0846677245
1750	11322.5520387914
1751	11330.0199811237
1752	11337.4884943952
1753	11344.9575782801
1754	11352.4272324531
1755	11359.897456589
1756	11367.3682503632
1757	11374.8396134514
1758	11382.3115455296
1759	11389.7840462743
1760	11397.2571153624
1761	11404.7307524709
1762	11412.2049572774
1763	11419.6797294598
1764	11427.1550686963
1765	11434.6309746657
1766	11442.1074470469
1767	11449.5844855192
1768	11457.0620897624
1769	11464.5402594565
1770	11472.0189942821
1771	11479.4982939199
1772	11486.9781580511
1773	11494.4585863571
1774	11501.93957852
1775	11509.4211342219
1776	11516.9032531455
1777	11524.3859349736
1778	11531.8691793897
1779	11539.3529860774
1780	11546.8373547206
1781	11554.3222850039
1782	11561.807776612
1783	11569.2938292298
1784	11576.780442543
1785	11584.2676162372
1786	11591.7553499986
1787	11599.2436435138
1788	11606.7324964695
1789	11614.221908553
1790	11621.7118794519
1791	11629.2024088539
1792	11636.6934964474
1793	11644.1851419211
1794	11651.6773449637
1795	11659.1701052646
1796	11666.6634225135
1797	11674.1572964002
1798	11681.6517266153
1799	11689.1467128492
1800	11696.6422547931
1801	11704.1383521383
1802	11711.6350045764
1803	11719.1322117997
1804	11726.6299735003
1805	11734.128289371
1806	11741.627159105
1807	11749.1265823956
1808	11756.6265589366
1809	11764.127088422
1810	11771.6281705462
1811	11779.1298050041
1812	11786.6319914907
1813	11794.1347297015
1814	11801.6380193321
1815	11809.1418600788
1816	11816.646251638
1817	11824.1511937064
1818	11831.6566859811
1819	11839.1627281596
1820	11846.6693199397
1821	11854.1764610194
1822	11861.6841510973
1823	11869.1923898719
1824	11876.7011770426
1825	11884.2105123086
1826	11891.7203953697
1827	11899.2308259261
1828	11906.7418036781
1829	11914.2533283265
1830	11921.7653995724
1831	11929.278017117
1832	11936.7911806623
1833	11944.3048899101
1834	11951.8191445629
1835	11959.3339443234
1836	11966.8492888946
1837	11974.3651779798
1838	11981.8816112827
1839	11989.3985885073
1840	11996.9161093579
1841	12004.4341735392
1842	12011.952780756
1843	12019.4719307137
1844	12026.9916231178
1845	12034.5118576742
1846	12042.0326340893
1847	12049.5539520695
1848	12057.0758113217
1849	12064.5982115531
1850	12072.1211524712
1851	12079.6446337837
1852	12087.1686551989
1853	12094.6932164252
1854	12102.2183171714
1855	12109.7439571464
1856	12117.2701360597
1857	12124.7968536211
1858	12132.3241095405
1859	12139.8519035282
1860	12147.3802352949
1861	12154.9091045515
1862	12162.4385110094
1863	12169.96845438
1864	12177.4989343752
1865	12185.0299507073
1866	12192.5615030887
1867	12200.0935912323
1868	12207.626214851
1869	12215.1593736585
1870	12222.6930673684
1871	12230.2272956946
1872	12237.7620583517
1873	12245.2973550541
1874	12252.8331855169
1875	12260.3695494553
1876	12267.9064465849
1877	12275.4438766215
1878	12282.9818392812
1879	12290.5203342806
1880	12298.0593613365
1881	12305.5989201658
1882	12313.1390104859
1883	12320.6796320146
1884	12328.2207844697
1885	12335.7624675696
1886	12343.3046810328
1887	12350.8474245782
1888	12358.3906979249
1889	12365.9345007924
1890	12373.4788329004
1891	12381.0236939691
1892	12388.5690837187
1893	12396.1150018699
1894	12403.6614481436
1895	12411.2084222612
1896	12418.755923944
1897	12426.3039529139
1898	12433.8525088931
1899	12441.4015916039
1900	12448.951200769
1901	12456.5013361115
1902	12464.0519973546
1903	12471.6031842219
1904	12479.1548964373
1905	12486.7071337248
1906	12494.2598958091
1907	12501.8131824147
1908	12509.3669932667
1909	12516.9213280904
1910	12524.4761866114
1911	12532.0315685557
1912	12539.5874736493
1913	12547.1439016187
1914	12554.7008521907
1915	12562.2583250924
1916	12569.8163200509
1917	12577.3748367939
1918	12584.9338750494
1919	12592.4934345454
1920	12600.0535150104
1921	12607.6141161732
1922	12615.1752377627
1923	12622.7368795083
1924	12630.2990411395
1925	12637.8617223862
1926	12645.4249229786
1927	12652.988642647
1928	12660.5528811222
1929	12668.1176381351
1930	12675.682913417
1931	12683.2487066994
1932	12690.8150177142
1933	12698.3818461934
1934	12705.9491918694
1935	12713.5170544749
1936	12721.0854337427
1937	12728.6543294061
1938	12736.2237411986
1939	12743.7936688538
1940	12751.3641121059
1941	12758.935070689
1942	12766.5065443379
1943	12774.0785327873
1944	12781.6510357723
1945	12789.2240530283
1946	12796.7975842911
1947	12804.3716292965
1948	12811.9461877807
1949	12819.5212594802
1950	12827.0968441317
1951	12834.6729414723
1952	12842.2495512393
1953	12849.8266731702
1954	12857.4043070028
1955	12864.9824524752
1956	12872.5611093258
1957	12880.1402772932
1958	12887.7199561163
1959	12895.3001455342
1960	12902.8808452865
1961	12910.4620551127
1962	12918.0437747528
1963	12925.6260039471
1964	12933.208742436
1965	12940.7919899603
1966	12948.375746261
1967	12955.9600110794
1968	12963.544784157
1969	12971.1300652356
1970	12978.7158540574
1971	12986.3021503645
1972	12993.8889538997
1973	13001.4762644057
1974	13009.0640816257
1975	13016.652405303
1976	13024.2412351813
1977	13031.8305710045
1978	13039.4204125167
1979	13047.0107594623
1980	13054.601611586
1981	13062.1929686327
1982	13069.7848303476
1983	13077.3771964761
1984	13084.9700667639
1985	13092.5634409571
1986	13100.1573188017
1987	13107.7517000442
1988	13115.3465844314
1989	13122.9419717103
1990	13130.537861628
1991	13138.1342539321
1992	13145.7311483702
1993	13153.3285446904
1994	13160.9264426409
1995	13168.5248419703
1996	13176.1237424271
1997	13183.7231437606
1998	13191.3230457198
1999	13198.9234480543
[truncated: 8,001 more rows]
