# Supplementary material for: MGSEA – a multivariate Gene set enrichment analysis
Source: BMC Bioinformatics. 2019 Mar 18;20:145. doi: 10.1186/s12859-019-2716-6 (PMC6421703; doi:10.1186/s12859-019-2716-6)
Supplement: Supplementary file 20 — Supplementary File S1. The R source codes of the MGSEA program, a toy example dataset, and a brief explanation for running the program. (ZIP 1832 kb) [file 12859_2019_2716_MOESM20_ESM.zip › SampleCode/Top1000Genes.csv]

CNV	MET	MRNA
ERBB2	TFF1	BUB1
PGAP3	HIST1H1A	RGMA
GRB7	ADCY4	KIF18B
PNMT	C1orf64	FOXC1
TCAP	CPD	KIFC1
LARP4B	ALDH1A3	FAM171A1
GTPBP4	PA2G4P4	CDCA3
NEUROD2	INA	CCNE1
NET1	LOC100132215	BCL11A
MED24	IL17RA	XBP1
PITRM1	RLBP1	TCF19
CALML5	LIMD2	CENPO
AKR1E2	TFF3	DNALI1
MED1	CUBN	SLC16A6
IL15RA	MGST1	RRM2
IL2RA	IAPP	OLAH
ANKRD16	UCN	YBX1
PTCH2	TMPRSS6	KRT16
DMBX1	CEBPG	GREB1
UPF2	A2ML1	SLC44A4
CDC123	SOX10	C1orf64
KIDINS220	TANK	CCDC150
FBXL20	HAAO	A2ML1
PODN	TMC6	MICALL1
LRP8	LHX1	SERPINA11
RNF220	KRT16	LRP8
FAM159A	CD22	TFF3
DMRTA2	MAG	TFF1
HPDL	KCNJ16	RERG
CLIP4	PRAP1	CHAD
DNALI1	KSR1	FAM136A
MEAF6	NAGS	ST8SIA1
INPP5B	UTP18	LDHB
GPX7	CXCL12	EML4
ZCCHC11	FOXD3	MCM5
STAC2	NFAM1	PTX3
ELOVL1	TNFAIP2	CYP4Z2P
TIE1	TBX21	WDR62
DIO1	POMC	NCK2
TMEM59	FES	CCDC74B
KCNH6	C6orf15	KCNK5
ALK	TP73	CDC123
HYI	LMAN1L	INPP5J
RNF144A	KCNS1	CAPN13
UCMA	MALL	RHCG
ERI3	TCF20	HPDL
CCDC3	KRTDAP	BAIAP2L2
TTC22	NEUROD2	TMPRSS6
FAM179A	HAMP	SOX10
LBH	DCTN1	MAG
ACOT11	VEZF1	RARRES1
CYP4Z2P	SCNN1A	GTPBP4
TNNI3K	RASGRP3	RSPH1
C2orf16	ISLR	NKAIN1
CGREF1	DNALI1	SOX11
EMILIN1	SIK1	IL12RB2
FNDC4	ID4	PNMA3
KRTCAP3	KRT17	MFSD2B
SLC30A3	GPRIN2	CBX2
SLC4A1AP	MARCO	CHAF1B
UCN	ICOSLG	SH3BP1
TPO	C1QL1	KCNS1
BSND	GPLD1	PRKD3
CASC3	SLC16A8	NFIB
PLXDC1	IFNGR2	AKR1E2
CENPO	ACTG2	KCNG1
C2orf70	SOX11	COL11A2
ADCY3	ALG6	SCNN1A
EFR3B	KRCC1	GCNT2
POMC	IL1R2	CHCHD5
FAM107B	C6orf223	ID4
OSR1	OR2S2	GPRIN2
FKBP1B	FAM118A	GMNN
MFSD2B	PIPOX	ARHGEF4
DPYSL5	SLC5A1	SLC38A11
IL12RB2	CD9	DBNDD2
SOX11	IL1B	EN1
NEXN	HIST1H4L	FAM174B
CCDC30	KRT15	KRT17
ASAP2	ISL2	CA6
IAH1	PODN	MPP7
ITGB1BP1	CA6	ERBB2
DNMT3A	MLC1	GJB3
CLDN19	PITRM1	GEN1
YBX1	CUL9	RRP1
CACHD1	MED1	RLBP1
ACBD7	TOB1	MALL
MEIG1	GYPC	ANXA8
OLAH	C1orf158	STAC2
TCTEX1D1	FAM43B	CACNG1
DIRAS3	KCNJ2	TINAGL1
FAM110C	VIM	C10orf90
FAM150B	IL1A	OSR1
SRD5A2	SH3BGRL3	PGAP3
XDH	FBXO48	ST8SIA6
CAPN13	TBX2	DUSP9
PPCS	PYY	C6orf15
CYP4A11	IL12RB2	CYP21A2
SCMH1	FHAD1	NKX1-2
CITED4	LYPD1	CEBPG
SMAP2	GPRC5D	CHST15
DMRT2	NAGK	POLR1E
ICAM2	BNC1	ZDHHC18
MSGN1	DSCR9	RIMS4
ST6GALNAC3	CD7	SLC39A12
CYS1	ABCA8	SMC1B
GEN1	RARRES1	C17orf58
RAD51AP2	PROCA1	SBSN
COLEC11	SLPI	TTC22
NFYC	FANCG	TRIM43
DDX1	C1S	MARCO
LIMD2	LYSMD4	DUSP5
STRADA	TMC8	TGM1
KIAA0754	KCNK12	NXPH3
RRM2	WFIKKN2	CA9
PPIE	XPNPEP1	STH
BMP8A	COL16A1	C2orf81
GIPC2	CLIC6	PRSS3
INSL5	DKK1	SERPINA5
HEYL	DUSP5	MSH6
PECAM1	KRTAP1-1	SLPI
RIMS3	MESP1	LCA5L
C2orf48	CORO6	FFAR2
NOL10	EFR3B	HIST1H1A
NXPH3	PCBP3	CRABP1
ALG6	SLC44A4	VEZF1
MFSD2A	CAMK2N1	PIGT
DMRT1	CPXM2	CLIC6
OXCT2	DENND5B	C2orf48
LOC375196	EML6	TET3
SCN4A	LGALS2	EPN3
DNAJC6	GABRD	KCNK12
GRHL1	ADRB1	TCAP
PDE4B	SFRP5	ZCCHC11
TMC8	SERPINA12	RCAN1
CD79B	NEXN	GPX7
CSH1	LRRC16A	CCDC30
CSH2	HEYL	HLA-DOB
GH2	MTPAP	TOMM5
RASGRP3	ICOS	FOXN2
ACYP2	APOBEC3C	PODN
ATG4C	C2orf81	INA
SOCS3	CYS1	LOC400927
POLG2	GYS2	EMX1
PIP4K2B	ABCA9	XPNPEP1
SLC35B1	PATZ1	RETSAT
FAM171A1	ITPRIP	LOC100132215
EML4	EN1	KRT14
CCDC47	PTGFR	CLIP4
FOXD3	MAS1L	RBM24
CCDC85A	GRAMD2	PCSK6
SFPQ	TADA2A	NCCRP1
CACNG5	MEAF6	PNMT
MGC27382	FAM168B	KANK1
PTGFR	IGSF21	SLC25A33
KANK4	MFAP2	TCF20
FOXD4	LY75	SPRED2
KANK1	PCYT2	ABCG1
TMC6	PARVG	SLC46A1
DNAH17	ALDH5A1	MCTP2
TMEM105	PTGIS	HN1
MIR21	C10orf91	ZBTB42
PPP1R9B	PCNT	LOC146880
HAAO	CPNE8	FAM150B
EML6	GPX7	ARNTL2
PSMD12	JMJD6	TMEM201
GNA13	POLG2	CBX4
MYO15B	GFI1	RLN2
RPTOR	PIP4K2B	RIMS3
KCNJ4	ASPRV1	IFFO2
SLC16A6	TMEM201	TMEM101
ZNF362	CHAD	YPEL2
ABCA5	RRM2	RASSF4
CSNK1E	RBP7	SYS1
LOC400927	RIMS3	UPF2
ST8SIA6	SLC7A10	MORC2
CUBN	PPIE	ALDH1A3
VIM	IL18RAP	TNFRSF13C
MPDZ	FAM107B	ADCY3
GJA4	DNAJC6	CISD3
GJB3	SCGN	FANCG
GJB5	YPEL2	HSD17B8
COL8A2	AKR1E2	SLC24A2
IGF2BP1	PDCD1LG2	DMRT1
LOC146880	SLC16A3	IL1R2
CACNG1	RNF144A	MAMLD1
OXER1	PISD	C10orf82
RNFT1	MYO15B	CCDC88A
CBX2	TRNAU1AP	UBA2
GREB1	TRABD	IL1RL2
EIF4A3	TINAGL1	CCDC148
CBX4	TDRG1	TOB1
GLIS3	KRTAP3-1	LIMD2
C17orf58	STAC2	SLC28A1
TRIM65	TMEM105	PSORS1C2
NFIB	FBXO44	PATZ1
CA4	L3MBTL2	SNX33
CDK3	PLA2G2F	BOLA3
FBF1	LARP4B	RLN1
MTA3	SCMH1	DNMT3A
SLC25A10	KIDINS220	CALCOCO2
FAM20A	FGD4	MTPAP
BAIAP2L2	CSDC2	TANK
C17orf62	TM6SF1	LRRC27
SPRED2	GHITM	POMC
NPLOC4	HES5	ACSF2
FOXJ1	HLA-L	LOC375196
WFIKKN2	TCL1A	PLD4
CCDC88A	C10orf90	NOL10
CISD3	SBSN	TOM1L1
KIAA1522	CACNG1	RIPK3
FNDC5	EPAS1	NAGS
HPCA	CDK3	JMJD6
TMEM54	ST8SIA6	ABHD15
AK3	RPRML	SERPINA3
KCNK12	IL15RA	KRT15
C2orf61	CCNE1	BACE2
SLC39A12	RBM24	GRB7
ABCA8	ZNF485	DLG5
TOB1	C1QTNF6	SOX9
CCDC137	TEX19	DIO1
ARL16	TDRD1	ZEB1
KCNG3	STXBP4	CLEC7A
MSH6	ACOT11	FTCD
UHRF2	TMEM101	CSDC2
LUC7L3	CRIP3	TSPO
METTL2A	KRTAP3-3	CLCA4
LOC389705	ST6GAL2	PLEKHF1
CACNA1G	EML4	RUNX3
ABCC3	CBX2	MPP2
SLC16A8	PSTPIP1	HSPA12A
MCOLN2	SLCO1A2	ACTG2
KDM5A	BARHL2	RNF182
NINJ2	LOC375196	PYY
SPAG6	IL2RA	SLCO1A2
PIP4K2A	HES2	GRAMD2
EPN3	TEX14	GRHL1
ABCA6	ANXA8	STK38L
KCNJ16	GNE	TRIM65
FAM167B	HN1	VAX1
LCK	SAMD4B	RNF220
HOXB7	TMPRSS2	ACBD7
HOXB9	KCNK17	FLJ41941
HFM1	ST6GALNAC3	ISL2
ACSF2	FOXN2	IL2RA
CHAD	LCA5L	APOBEC3A
PRKD3	NANOS1	USP39
TP73	FAM65C	C6orf223
STXBP4	PDPN	DPYSL5
CALCOCO2	TNFRSF1B	KRT19
OTUD1	SLC39A12	LAG3
NEBL	ERG	SLC16A8
RLN1	EMX1	PSMD12
RLN2	CBR1	SHOC2
EPAS1	RECK	CHST8
TOM1L1	LCK	SNHG12
KCNJ2	RPL31	KCNJ16
CD274	HIST1H2BJ	NFYC
PDCD1LG2	FOXD4L4	LARP4B
CD7	COL17A1	ABCA8
C17orf64	CYGB	ERI3
HOXB13	AKAP3	C22orf23
HDAC1	NKAIN1	OXER1
MARCKSL1	ADM2	NRM
ZBTB8B	GRB7	FBXO10
ABCA9	CDCA3	FAM110C
SLC16A3	GALT	BRDT
ITFG2	SLC28A1	SLC18A2
NRIP2	MSGN1	GBP1
BCL11A	MGMT	RAD51AP2
B3GALT6	DMRT2	VEGFA
GABRD	APOBEC3A	SNAI1
HES5	PRKD3	TEX19
KLHL17	FLJ41941	MBOAT1
MIB2	GUCA1A	DMRTA2
MXRA8	LDHB	PTGFR
NOC2L	CDSN	CCL18
SCNN1D	IGF2BP1	COL16A1
TAS1R3	TXN2	CTSG
TNFRSF14	C2orf48	NUP50
DUS1L	GFAP	GZMB
NOTUM	FAM159A	FXYD1
TEX19	PAX7	CBR1
UTS2R	BMP8A	CLEC4D
CYGB	GIPC2	WDR20
BRDT	DMBT1	DIRAS3
HN1	OR2H2	CAMK2N1
STON1	FAM131C	KLHL21
SAMD13	FAM104A	CCDC137
NPB	SLC24A2	SLC2A5
PCYT2	SH3PXD2A	COL17A1
QRICH2	SLC18A2	FNDC4
SRCIN1	HLA-DOB	CITED4
FOXN2	SERPINA4	MXRA8
HOXB1	LY6G5C	CARD10
C22orf23	RLN2	CPLX3
MICALL1	CD79B	PSD4
SOX10	PRB4	C1QTNF6
AKAP3	TRNP1	SLC4A1AP
ACTG2	RASGEF1A	SRCIN1
TET3	TNFRSF25	THNSL1
TEX14	NOL12	SLC16A12
FBXO48	CCDC148	HCG11
PLEK	TACR1	DKK1
PROKR1	TREML2	SLC30A3
PRMT8	MFSD2A	TMEM105
LOC100132215	FAM20A	ANKRD53
EIF3L	HCG11	MOCS1
CLCA4	SARM1	CDKN2A
CLCA3P	CDC123	CYS1
ST6GALNAC1	TMEM37	CACNA1G
NTF3	PLXDC1	CPNE8
THNSL1	PAPSS2	PLEKHG6
INTS2	NCCRP1	XRCC3
JMJD6	NYNRIN	MED29
HES2	OR4D2	COL8A2
KCNA6	SLC30A3	ABCA9
MTVR2	TRIM65	CCDC85A
CCND2	MARVELD1	FER1L5
ST8SIA1	C10orf82	MFSD2A
BOLA3	FAM150B	DSCR9
DHX40	SLC2A5	CXCL12
HABP2	ETV7	TPO
RAB37	TNNI3K	SLC5A1
RNF43	KLHL17	C2orf70
BARHL2	GZMB	TRIM15
GJD3	SH3BP1	ZNF43
ALMS1P	TRIM63	ABCA6
NAT8	SLC16A12	MEX3B
PRSS3	KRT19	RPP25
PTPRD	TCAP	UCN
ADRB1	NOL10	GJB5
ANO2	PIK3CD	PLXDC1
OR2S2	SPAG6	MEAF6
CHST15	ZFP92	PDIK1L
PIK3CD	SERPINA5	NEURL3
SLC25A33	SCNN1D	DYSF
TMEM201	CACNG5	FAM131C
TDRD1	CD207	ZNF436
ADAMTSL1	VAX1	STXBP4
KRCC1	FAM83F	LRRC8C
SNHG12	CCDC91	PISD
TRNAU1AP	NRIP2	ZBTB8B
VEZF1	ANKRD53	RPRML
EPHX4	ZNRF3	NPLOC4
KLHL21	RAB11FIP4	AMN
TINAGL1	ZBTB40	KRTCAP3
SLC24A2	C17orf64	NRIP2
ACAN	MCM5	TECPR2
ISG20	CABP7	ACR
LYZL2	MAMLD1	NANOS1
COL16A1	HPDL	COPZ2
ZNF710	UNC119	KRTAP1-1
DENND4C	AQP7P1	LY75
MYO3A	XBP1	CD7
LRRC8C	IFFO2	AKAP3
TPM2	TCL1B	TAP2
BNC1	KIF17	CLDN19
TM6SF1	KIFC1	ERG
GYS2	MAGEA12	CLRN3
RLBP1	ST6GALNAC1	FOXD4L4
TMEM8B	FBXO10	MAK
GBP1	CCDC134	TACR1
RECK	HIST1H2AB	CALML5
ATE1	CA4	PRB2
CPXM2	DMRT1	PITRM1
FAM104A	COL18A1	FAM20A
MRPS23	AFAP1L2	SDC4
YPEL2	DPYSL5	NEBL
MCTP2	FBF1	ZNF487
L3MBTL2	DIO3	ADM2
ARHGAP29	NOTUM	ITPRIP
ASPRV1	TPM2	CPD
ZEB1	NTF3	ARMC4
GBP6	SPRED2	TNFRSF25
TBX2	DIO1	HNRNPA3P1
MESP1	MCOLN2	TRNP1
FZD8	GLP1R	CDK3
DMBT1	MTHFR	MPPED1
OR4D2	MFSD2B	ITPRIPL1
APOBEC3A	NRM	SUPT6H
APOBEC3C	CENPO	BCL11B
APOBEC3D	LRRC8C	KCNJ4
CSDC2	DOPEY2	METTL2A
FAM83F	HOXB9	TMEM59
AFAP1L2	TIE1	SERPINA4
IFNA10	DYSF	RASGEF1A
OTOP3	ANO2	SH3BGRL3
TTC31	CD163	SIGMAR1
GRAP2	BCL11B	TMC3
EMX1	DIRAS3	ARFGAP3
NOTO	ITGB3	PCBP3
CYP26B1	CCDC150	INPP5B
TAS1R1	ALDOC	SUMO3
TNFRSF25	KIF13A	DMBX1
ZBTB48	C2orf61	CTLA4
C2orf81	NXPH3	ZFYVE27
DCTN1	CISD3	EIF5B
DYSF	CYTIP	RAB37
NAGK	CIDEB	HAAO
FIGLA	EPN3	SLC6A8
PTCD3	GREB1	MTHFR
KIF24	PGAP3	DOPEY2
ST8SIA2	KRT39	FOXRED2
TMEM222	FOXD4	CORO6
UTP18	VEGFA	VIM
ANKRD34C	CAPN13	GDF10
KIAA1024	CALML5	SFPQ
TIAF1	TRIM43	MYOM3
ANKRD53	PLA2G2D	ZNF362
ATP6V1B1	B3GALT6	FOXJ1
CD207	ADCY3	FAM43B
CCDC134	MAL	CD207
TNFRSF13C	FAM110C	QRICH2
TBX4	TIAF1	C10orf99
ARFGAP3	CTLA4	LMAN1L
TACR1	SYCN	DHX40
FAM160B1	POM121L2	GABRA3
F3	ZNF710	PIK3CD
CA9	ST8SIA1	SHANK3
CCDC107	HHIPL1	PTCD3
SIT1	PTCD3	RNF43
BTBD16	ZDHHC18	DNAH17
LDHB	ANKRD23	FES
TMEM104	TTC23	CD79B
MEX3B	MAGEA6	SCN2A
NANOS1	FXYD7	KANK4
CRABP1	LIMS2	TTC23
CCL19	EMX2	ADCY4
CCL21	AEBP2	MPI
GALT	NOTO	WNT9B
IL11RA	IL1RL2	RNF144A
SIGMAR1	CSF2RB	CD22
RHCG	IL1F10	LIMS2
SP2	ABHD15	AK3
FADS6	SIVA1	ZNF30
H1F0	SCUBE3	NKAPL
FES	HOXB13	SUSD2
FURIN	FOXC1	MCOLN2
NKX1-2	CD300LG	HEYL
CD9	MIOX	KRT24
SH3BP1	EXOSC3	ADAM12
FAM136A	LUZP1	F3
LTBR	DNAJB5	PPCS
PLEKHG6	DKFZp566F0947	CH25H
SCNN1A	MME	GIPC2
PSTPIP1	NPLOC4	MSMB
SLC28A1	TCF19	GYPC
IFFO1	ZNF436	DENND5B
NFAM1	WTIP	LY6G5C
RCAN3	FOXI3	GNLY
RASGEF1A	SIT1	ACTA2
TCF20	ACVR1	ACYP2
REG1A	MTA3	INTS2
SLC25A17	HIST1H4F	CCDC134
C10orf82	RCAN3	SLC35B1
HSPA12A	DMRTA2	PDE4B
FANCG	MIR21	STON1
MTPAP	FOXRED2	SCMH1
LOC91450	VWA5B1	ABCD1
SH2D7	ZNF43	ITGB1BP1
HSPG2	FBXL20	SLC6A4
SOX9	SNHG12	LYPD1
CLDN14	SERPINA10	ELOVL1
SHOC2	GNA13	BNC1
PIPOX	NAT8	ISG20
KRT24	PRB2	IL15RA
TMC3	DMBX1	AFAP1L2
LYSMD4	OTOP3	PAX7
XPNPEP1	DDX47	MAL
GNLY	MAGEA3	TEX14
CD27	ZNF362	KSR1
COPZ2	RPTOR	PCNT
EMX2	ALPL	NAT8
EMX2OS	PTPN18	UBXN11
SLC18A2	C17orf62	ICOSLG
VAX1	SH2D7	PCYT2
DNAJB5	LDLRAP1	SAMD4B
GABARAPL3	LYZL2	ANGPTL7
CLRN3	FOXJ1	KLRD1
TTC38	CYB5R3	TRIM63
FAM174B	KLHDC7B	NOTUM
PROCA1	GRAMD4	MRPS23
ELFN2	HFM1	TRABD
FAM69A	RHCG	TM6SF1
C10orf90	OXER1	KLHDC7B
ARHGEF4	OSR1	BDKRB1
CRTC3	KRT20	PNMA6A
C6orf15	PECAM1	WTIP
CDSN	CCL4	ETV7
CHAF1B	COPZ2	CYP26B1
IAPP	SMC1B	KRTAP8-1
SLCO1A2	UBXN11	ICOS
MCM5	SSTR3	LYSMD4
LRRC37A	BEGAIN	MDGA1
PLEKHM1	WFDC12	ELFN2
STH	IMP4	ASAP2
FHAD1	PLEKHM2	IGF2BP1
RPRML	HLA-A	ST6GAL2
MPPED1	TOX2	TNFRSF8
RUNX3	DLX2	ALPL
TSPO	QRICH2	SERINC2
CYB5R3	CYP4Z2P	FIGLA
CPNE8	ARHGAP29	KCNJ2
C1S	WAC	ATOH8
GNE	LOC146880	LBH
CDCA3	MPDZ	LTBR
LAG3	ITFG2	HOXB13
BCAT1	PNMA6A	TSGA10
WNT9B	ZNF30	IL18R1
SIVA1	CYP4A11	TIE1
ZBTB42	CYP21A2	ADRA2B
ZNF436	MAGEA2	KIAA1522
DOPEY2	TBX4	RBP7
KIF13A	MED24	ABCC3
ISL2	CSH1	GALT
TNFRSF1B	SNX33	GFAP
ATOH8	OLAH	BTBD9
ADAM12	PIP4K2A	ALK
WAC	PTHLH	UHRF2
RSPH1	STK38L	DNAJC6
TBKBP1	MDGA1	CD163L1
TBX21	PNMA3	CD300LG
CD163	RNF220	PPP1R9B
CD163L1	REG1A	TNNI3K
PSORS1C2	RCAN1	RASGRP3
TCF19	GRHL1	HIST1H4L
KRT20	WDR62	CACHD1
GDF3	PSORS1C2	PLEKHM2
SLC2A3	MGC27382	PVALB
PGC	HSPA12A	C1S
C2orf68	PTX3	KRCC1
TMEM150A	SAMD13	FAM171A2
USP39	BTBD9	ZNF208
VAMP5	ZNF487	TREM1
RGMA	SLC25A17	IL18RAP
TFF1	RRP1	TNFAIP2
KRT40	SH2D5	CCDC3
CARD10	GBP1	POM121L2
LGALS2	LRRC37A	FAM168B
MFNG	TMEM8B	TCN2
CSF2RB	CLIP4	CUBN
SNX33	KLHL21	FOXI3
TFF3	SLC35B2	GJA4
NHLRC1	BDKRB1	SCNN1D
ARNTL2	SRD5A2	WFDC6
SUPT6H	STRADA	GHITM
GFI1	RLN1	ZBTB40
CBR1	TECPR2	GRAMD4
RASSF4	CTSG	PPIE
HLA-A	BCAT1	CCDC107
HLA-L	SERINC2	MPDZ
TRIM15	RIPK3	HFM1
NOL12	CITED4	PRR3
PDPN	XDH	ICAM2
ZNF487	CCDC107	HYI
C1orf158	KLRD1	GABRD
NKAIN1	CCDC47	FKBP1B
GUCA1A	ITGB1BP1	LUZP1
CLEC4D	AMN	TBX4
ARMC4	MEX3B	KRTAP3-3
FAM168B	ZBTB42	TPM2
LOC401010	TMEM59	MFAP2
HNRNPA3P1	LOC401010	KCNK17
C6orf62	DDX24	LHX1
GMNN	STH	CYP4A11
KRTAP3-3	DIP2A	AFF2
PCSK6	XRCC3	FOXD3
ABCG1	POLDIP2	SERPINA10
ID4	CLEC7A	FAM65C
APOL6	PRR3	KCNG3
FBXO44	KIAA0754	GYS2
KRT14	KCNK5	MAGEA6
KRT16	BAIAP2L2	LCK
KRT17	EIF4A3	NOL12
HIST1H4F	MOCS1	FADS6
MYOM3	TMC3	CYP2C18
NIPAL3	LOC91450	CLDN14
DSCR9	FAM167B	IL1RL1
LIMS2	RUNX3	MEIG1
MYO7B	CCL19	TAS1R1
ARHGDIB	CD40	COLEC11
UBE4B	KRT24	CSH2
C1QC	MMP9	PDCD1LG2
ZBTB40	ASAP2	GUCA1A
ZNF485	MFNG	CRIP3
CXCL12	ATP6V1B1	HSPG2
BACE2	DHX40	NEUROD2
ZNRF3	PSD4	LOC389705
MAS1L	SLC25A33	CLEC9A
OR2H2	ABCG1	PCMT1
UBD	ARHGAP4	RPL31
RBP7	MPPED1	FNDC5
LRRC16A	SCN2A	CYB5R3
CORO6	GAPDHS	BSND
ALDH1A3	LTBR	LIPK
OR2W1	CHST8	GFI1
APOL2	HIST1H2AA	OR2S2
POM121L2	CCDC74B	ACVR1
IWS1	CHST15	HSPB7
TRNP1	GDF10	CCL21
ZDHHC18	ADAMTSL1	MIOX
C1QTNF6	IAH1	IFNA10
SSTR3	C10orf99	ALG6
HIST1H2AA	NOC2L	EMX2OS
SCGN	WNT9B	EMILIN1
KSR1	SDC4	FATE1
DUSP5	CCND2	RCAN3
TADA2A	TTC22	BCAT1
TAF8	C17orf58	GLIS3
HIST1H1A	MYO7B	DERA
BEGAIN	IFFO1	NEXN
ABHD15	CLDN14	RECK
PVALB	UCMA	MAGEA3
STK38L	MORC2	APOBEC3C
CRIP3	BACE2	TDRG1
CUL9	CH25H	MGMT
FOXI3	LIPK	IGSF21
CHST8	CRYAA	HOXB1
MX2	RAB37	IWS1
MPP7	SHANK3	TMEM8B
INPP5J	IL18R1	GRIN2B
HIST1H2BJ	CCL18	SLC25A10
PSD4	RNFT1	TAP1
PTHLH	TAP1	FAM69A
BUB1	DNMT3A	ST6GALNAC1
MALL	ALMS1P	MARCKSL1
FGD4	GZMH	LRRC37A
UNC119	TTC38	EML6
ANXA8	ALK	CCDC47
GPRIN2	FADS6	TNFRSF14
SYT15	HDAC1	CYGB
NRM	TMEM150A	COL6A2
PRR3	LOC389705	DMBT1
CEBPG	TNFRSF8	NAGK
PARVG	SHOX2	PAPSS2
LUZP1	ARNTL2	GABARAPL3
GRAMD4	PDE4B	DUS1L
NKAPL	GDF3	TP73
CAPG	UHRF2	HABP2
RETSAT	CCDC85C	PDPN
WRB	HYI	SFRP5
KCNK17	DUSP9	HIST1H3C
KCNK5	DLG5	SLC35B2
RCAN1	GNLY	SYT15
GDF10	CSNK1E	CRTC3
BTBD9	PCSK6	ASPRV1
COL6A2	TOMM5	ALDOC
FTCD	KCNH6	KRT40
LCA5L	KIAA1024	TIAF1
HHIPL1	RETSAT	KCNA6
HSP90AA1	TRIM15	HHIPL1
HIST1H4L	PZP	ATE1
MPI	SYT15	GLP1R
RPP25	ADRA2B	AGMAT
TMPRSS6	BOLA3	OR2H2
CCDC74B	GLIS3	FZD8
IMP4	C1QC	WFDC12
PTPN18	HPCA	STRADA
EXOSC3	ATE1	COL18A1
MBOAT1	BTBD16	EIF3L
MOCS1	INPP5J	RNFT1
ALDOC	PRMT8	HIST1H2BJ
BCL11B	IL1RL1	MX2
ALDH5A1	DPYSL4	MED1
GPLD1	CD163L1	ARHGDIB
FAM118A	WFDC6	LRRC16A
NUP50	INPP5B	MYO15B
SMC1B	TGM1	CD40
PAX7	CAPG	SH2D7
DERA	ELOVL3	HSP90AA1
CAMK2N1	OXCT2	SH2D5
FAM43B	RERG	ST6GALNAC3
KIF17	APOBEC3D	OXCT2
SH2D5	ZEB1	TCTEX1D1
VWA5B1	ST8SIA2	SSTR3
DENND5B	CCDC3	SIK1
GPRC5D	C22orf23	CDSN
CCNE1	GJB5	PI16
RRP1	LOC400927	KCNAB1
GRIN2B	FER1L5	AEBP2
RBM24	ACBD7	BARHL2
SERINC2	TMEM222	SCGN
SLC7A10	H1F0	FAM118A
POLDIP2	IFNA10	FAM167B
CPLX3	ISG20	CCND2
LMAN1L	TPO	PA2G4P4
CDKN2A	TSPO	ANKRD34C
CDKN2B	HABP2	TTC38
PATZ1	UTS2R	CA4
BTN1A1	FAM69A	FBXL20
HCG11	MYO3A	MESP1
IGSF21	ADAM12	NOC2L
FOXRED2	GRIN2B	TDRD1
TXN2	ACSF2	PSTPIP1
SLC6A4	EPHX4	DPYSL4
C1orf64	TSGA10	C6orf25
CLEC9A	MED29	TREML2
FBXO10	CLDN19	H1F0
POLR1E	ARFGAP3	SP2
TOMM5	FATE1	ITGB3
WDR20	HSPB7	WAC
AGMAT	FAM174B	KIF13A
DDI2	CCDC137	SOCS3
PLEKHM2	GABARAPL3	LOC401010
RSC1A1	TNFRSF13C	SLC2A3
TMPRSS2	SUMO3	KLHL17
PI16	MRPS23	MGC27382
CLCNKA	COL11A2	PRMT8
FAM131C	PIGT	KCNH6
HSPB7	NHLRC1	OTUD1
CRYAA	ITPRIPL1	UBD
SIK1	SFPQ	NYNRIN
CLEC7A	SRCIN1	EMX2
MDGA1	ACTA2	GAPDHS
SLC2A5	PLXNB2	KRT20
KRTAP1-1	KRTCAP3	SLC16A3
KRTAP3-1	PVALB	ZNRF3
AEBP2	FXYD3	IL1A
HIST1H2AB	ANKRD34C	MED24
HIST1H3C	WDR20	TMEM37
DDX47	CA9	XDH
ETV7	ZC3H8	KRTDAP
DIP2A	ARL16	TADA2A
MCM3AP	ZNF683	NIPAL3
PCNT	CDKN2B	ADARB1
C10orf91	CPLX3	POLG2
LRRC27	NFIB	MME
TMEM37	MPP7	PSD
ANKRD20A1	FZD2	MAGEA2
AQP7P1	CHAF1B	MMP9
FOXD4L4	PPP1R9B	IFNGR2
LOC440896	ZFYVE27	MIR21
CCDC85C	COL6A2	KIF17
KRT39	ABCD1	CNGA2
ADARB1	ICAM2	PLEKHM1
IL1A	BRDT	TMEM54
IL1B	TMEM104	DLX2
TREML2	MCTP2	RPTOR
CA6	KIF24	DENND4C
MORC2	GCNT2	FXYD7
FAM171A2	GBP6	ANKRD23
CROCC	EIF5B	BTBD16
MFAP2	TBCB	TMPRSS2
ALPL	SOCS3	GH2
TNFRSF8	MOV10L1	PRIMA1
C2	SLC25A10	ITFG2
C6orf25	FXYD1	CD274
CYP21A2	KCNA6	SDR39U1
HLA-DOB	RHOBTB1	EIF4A3
LY6G5C	CROCC	FAM104A
PPT2	SDHAF1	ANKRD20A1
SLC44A4	KRT40	TMEM222
TAP1	AFF2	CCDC85C
TAP2	TAS1R3	BTN1A1
TREM1	C2	UTP18
PLEKHF1	FZD8	NPB
SLC5A1	ELFN2	NHLRC1
ERG	VAMP5	PLXNB2
COL11A2	NINJ2	ARL16
HSD17B8	SUSD2	CUL9
KIFC1	SP2	TMEM150A
RNF182	INSL5	TBCB
HAMP	ELOVL1	NOTO
MAG	BTN1A1	IL1B
MTHFR	ZBTB8B	ALMS1P
CCL18	TNFRSF14	SHOX2
CCL4	SLC6A8	C17orf64
AMN	NET1	ACOT11
TNFAIP2	SYS1	PIP4K2B
A2ML1	DNAH17	UPP2
PAPSS2	CLRN3	PTCH2
NEURL3	GJA4	TMC6
ITGB3	FAM136A	FBXO48
TDRG1	LOC440896	WRB
PZP	SLC16A6	IMP4
GYPC	MX2	ZNF710
FXYD1	MIB2	PTHLH
FXYD3	UBD	ZC3H8
FXYD7	SLC2A3	INSL5
ARHGAP4	TMEM54	ISLR
SNAI1	STON1	MGST1
CCDC148	GJB3	TOX2
RERG	SLC38A11	KIF24
KLRD1	SMAP2	FBF1
AFF2	MXRA8	A1CF
CALY	KANK1	TBX2
PRAP1	LAG3	TBX21
TTC23	PRSS3	SAMD13
TRIM43	FAM179A	PPT2
ST6GAL2	SUPT6H	SIVA1
ABCD1	FKBP1B	TMEM104
CLIC6	FNDC5	OTOP3
KIAA0125	C2orf16	CCL4
FER1L5	POLR1E	DIO3
PCBP3	PLEKHM1	FAM179A
ANKRD23	C6orf25	GBP6
IFFO2	TOM1L1	MLC1
GABRA3	GEN1	AQP7P1
ICOSLG	LRRC27	MTA3
PLD4	GJD3	EPAS1
RPL31	PROKR1	APOBEC3D
GLP1R	FFAR2	SRD5A2
DLX2	MCM3AP	TBKBP1
ANGPTL7	KRTAP17-1	GDF3
CYTIP	KRTAP8-1	GNA13
CCDC91	HIST1H3C	ANKRD16
SERPINA12	C2orf70	SH3PXD2A
SERPINA4	RGMA	CD163
SERPINA5	PPT2	HOXB9
LDLRAP1	PADI1	PECAM1
MGMT	ZBTB48	KIAA1024
SERPINA3	MYOM3	DMRT2
WDR62	PSD	CCDC91
XRCC3	MEIG1	KIAA0125
CHCHD5	DBNDD2	DDX1
ZC3H8	CDKN2A	PADI1
TANK	RNF182	EPHX4
MGST1	KCNG3	KRTAP3-1
TBCB	LGALS9	MOV10L1
CPD	PCMT1	CD9
IFNGR2	MBOAT1	HLA-A
PDIK1L	USP39	HES2
TRIM63	HOXB1	TCL1A
BDKRB1	GTPBP4	DNAJB5
PISD	MARCKSL1	LOC440896
C6orf223	SOX9	LDLRAP1
KCNAB1	EMILIN1	SIT1
COL17A1	RAD51AP2	C14orf142
ITPRIP	UBE4B	L3MBTL2
ADCY4	HSD17B8	BMP8A
CIDEB	CNGA2	MSGN1
NYNRIN	ACYP2	TTC31
RIPK3	F3	UCMA
TGM1	CALY	PRAP1
VEGFA	PNMT	ATP6V1B1
PADI1	CCDC85A	CASC3
TECPR2	MTVR2	MARVELD1
UBA2	LRP8	C2
WTIP	CYP26B1	FAM83F
DPYSL4	NEBL	MCM3AP
ACR	TAS1R1	APOL2
ADM2	DUS1L	ACAN
KLHDC7B	SCN4A	DDX24
MAPK12	ZNF208	PIPOX
MIOX	C14orf142	NTF3
MLC1	PTCH2	KRT39
MOV10L1	ABCA5	CSNK1E
PLXNB2	NPB	ALDH5A1
SHANK3	OR2W1	HIST1H4F
TRABD	NKX1-2	MAPK12
SDC4	CD274	C6orf62
RBP4	GMNN	IAH1
IL1R2	KRTAP19-1	HIST1H2AB
PRIMA1	BSND	ZNF683
MAGEA12	OTUD1	SLC25A39
MAGEA2	KCNAB1	SCUBE3
MAGEA3	BCL11A	PLA2G2D
MAGEA6	KCNB1	C1QL1
PNMA3	A1CF	SDHAF1
PNMA6A	PLD4	DIP2A
ZFP92	SDR39U1	SERPINA12
A1CF	DERA	CPXM2
IL1RL1	CACHD1	SLC25A17
IL1RL2	CASC3	FHAD1
DKFZp566F0947	PLA2G5	ATG4C
PTGIS	ABCA6	ANO2
IL1F10	PDIK1L	REG1A
ITPRIPL1	TAP2	TCL1B
DBNDD2	MAPK12	FURIN
PIGT	SLC6A4	B3GALT6
SYS1	METTL2A	RAB11FIP4
KCNG1	KIF18B	PROCA1
WFDC6	TREM1	NINJ2
SUMO3	COL8A2	KRTAP19-1
C14orf142	CRTC3	SCN4A
DLG5	DRGX	ST8SIA2
SERPINA10	CCDC30	CLCA3P
SERPINA11	PTPRD	PZP
GRAMD2	KDM5A	MTVR2
ADRA2B	LUC7L3	FAM159A
WFDC12	CSH2	CSF2RB
PRB2	PLEK	PLA2G5
PRB4	HOXB7	ELOVL3
CD22	TTC31	RHOBTB1
FFAR2	KIAA1522	EFR3B
GAPDHS	CLCA3P	MAS1L
KRTDAP	TET3	KDM5A
SBSN	NFYC	STXBP6
KRTAP17-1	ACR	SPAG6
KCNS1	KIAA0125	RSC1A1
LYPD1	TCL6	CYTIP
ZNF30	ACAN	FGD4
MED29	AK3	SMAP2
SAMD4B	IWS1	PTPN18
DKK1	PSMD12	TRNAU1AP
SH3BGRL3	ATG4C	NET1
UBXN11	ZCCHC11	TXN2
ZNF683	UPP2	CSH1
CD300LG	HNRNPA3P1	BEGAIN
DUSP9	KANK4	CRYAA
SLC6A8	CLCA4	KCNB1
INA	ARMC4	OR4D2
DDX24	MICALL1	EXOSC3
PTX3	NIPAL3	DKFZp566F0947
SLPI	EIF3L	WFIKKN2
RAB11FIP4	CRABP1	DDI2
CABP7	CLEC9A	CIDEB
MAMLD1	TCN2	ADAMTSL1
RARRES1	THNSL1	ARHGAP29
XBP1	FAM171A1	HOXB7
KRTAP8-1	SNAI1	HAMP
SARM1	CCL21	FXYD3
SLC46A1	ARHGDIB	CAPG
RIMS4	PPCS	CD27
LGALS9	RSC1A1	CALY
DIO3	INTS2	LYZL2
KRT15	RIMS4	DCTN1
KRT19	FAM171A2	VAMP5
SDHAF1	YBX1	FOXD4
PA2G4P4	RSPH1	IFFO1
SLC25A39	NCK2	POLDIP2
IL18R1	RASSF4	FBXO44
IL18RAP	FNDC4	CCL19
SHOX2	CD27	SARM1
ELOVL3	IL11RA	LOC91450
UPP2	RBP4	LGALS2
SH3PXD2A	TCTEX1D1	FAM160B1
ZNF43	PRIMA1	ADRB1
CCDC150	FURIN	DDX47
SLC35B2	NUP50	C2orf68
MSMB	DDI2	C2orf16
ZNF208	MPI	ZFP92
ICOS	MAK	TAS1R3
C1QL1	CYP2C18	PGC
GFAP	NEURL3	SYCN
KIF18B	SERPINA11	LUC7L3
FLJ41941	DENND4C	CLCNKA
TCL1A	HSPG2	SLC7A10
TCL1B	C6orf62	CACNG5
TCL6	CALCOCO2	IL1F10
CTSG	SLC35B1	CROCC
GZMB	KCNJ4	C10orf91
GZMH	C2orf68	HIST1H2AA
SDR39U1	ABCC3	HDAC1
MMP9	ERI3	OR2W1
C10orf99	BUB1	PARVG
GHITM	SHOC2	FAM107B
KRTAP19-1	ANKRD16	RBP4
DRGX	DDX1	ZNF485
MME	WRB	KRTAP17-1
KCNB1	GABRA3	PTGIS
PLA2G2D	TAF8	PTPRD
PLA2G2F	RNF43	TNFRSF1B
PLA2G5	CLCNKA	PROKR1
RHOBTB1	CLEC4D	LGALS9
NCCRP1	UPF2	CABP7
SYCN	FIGLA	NFAM1
SCUBE3	SERPINA3	TAF8
FZD2	MPP2	TCL6
LY75	LBH	PLA2G2F
IL17RA	AGMAT	APOL6
CD40	APOL6	UNC119
ACTA2	GRAP2	GPRC5D
LIPK	PLEKHG6	DRGX
ISLR	EMX2OS	HLA-L
SUSD2	TBKBP1	GZMH
PCMT1	ARHGEF4	ABCA5
MARVELD1	FTCD	MFNG
SFRP5	MSH6	MIB2
ZFYVE27	ADARB1	MYO3A
COL18A1	COLEC11	ARHGAP4
FAM65C	UBA2	KIAA0754
SCN2A	CARD10	C17orf62
SLC38A11	PGC	GJD3
EN1	ERBB2	PRB4
MARCO	NKAPL	TMC8
CTLA4	MSMB	IAPP
CYP2C18	CGREF1	IL17RA
MPP2	PI16	ZBTB48
NAGS	SIGMAR1	GPLD1
PYY	KRT14	PIP4K2A
TMEM101	SLC25A39	IL11RA
FOXC1	SLC4A1AP	C2orf61
NCK2	SLC46A1	HES5
CH25H	STXBP6	KIDINS220
SLC16A12	GH2	GRAP2
TCN2	RPP25	MYO7B
ACVR1	PLEKHF1	CGREF1
PSD	HSP90AA1	CDKN2B
STXBP6	KCNG1	FZD2
MAK	CBX4	C1orf158
TSGA10	APOL2	PLEK
MAL	CCDC88A	HPCA
LHX1	ATOH8	VWA5B1
GCNT2	ANKRD20A1	UBE4B
CNGA2	FAM160B1	UTS2R
FATE1	CHCHD5	C1QC
EIF5B	ANGPTL7	GNE
TOX2	CACNA1G	MAGEA12
